# Supplementary material for: Systematic prediction of degrons and E3 ubiquitin ligase binding via deep learning
Source: BMC Biol. 2022 Jul 14;20:162. doi: 10.1186/s12915-022-01364-6 (PMC9281121; doi:10.1186/s12915-022-01364-6)
Supplement: Supplementary file 3 — Additional file 3: Table S2. Known ESIs and manual collected ESIs. [file 12915_2022_1364_MOESM3_ESM.xlsx]

## Sheet: known ESI
1,790 known ESIs from iSCIENCE paper after drop duplicates
E3	E3_entry	substrate	substrate_entry
CBL	P22681	PDGFRA	P16234
SMURF1	Q9HCE7	PDGFRA	P16234
CBL	P22681	LCK	P06239
SMURF1	Q9HCE7	LCK	P06239
CBL	P22681	STAT5B	P51692
CBL	P22681	KDR	P35968
NEDD4	P46934	KDR	P35968
BTRC	Q9Y297	KDR	P35968
CBL	P22681	EGFR	P00533
CBLC	Q9ULV8	EGFR	P00533
CBLB	Q13191	EGFR	P00533
NEDD4	P46934	EGFR	P00533
ITCH	Q96J02	EGFR	P00533
SOCS5	O75159	EGFR	P00533
RNF115	Q9Y4L5	EGFR	P00533
RNF126	Q9BV68	EGFR	P00533
CBL	P22681	FGFR3	P22607
CBL	P22681	MET	P08581
RNF115	Q9Y4L5	MET	P08581
RNF126	Q9BV68	MET	P08581
CBL	P22681	PLCG1	P19174
CBLB	Q13191	PLCG1	P19174
ITCH	Q96J02	PLCG1	P19174
CBL	P22681	KIT	P10721
SOCS6	O14544	KIT	P10721
CBL	P22681	FGFR1	P11362
CBL	P22681	IL6ST	P40189
SOCS3	O14543	IL6ST	P40189
CBL	P22681	ABL1	P00519
FBXL5	Q9UKA1	ABL1	P00519
CBL	P22681	BCR	P11274
CBL	P22681	ERBB2	P04626
STUB1	Q9UNE7	ERBB2	P04626
CBL	P22681	FGFR2	P21802
CBL	P22681	CTNNB1	P35222
TRIM33	Q9UPN9	CTNNB1	P35222
SKP2	Q13309	CTNNB1	P35222
SIAH1	Q8IUQ4	CTNNB1	P35222
FBXW11	Q9UKB1	CTNNB1	P35222
BTRC	Q9Y297	CTNNB1	P35222
NEURL2	Q9BR09	CTNNB1	P35222
SMURF2	Q9HAU4	CTNNB1	P35222
TBL1X	O60907	CTNNB1	P35222
CDC34	P49427	CTNNB1	P35222
CBL	P22681	PDGFRB	P09619
CBL	P22681	SYK	P43405
CBLB	Q13191	SYK	P43405
NEDD4	P46934	SYK	P43405
CBL	P22681	PIK3R1	P27986
CBLB	Q13191	PIK3R1	P27986
CBL	P22681	MPL	P40238
CBL	P22681	IGF1R	P08069
MDM2	Q00987	IGF1R	P08069
NEDD4	P46934	IGF1R	P08069
CBL	P22681	EPHB1	P54762
CBL	P22681	ITGA5	P08648
CBL	P22681	VAV1	P15498
SOCS1	O15524	VAV1	P15498
CBL	P22681	HGS	O14964
NEDD4	P46934	HGS	O14964
ITCH	Q96J02	HGS	O14964
SH3RF1	Q7Z6J0	HGS	O14964
CBL	P22681	LYN	P07948
SOCS1	O15524	LYN	P07948
NEDD4	P46934	LYN	P07948
CBL	P22681	SH3KBP1	Q96B97
CBLB	Q13191	SH3KBP1	Q96B97
SIAH2	O43255	SH3KBP1	Q96B97
CBL	P22681	FRS2	Q8WU20
CBL	P22681	IRF8	Q02556
TRIM21	P19474	IRF8	Q02556
CBL	P22681	FGFR4	P22455
CBL	P22681	MST1R	Q04912
STUB1	Q9UNE7	MST1R	Q04912
CBL	P22681	FYN	P06241
ITCH	Q96J02	FYN	P06241
CBL	P22681	SORBS2	O94875
CBL	P22681	NGFR	P08138
TRAF6	Q9Y4K3	NGFR	P08138
CBL	P22681	BCL2L11	O43521
BTRC	Q9Y297	BCL2L11	O43521
TRIM2	Q9C040	BCL2L11	O43521
CISH	Q9NSE2	BCL2L11	O43521
CBL	P22681	F2RL1	P55085
CBL	P22681	PIK3CG	P48736
CBL	P22681	SPRY2	O43597
SIAH2	O43255	SPRY2	O43597
CBL	P22681	CSF1R	P07333
CBL	P22681	CRKL	P46109
CBL	P22681	MYCBPAP	Q8TBZ2
CBL	P22681	EPHA2	P29317
STUB1	Q9UNE7	EPHA2	P29317
CBL	P22681	IL2RG	P31785
CBL	P22681	FLT1	P17948
CBL	P22681	LRIG1	Q96JA1
CBL	P22681	STAT5A	P42229
CBL	P22681	SRC	P12931
CBLC	Q9ULV8	SRC	P12931
CBLB	Q13191	SRC	P12931
LNX1	Q8TBB1	SRC	P12931
STUB1	Q9UNE7	SRC	P12931
CBL	P22681	STAP2	Q9UGK3
CBL	P22681	EPHA8	P29322
CBL	P22681	CD5	P06127
CBL	P22681	NFATC1	O95644
CBL	P22681	TEK	Q02763
CBL	P22681	FCGR2A	P12318
CBL	P22681	SPRED2	Q7Z698
CBL	P22681	FGR	P09769
SMURF1	Q9HCE7	FGR	P09769
CBLB	Q13191	CBLB	Q13191
MDM2	Q00987	HIF1A	Q16665
VHL	P40337	HIF1A	Q16665
FBXW7	Q969H0	HIF1A	Q16665
SIAH1	Q8IUQ4	HIF1A	Q16665
F12	P00748	HIF1A	Q16665
MDM2	Q00987	MDM4	O15151
MDM2	Q00987	FOXO4	P98177
MDM2	Q00987	FOXO1	Q12778
SKP2	Q13309	FOXO1	Q12778
STUB1	Q9UNE7	FOXO1	Q12778
FBXO32	Q969P5	FOXO1	Q12778
DET1	Q7L5Y6	FOXO1	Q12778
MDM2	Q00987	TERT	O14746
MKRN1	Q9UHC7	TERT	O14746
VPRBP	Q9Y4B6	TERT	O14746
DYRK2	Q92630	TERT	O14746
MDM2	Q00987	RB1	P06400
SKP2	Q13309	RB1	P06400
UBE3A	Q05086	RB1	P06400
MDM2	Q00987	NFATC2	Q13469
MDM2	Q00987	PBX1	P40424
MDM2	Q00987	NOTCH1	P46531
FBXW7	Q969H0	NOTCH1	P46531
NEDD4	P46934	NOTCH1	P46531
ITCH	Q96J02	NOTCH1	P46531
MDM2	Q00987	CDH1	P12830
SKP2	Q13309	CDH1	P12830
BTRC	Q9Y297	CDH1	P12830
CBLL1	Q75N03	CDH1	P12830
MDM2	Q00987	RARA	P10276
MDM2	Q00987	TP53	P04637
FBXO11	Q86XK2	TP53	P04637
TRIM24	O15164	TP53	P04637
MDM4	O15151	TP53	P04637
STUB1	Q9UNE7	TP53	P04637
RCHY1	Q96PM5	TP53	P04637
DTL	Q9NZJ0	TP53	P04637
SIAH2	O43255	TP53	P04637
SYVN1	Q86TM6	TP53	P04637
WWP1	Q9H0M0	TP53	P04637
TOPORS	Q9NS56	TP53	P04637
UBE3A	Q05086	TP53	P04637
HUWE1	Q7Z6Z7	TP53	P04637
BTRC	Q9Y297	TP53	P04637
TRIM28	Q13263	TP53	P04637
RFWD2	Q8NHY2	TP53	P04637
MKRN1	Q9UHC7	TP53	P04637
MSL2	Q9HCI7	TP53	P04637
DET1	Q7L5Y6	TP53	P04637
RNF125	Q96EQ8	TP53	P04637
E4F1	Q66K89	TP53	P04637
RFFL	Q8WZ73	TP53	P04637
RFWD3	Q6PCD5	TP53	P04637
MUL1	Q969V5	TP53	P04637
RNF34	Q969K3	TP53	P04637
UHRF1	Q96T88	TP53	P04637
FBXO42	Q6P3S6	TP53	P04637
TRIM39	Q9HCM9	TP53	P04637
RNF38	Q9H0F5	TP53	P04637
C10orf90	Q96M02	TP53	P04637
MDM2	Q00987	RPL26	P61254
MDM2	Q00987	KAT2B	Q92831
MDM2	Q00987	ARRB2	P32121
MDM2	Q00987	APEX1	P27695
MDM2	Q00987	XRCC6	P12956
RNF146	Q9NTX7	XRCC6	P12956
MDM2	Q00987	PDE4D	Q08499
MDM2	Q00987	AR	P10275
SPOP	O43791	AR	P10275
STUB1	Q9UNE7	AR	P10275
NEDD4	P46934	AR	P10275
RNF6	Q9Y252	AR	P10275
MDM2	Q00987	E2F1	Q01094
SKP2	Q13309	E2F1	Q01094
MDM2	Q00987	HIPK2	Q9H2X6
SIAH1	Q8IUQ4	HIPK2	Q9H2X6
WSB1	Q9Y6I7	HIPK2	Q9H2X6
FBXO3	Q9UK99	HIPK2	Q9H2X6
MDM2	Q00987	EID1	Q9Y6B2
FBXO21	O94952	EID1	Q9Y6B2
MDM2	Q00987	KAT5	Q92993
MDM2	Q00987	MDM2	Q00987
MDM4	O15151	MDM2	Q00987
NEDD4	P46934	MDM2	Q00987
FBXO31	Q5XUX0	MDM2	Q00987
BTRC	Q9Y297	MDM2	Q00987
RLIM	Q9NVW2	MDM2	Q00987
TRIM13	O60858	MDM2	Q00987
NAT10	Q9H0A0	MDM2	Q00987
MDM2	Q00987	ARC	Q7LC44
MDM2	Q00987	TCAP	O15273
MDM2	Q00987	CREBBP	Q92793
MDM2	Q00987	JMY	Q8N9B5
MDM2	Q00987	ARRB1	P49407
MDM2	Q00987	ADRBK1	P25098
MDM2	Q00987	DLG4	P78352
UBE3A	Q05086	DLG4	P78352
MDM2	Q00987	CDKN1A	P38936
MDM4	O15151	CDKN1A	P38936
SKP2	Q13309	CDKN1A	P38936
DTL	Q9NZJ0	CDKN1A	P38936
CDC20	Q12834	CDKN1A	P38936
MKRN1	Q9UHC7	CDKN1A	P38936
RNF144B	Q7Z419	CDKN1A	P38936
CDCA3	Q99618	CDKN1A	P38936
RNF126	Q9BV68	CDKN1A	P38936
MDM2	Q00987	IRS1	P35568
SOCS1	O15524	IRS1	P35568
SOCS3	O14543	IRS1	P35568
FBXW8	Q8N3Y1	IRS1	P35568
FBXO40	Q9UH90	IRS1	P35568
MDM2	Q00987	NOL3	O60936
MDM2	Q00987	RUNX3	Q13761
MDM2	Q00987	AQP2	P41181
MDM2	Q00987	DAXX	Q9UER7
SPOP	O43791	DAXX	Q9UER7
MDM2	Q00987	MRPS7	Q9Y2R9
MDM2	Q00987	HEXIM1	O94992
MDM2	Q00987	GNL3	Q9BVP2
MDM2	Q00987	SLC14A2	Q15849
MDM2	Q00987	CCNE1	P24864
FBXW7	Q969H0	CCNE1	P24864
SKP2	Q13309	CCNE1	P24864
PARK2	O60260	CCNE1	P24864
UHRF2	Q96PU4	CCNE1	P24864
BTRC	Q9Y297	CCNE1	P24864
RHOBTB3	O94955	CCNE1	P24864
MDM2	Q00987	NUMB	P49757
LNX1	Q8TBB1	NUMB	P49757
SIAH1	Q8IUQ4	NUMB	P49757
LNX2	Q8N448	NUMB	P49757
MDM2	Q00987	RRM2B	Q7LG56
MDM2	Q00987	DHFR	P00374
MDM2	Q00987	HIST2H2BE	Q16778
RNF20	Q5VTR2	HIST2H2BE	Q16778
RNF40	O75150	HIST2H2BE	Q16778
MSL2	Q9HCI7	HIST2H2BE	Q16778
MDM2	Q00987	RPS27A	P62979
MDM2	Q00987	BAIAP2L1	Q9UHR4
MDM2	Q00987	DYRK2	Q92630
SIAH2	O43255	DYRK2	Q92630
MDM2	Q00987	ATF3	P18847
MDM2	Q00987	PSMD4	P55036
PARK2	O60260	PSMD4	P55036
STUB1	Q9UNE7	PSMD4	P55036
NEDD4	P46934	PSMD4	P55036
SIAH2	O43255	PSMD4	P55036
SMURF1	Q9HCE7	PSMD4	P55036
UBE3A	Q05086	PSMD4	P55036
BTRC	Q9Y297	PSMD4	P55036
TRIM63	Q969Q1	PSMD4	P55036
MDM2	Q00987	IRF2	P14316
MDM2	Q00987	IRF1	P10914
BIRC3	Q13489	IRF1	P10914
STUB1	Q9UNE7	IRF1	P10914
MDM2	Q00987	GADD45A	P24522
MDM2	Q00987	PGAM2	P15259
MDM2	Q00987	TP73	O15350
RCHY1	Q96PM5	TP73	O15350
ITCH	Q96J02	TP73	O15350
FBXO45	P0C2W1	TP73	O15350
MUL1	Q969V5	TP73	O15350
DDB1	Q16531	TP73	O15350
MDM2	Q00987	DDX24	Q9GZR7
MDM2	Q00987	IER3	P46695
MDM2	Q00987	PBXIP1	Q96AQ6
MDM2	Q00987	SNAI1	O95863
BTRC	Q9Y297	SNAI1	O95863
FBXL5	Q9UKA1	SNAI1	O95863
FBXL14	Q8N1E6	SNAI1	O95863
MDM2	Q00987	DCX	O43602
VHL	P40337	EPAS1	Q99814
RNF4	P78317	EPAS1	Q99814
VHL	P40337	USP20	Q9Y2K6
HERC2	O95714	USP20	Q9Y2K6
VHL	P40337	USP33	Q8TEY7
VHL	P40337	HIF3A	Q9Y2N7
VHL	P40337	IREB2	P48200
RBCK1	Q9BYM8	IREB2	P48200
FBXL5	Q9UKA1	IREB2	P48200
VHL	P40337	PRKCI	P41743
SMURF1	Q9HCE7	PRKCI	P41743
VHL	P40337	POLR2G	P62487
VHL	P40337	BHLHE40	O14503
FBXW11	Q9UKB1	BHLHE40	O14503
BTRC	Q9Y297	BHLHE40	O14503
VHL	P40337	FN1	P02751
BTRC	Q9Y297	FN1	P02751
VHL	P40337	DVL2	O14641
ITCH	Q96J02	DVL2	O14641
NHLRC1	Q6VVB1	DVL2	O14641
RNF185	Q96GF1	DVL2	O14641
VHL	P40337	CLU	P10909
SYVN1	Q86TM6	CLU	P10909
VHL	P40337	HNRNPD	Q14103
BTRC	Q9Y297	HNRNPD	Q14103
VHL	P40337	ADRB2	P07550
NEDD4	P46934	ADRB2	P07550
SOCS1	O15524	JAK2	O60674
SOCS3	O14543	JAK2	O60674
SOCS1	O15524	RELA	Q04206
PPARG	P37231	RELA	Q04206
PDLIM2	Q96JY6	RELA	Q04206
ING4	Q9UNL4	RELA	Q04206
SOCS1	O15524	IRS2	Q9Y4H2
NEDD4	P46934	IRS2	Q9Y4H2
SOCS3	O14543	IRS2	Q9Y4H2
BRCA1	P38398	FANCD2	Q9BXW9
FANCL	Q9NW38	FANCD2	Q9BXW9
BRCA1	P38398	ESR1	P03372
SPOP	O43791	ESR1	P03372
SKP2	Q13309	ESR1	P03372
STUB1	Q9UNE7	ESR1	P03372
TRIM25	Q14258	ESR1	P03372
BARD1	Q99728	ESR1	P03372
BRCA1	P38398	NPM1	P06748
STUB1	Q9UNE7	NPM1	P06748
BRCA1	P38398	AKT1	P31749
SKP2	Q13309	AKT1	P31749
STUB1	Q9UNE7	AKT1	P31749
NEDD4	P46934	AKT1	P31749
TRAF6	Q9Y4K3	AKT1	P31749
TTC3	P53804	AKT1	P31749
MUL1	Q969V5	AKT1	P31749
TRIM13	O60858	AKT1	P31749
BRCA1	P38398	RBBP8	Q99708
SIAH1	Q8IUQ4	RBBP8	Q99708
RNF138	Q8WVD3	RBBP8	Q99708
FZR1	Q9UM11	RBBP8	Q99708
BRCA1	P38398	TUBG1	P23258
BRCA1	P38398	POLR2H	P52434
BARD1	Q99728	POLR2H	P52434
BRCA1	P38398	H2AFX	P16104
TOPORS	Q9NS56	H2AFX	P16104
RNF2	Q99496	H2AFX	P16104
RNF8	O76064	H2AFX	P16104
BARD1	Q99728	H2AFX	P16104
PRC1	O43663	H2AFX	P16104
BMI1	P35226	H2AFX	P16104
RNF168	Q8IYW5	H2AFX	P16104
BRCA1	P38398	NR1H3	Q13133
BRCA1	P38398	HIST1H2AG	P0C0S8
RNF2	Q99496	HIST1H2AG	P0C0S8
RNF8	O76064	HIST1H2AG	P0C0S8
PCGF1	Q9BSM1	HIST1H2AG	P0C0S8
RNF168	Q8IYW5	HIST1H2AG	P0C0S8
UBR2	Q8IWV8	HIST1H2AG	P0C0S8
BRCA1	P38398	HIST1H2BA	Q96A08
HUWE1	Q7Z6Z7	HIST1H2BA	Q96A08
RNF8	O76064	HIST1H2BA	Q96A08
RNF20	Q5VTR2	HIST1H2BA	Q96A08
RNF40	O75150	HIST1H2BA	Q96A08
BRCA1	P38398	BRCA1	P38398
SKP2	Q13309	BRCA1	P38398
HERC2	O95714	BRCA1	P38398
BARD1	Q99728	BRCA1	P38398
FBXO44	Q9H4M3	BRCA1	P38398
BRCA1	P38398	TOP2A	P11388
FBXW7	Q969H0	TOP2A	P11388
BRCA1	P38398	POLR2A	P24928
NEDD4	P46934	POLR2A	P24928
WWP2	O00308	POLR2A	P24928
BARD1	Q99728	POLR2A	P24928
BRCA1	P38398	PGR	P06401
BRCA1	P38398	HIST2H2AC	Q16777
HUWE1	Q7Z6Z7	HIST2H2AC	Q16777
RNF2	Q99496	HIST2H2AC	Q16777
RNF8	O76064	HIST2H2AC	Q16777
BMI1	P35226	HIST2H2AC	Q16777
RNF168	Q8IYW5	HIST2H2AC	Q16777
UBR2	Q8IWV8	HIST2H2AC	Q16777
KDM2B	Q8NHM5	HIST2H2AC	Q16777
BRCA1	P38398	CLSPN	Q9HAW4
FBXW11	Q9UKB1	CLSPN	Q9HAW4
BTRC	Q9Y297	CLSPN	Q9HAW4
FZR1	Q9UM11	CLSPN	Q9HAW4
BRCA1	P38398	ERCC6	Q03468
ERCC8	Q13216	ERCC6	Q03468
BRCA1	P38398	HIST1H2AB	P04908
PRC1	O43663	HIST1H2AB	P04908
DZIP3	Q86Y13	HIST1H2AB	P04908
BRCA1	P38398	PSMA7	O14818
BRCA1	P38398	CCNB1	P14635
PARK2	O60260	CCNB1	P14635
CDC20	Q12834	CCNB1	P14635
ANAPC11	Q9NYG5	CCNB1	P14635
ZC3HC1	Q86WB0	CCNB1	P14635
KLHL9	Q9P2J3	CCNB1	P14635
KLHL10	Q6JEL2	CCNB1	P14635
KLHL11	Q9NVR0	CCNB1	P14635
KLHL12	Q53G59	CCNB1	P14635
KLHL13	Q9P2N7	CCNB1	P14635
RFPL4A	A6NLU0	CCNB1	P14635
FZR1	Q9UM11	CCNB1	P14635
KEAP1	Q14145	NFE2L2	Q16236
BTRC	Q9Y297	NFE2L2	Q16236
KEAP1	Q14145	IKBKB	O14920
TRIM21	P19474	IKBKB	O14920
KEAP1	Q14145	PALB2	Q86YC2
KEAP1	Q14145	PGAM5	Q96HS1
BIRC2	Q13490	PGAM5	Q96HS1
XIAP	P98170	PGAM5	Q96HS1
KEAP1	Q14145	MCM3	P25205
BIRC3	Q13489	CASP8	Q14790
BIRC2	Q13490	CASP8	Q14790
XIAP	P98170	CASP8	Q14790
RFFL	Q8WZ73	CASP8	Q14790
RNF34	Q969K3	CASP8	Q14790
BIRC3	Q13489	BCL10	O95999
NEDD4	P46934	BCL10	O95999
ITCH	Q96J02	BCL10	O95999
BTRC	Q9Y297	BCL10	O95999
BIRC3	Q13489	RIPK1	Q13546
BIRC2	Q13490	RIPK1	Q13546
ITCH	Q96J02	RIPK1	Q13546
TNFAIP3	P21580	RIPK1	Q13546
RBCK1	Q9BYM8	RIPK1	Q13546
TRAF2	Q12933	RIPK1	Q13546
RNF31	Q96EP0	RIPK1	Q13546
PELI1	Q96FA3	RIPK1	Q13546
RFFL	Q8WZ73	RIPK1	Q13546
RNF216	Q9NWF9	RIPK1	Q13546
RNF34	Q969K3	RIPK1	Q13546
BIRC3	Q13489	TRAF3	Q13114
BIRC2	Q13490	TRAF3	Q13114
TRAF2	Q12933	TRAF3	Q13114
RNF216	Q9NWF9	TRAF3	Q13114
BIRC3	Q13489	MAP3K14	Q99558
BIRC2	Q13490	MAP3K14	Q99558
ZFP91	Q96JP5	MAP3K14	Q99558
TRAF3	Q13114	MAP3K14	Q99558
TRAF1	Q13077	MAP3K14	Q99558
BIRC3	Q13489	KRR1	Q13601
TRAF2	Q12933	KRR1	Q13601
BIRC3	Q13489	MALT1	Q9UDY8
TRAF6	Q9Y4K3	MALT1	Q9UDY8
BIRC3	Q13489	TRAF1	Q13077
BIRC2	Q13490	TRAF1	Q13077
RNF31	Q96EP0	TRAF1	Q13077
BIRC3	Q13489	TRAF6	Q9Y4K3
BIRC2	Q13490	TRAF6	Q9Y4K3
STUB1	Q9UNE7	TRAF6	Q9Y4K3
TRAF6	Q9Y4K3	TRAF6	Q9Y4K3
TRAF3IP2	O43734	TRAF6	Q9Y4K3
TRIM23	P36406	TRAF6	Q9Y4K3
PELI3	Q8N2H9	TRAF6	Q9Y4K3
BIRC3	Q13489	CASP3	P42574
BIRC2	Q13490	CASP3	P42574
XIAP	P98170	CASP3	P42574
BTRC	Q9Y297	CASP3	P42574
BIRC3	Q13489	CASP7	P55210
BIRC2	Q13490	CASP7	P55210
XIAP	P98170	CASP7	P55210
BIRC3	Q13489	DIABLO	Q9NR28
BIRC2	Q13490	DIABLO	Q9NR28
XIAP	P98170	DIABLO	Q9NR28
BIRC6	Q9NR09	DIABLO	Q9NR28
BIRC7	Q96CA5	DIABLO	Q9NR28
BIRC3	Q13489	RIPK2	O43353
BIRC2	Q13490	RIPK2	O43353
XIAP	P98170	RIPK2	O43353
ITCH	Q96J02	RIPK2	O43353
TRAF6	Q9Y4K3	RIPK2	O43353
PELI3	Q8N2H9	RIPK2	O43353
BIRC3	Q13489	RIPK3	Q9Y572
BIRC2	Q13490	RIPK3	Q9Y572
BIRC3	Q13489	RIPK4	P57078
BIRC2	Q13490	RIPK4	P57078
XIAP	P98170	RIPK4	P57078
BIRC3	Q13489	PACS2	Q86VP3
BIRC2	Q13490	PACS2	Q86VP3
BIRC3	Q13489	TRAF2	Q12933
BIRC2	Q13490	TRAF2	Q12933
SIAH2	O43255	TRAF2	Q12933
BIRC3	Q13489	IKBKE	Q14164
BIRC2	Q13490	IKBKE	Q14164
TRAF2	Q12933	IKBKE	Q14164
FBXW7	Q969H0	MYC	P01106
SKP2	Q13309	MYC	P01106
HUWE1	Q7Z6Z7	MYC	P01106
BTRC	Q9Y297	MYC	P01106
TRIM32	Q13049	MYC	P01106
TRPC4AP	Q8TEL6	MYC	P01106
FBXW7	Q969H0	MYB	P10242
SIAH1	Q8IUQ4	MYB	P10242
FBXW7	Q969H0	MTOR	P42345
TRAF6	Q9Y4K3	MTOR	P42345
FBXW7	Q969H0	MYCN	P04198
NEDD4	P46934	MYCN	P04198
HUWE1	Q7Z6Z7	MYCN	P04198
TRIM32	Q13049	MYCN	P04198
FBXW7	Q969H0	CEBPA	P49715
FBXW7	Q969H0	TP63	Q9H3D4
RCHY1	Q96PM5	TP63	Q9H3D4
ITCH	Q96J02	TP63	Q9H3D4
WWP1	Q9H0M0	TP63	Q9H3D4
FBXW7	Q969H0	DEK	P35659
SPOP	O43791	DEK	P35659
FBXW7	Q969H0	NF1	P21359
FAF2	Q96CS3	NF1	P21359
FBXW7	Q969H0	NFKB2	Q00653
BTRC	Q9Y297	NFKB2	Q00653
FBXW7	Q969H0	CSF3R	Q99062
FBXW7	Q969H0	CREB3L1	Q96BA8
FBXW7	Q969H0	CREB3L2	Q70SY1
FBXW7	Q969H0	JUN	P05412
MAP3K1	Q13233	JUN	P05412
SPOP	O43791	JUN	P05412
ITCH	Q96J02	JUN	P05412
RFWD2	Q8NHY2	JUN	P05412
DET1	Q7L5Y6	JUN	P05412
FBXW7	Q969H0	CCDC6	Q16204
FBXW7	Q969H0	CCNE2	O96020
FBXW7	Q969H0	SREBF1	P36956
FBXW7	Q969H0	PSEN1	P49768
FBXW7	Q969H0	AURKA	O14965
CHFR	Q96EP1	AURKA	O14965
FBXL7	Q9UJT9	AURKA	O14965
FBXW7	Q969H0	SREBF2	Q12772
FBXW7	Q969H0	KLF5	Q13887
WWP1	Q9H0M0	KLF5	Q13887
FBXW7	Q969H0	EBNA1BP2	Q99848
FBXW7	Q969H0	MED13	Q9UHV7
FBXW7	Q969H0	MED13L	Q71F56
FBXW7	Q969H0	KLF2	Q9Y5W3
WWP1	Q9H0M0	KLF2	Q9Y5W3
FBXW7	Q969H0	AURKB	Q96GD4
KLHL21	Q9UJP4	AURKB	Q96GD4
KLHL9	Q9P2J3	AURKB	Q96GD4
KLHL13	Q9P2N7	AURKB	Q96GD4
FBXL2	Q9UKC9	AURKB	Q96GD4
FBXW7	Q969H0	CEBPD	P49716
FBXW7	Q969H0	JUNB	P17275
ITCH	Q96J02	JUNB	P17275
FBXW7	Q969H0	KLF13	Q9Y2Y9
FBXW7	Q969H0	NRF1	Q16656
BTRC	Q9Y297	NRF1	Q16656
FBXW7	Q969H0	TGIF1	Q15583
ITCH	Q96J02	TGIF1	Q15583
FBXW7	Q969H0	NR3C1	P04150
STUB1	Q9UNE7	NR3C1	P04150
FBXW7	Q969H0	NCOA3	Q9Y6Q9
SPOP	O43791	NCOA3	Q9Y6Q9
STUB1	Q9UNE7	NCOA3	Q9Y6Q9
UBE3A	Q05086	NCOA3	Q9Y6Q9
FBXW7	Q969H0	PPARGC1A	Q9UBK2
RNF34	Q969K3	PPARGC1A	Q9UBK2
FBXW7	Q969H0	BRAF	P15056
FBXW7	Q969H0	MCL1	Q07820
CDC20	Q12834	MCL1	Q07820
HUWE1	Q7Z6Z7	MCL1	Q07820
BTRC	Q9Y297	MCL1	Q07820
FBXW7	Q969H0	RCAN1	P53805
FBXW11	Q9UKB1	RCAN1	P53805
BTRC	Q9Y297	RCAN1	P53805
DDB2	Q92466	XPC	Q01831
DDB2	Q92466	HIST1H2AA	Q96QV6
RNF8	O76064	HIST1H2AA	Q96QV6
PRC1	O43663	HIST1H2AA	Q96QV6
FBXO11	Q86XK2	BCL6	P41182
PELI1	Q96FA3	BCL6	P41182
FBXO11	Q86XK2	PRDM1	O75626
FBXO11	Q86XK2	DTL	Q9NZJ0
MAP3K1	Q13233	MAPK1	P28482
MAP3K1	Q13233	FOSL2	P15408
MAP3K1	Q13233	MAPK3	P27361
MAP3K1	Q13233	DTX1	Q86Y01
ITCH	Q96J02	DTX1	Q86Y01
TRIM33	Q9UPN9	SMAD4	Q13485
SKP2	Q13309	SMAD4	Q13485
BTRC	Q9Y297	SMAD4	Q13485
SMURF2	Q9HAU4	SMAD4	Q13485
TRIM33	Q9UPN9	DHX33	Q9H6R0
PPARG	P37231	MUC1	P15941
SPOP	O43791	PTEN	P60484
STUB1	Q9UNE7	PTEN	P60484
NEDD4	P46934	PTEN	P60484
XIAP	P98170	PTEN	P60484
WWP2	O00308	PTEN	P60484
SPOP	O43791	ERG	P11308
SPOP	O43791	BMI1	P35226
BTRC	Q9Y297	BMI1	P35226
SPOP	O43791	H2AFY	O75367
SPOP	O43791	GLI1	P08151
ITCH	Q96J02	GLI1	P08151
SPOP	O43791	HDAC6	Q9UBN7
SPOP	O43791	BRMS1	Q9HCU9
SPOP	O43791	PDX1	P52945
SPOP	O43791	GLI2	P10070
BTRC	Q9Y297	GLI2	P10070
SPOP	O43791	GLI3	P10071
BTRC	Q9Y297	GLI3	P10071
SKP2	Q13309	CDT1	Q9H211
DTL	Q9NZJ0	CDT1	Q9H211
FBXO31	Q5XUX0	CDT1	Q9H211
SKP2	Q13309	CDKN1B	P46527
RCHY1	Q96PM5	CDKN1B	P46527
TRIM21	P19474	CDKN1B	P46527
UBE3A	Q05086	CDKN1B	P46527
CDC20	Q12834	CDKN1B	P46527
RFWD2	Q8NHY2	CDKN1B	P46527
RNF123	Q5XPI4	CDKN1B	P46527
CDC34	P49427	CDKN1B	P46527
SKP2	Q13309	RBL2	Q08999
SKP2	Q13309	CDKN1C	P49918
FBXL12	Q9NXK8	CDKN1C	P49918
SKP2	Q13309	RAG2	P55895
SKP2	Q13309	ELF4	Q99607
SKP2	Q13309	RASSF1	Q9NS23
CDC20	Q12834	RASSF1	Q9NS23
BTRC	Q9Y297	RASSF1	Q9NS23
SKP2	Q13309	TAL1	P17542
STUB1	Q9UNE7	TAL1	P17542
SKP2	Q13309	USP18	Q9UMW8
SKP2	Q13309	BTG2	P78543
BTRC	Q9Y297	BTG2	P78543
SKP2	Q13309	PSMD9	O00233
SKP2	Q13309	CCND1	P24385
UHRF2	Q96PU4	CCND1	P24385
FBXO4	Q9UKT5	CCND1	P24385
FBXO31	Q5XUX0	CCND1	P24385
BTRC	Q9Y297	CCND1	P24385
HACE1	Q8IYU2	CCND1	P24385
FBXW8	Q8N3Y1	CCND1	P24385
SKP2	Q13309	CDK9	P50750
UBR5	O95071	CDK9	P50750
SKP2	Q13309	TOB1	P50616
SKP2	Q13309	FGD1	P98174
BTRC	Q9Y297	FGD1	P98174
SKP2	Q13309	NFKBIA	P25963
FBXW11	Q9UKB1	NFKBIA	P25963
BTRC	Q9Y297	NFKBIA	P25963
CDC34	P49427	NFKBIA	P25963
SKP2	Q13309	NFKBIE	O00221
BTRC	Q9Y297	NFKBIE	O00221
SKP2	Q13309	MLL	Q03164
CDC20	Q12834	MLL	Q03164
SKP2	Q13309	SPDYA	Q5MJ70
SKP2	Q13309	SKP2	Q13309
FZR1	Q9UM11	SKP2	Q13309
SKP2	Q13309	DUSP1	P28562
FBXO32	Q969P5	DUSP1	P28562
SKP2	Q13309	MYBL2	P10244
CDC34	P49427	MYBL2	P10244
SKP2	Q13309	ING3	Q9NXR8
SKP2	Q13309	FOXO3	O43524
BTRC	Q9Y297	FOXO3	O43524
SKP2	Q13309	RND3	P61587
SKP2	Q13309	CCNA2	P20248
CDC20	Q12834	CCNA2	P20248
FZR1	Q9UM11	CCNA2	P20248
SKP2	Q13309	ORC1	Q13415
SKP2	Q13309	TCF3	P15923
SKP2	Q13309	MEFV	O15553
SKP2	Q13309	PHB	P35232
SKP2	Q13309	BRCA2	P51587
SKP2	Q13309	NBN	O60934
RNF8	O76064	NBN	O60934
SKP2	Q13309	JAK3	P52333
SKP2	Q13309	SIRT3	Q9NTG7
SKP2	Q13309	BTRC	Q9Y297
SMURF2	Q9HAU4	BTRC	Q9Y297
CDC34	P49427	BTRC	Q9Y297
SKP2	Q13309	UBP43	Q70EL4
UBR5	O95071	TOPBP1	Q92547
UBR5	O95071	PAIP2	Q9BPZ3
UBR5	O95071	NR1I2	O75469
UBR5	O95071	PCK1	P35558
LNX1	Q8TBB1	PBK	Q96KB5
LNX1	Q8TBB1	GRIN1	Q05586
FBXO2	Q9UK22	GRIN1	Q05586
LNX1	Q8TBB1	KCNA4	P22459
LNX1	Q8TBB1	CLDN17	P56750
LNX1	Q8TBB1	GIPR	P48546
LNX1	Q8TBB1	PQBP1	O60828
LNX1	Q8TBB1	HTR2B	P41595
BIRC2	Q13490	MXD1	Q05195
BIRC2	Q13490	IKBKG	Q9Y6K9
PARK2	O60260	IKBKG	Q9Y6K9
TRAF6	Q9Y4K3	IKBKG	Q9Y6K9
RBCK1	Q9BYM8	IKBKG	Q9Y6K9
RNF31	Q96EP0	IKBKG	Q9Y6K9
MALT1	Q9UDY8	IKBKG	Q9Y6K9
BIRC2	Q13490	MAD1L1	Q9Y6D9
BIRC2	Q13490	MAP3K5	Q99683
STUB1	Q9UNE7	MAP3K5	Q99683
BIRC2	Q13490	RAC1	P63000
SMURF1	Q9HCE7	RAC1	P63000
HACE1	Q8IYU2	RAC1	P63000
FBXL19	Q6PCT2	RAC1	P63000
BIRC2	Q13490	PCSK9	Q8NBP7
BIRC2	Q13490	CSE1L	P55060
PARK2	O60260	GPR37	O15354
SYVN1	Q86TM6	GPR37	O15354
PARK2	O60260	SNCAIP	Q9Y6H5
SIAH1	Q8IUQ4	SNCAIP	Q9Y6H5
RNF19A	Q9NV58	SNCAIP	Q9Y6H5
PARK2	O60260	PDCD2	Q16342
PARK2	O60260	RANBP2	P49792
PARK2	O60260	PARK7	Q99497
TRAF6	Q9Y4K3	PARK7	Q99497
PARK2	O60260	AIMP2	Q13155
PARK2	O60260	TUBA1B	P68363
PARK2	O60260	TUBB	P07437
PARK2	O60260	SNCA	P37840
STUB1	Q9UNE7	SNCA	P37840
NEDD4	P46934	SNCA	P37840
SIAH2	O43255	SNCA	P37840
TRAF6	Q9Y4K3	SNCA	P37840
SIAH1	Q8IUQ4	SNCA	P37840
UBE3A	Q05086	SNCA	P37840
PARK2	O60260	SIM2	Q14190
ARIH1	Q9Y4X5	SIM2	Q14190
PARK2	O60260	LIMK1	P53667
RLIM	Q9NVW2	LIMK1	P53667
RNF6	Q9Y252	LIMK1	P53667
LHX1	P48742	LIMK1	P53667
PARK2	O60260	VDAC1	P21796
PARK2	O60260	ATXN3	P54252
STUB1	Q9UNE7	ATXN3	P54252
SMURF1	Q9HCE7	ATXN3	P54252
UBE4B	O95155	ATXN3	P54252
2021-03-08	Q5T0T0	ATXN3	P54252
PARK2	O60260	2021-09-05	Q99719
PARK2	O60260	EPS15	P42566
NEDD4	P46934	EPS15	P42566
PARK2	O60260	ZNF746	Q6NUN9
PARK2	O60260	MFN1	Q8IWA4
2021-03-05	Q9NX47	MFN1	Q8IWA4
PARK2	O60260	PICK1	Q9NRD5
PARK2	O60260	DNM1L	O00429
MUL1	Q969V5	DNM1L	O00429
FZR1	Q9UM11	DNM1L	O00429
2021-03-05	Q9NX47	DNM1L	O00429
PARK2	O60260	PINK1	Q9BXM7
TRAF6	Q9Y4K3	PINK1	Q9BXM7
PARK2	O60260	DDIT4	Q9NX09
BTRC	Q9Y297	DDIT4	Q9NX09
PARK2	O60260	UCHL1	P09936
PARK2	O60260	PTPN5	P54829
PARK2	O60260	HSD17B10	Q99714
PARK2	O60260	SQSTM1	Q13501
RNF26	Q9BY78	SQSTM1	Q13501
PARK2	O60260	RHOT1	Q8IXI2
PARK2	O60260	NEK2	P51955
SMURF1	Q9HCE7	NEK2	P51955
CDC20	Q12834	NEK2	P51955
FZR1	Q9UM11	NEK2	P51955
PARK2	O60260	BCL2	P10415
PPARA	Q07869	BCL2	P10415
FBXO10	Q9UK96	BCL2	P10415
PARK2	O60260	SYT11	Q9BT88
PARK2	O60260	MFN2	O95140
2021-03-05	Q9NX47	MFN2	O95140
PARK2	O60260	STUB1	Q9UNE7
STUB1	Q9UNE7	STUB1	Q9UNE7
FBXO2	Q9UK22	STUB1	Q9UNE7
PARK2	O60260	TOMM20	Q15388
PARK2	O60260	USP30	Q70CQ3
PJA1	Q8NG27	MAGED1	Q9Y5V3
PJA1	Q8NG27	ELF1	P32519
PJA1	Q8NG27	SMAD3	P84022
STUB1	Q9UNE7	SMAD3	P84022
BTRC	Q9Y297	SMAD3	P84022
WWP2	O00308	SMAD3	P84022
NEDD4L	Q96PU5	SMAD3	P84022
PJA1	Q8NG27	EZH2	Q15910
AMFR	Q9UKV5	CYP3A4	P08684
STUB1	Q9UNE7	CYP3A4	P08684
2021-03-08	Q5T0T0	CYP3A4	P08684
AMFR	Q9UKV5	HMGCR	P04035
SYVN1	Q86TM6	HMGCR	P04035
AMFR	Q9UKV5	SERPINA1	P01009
AMFR	Q9UKV5	APOB	P04114
AMFR	Q9UKV5	CFTR	P13569
STUB1	Q9UNE7	CFTR	P13569
RNF5	Q99942	CFTR	P13569
RNF185	Q96GF1	CFTR	P13569
AMFR	Q9UKV5	CD3D	P04234
AMFR	Q9UKV5	INSIG1	O15503
RNF139	Q8WU17	INSIG1	O15503
AMFR	Q9UKV5	CD82	P27701
AMFR	Q9UKV5	HERPUD1	Q15011
SH3RF1	Q7Z6J0	HERPUD1	Q15011
AMFR	Q9UKV5	SOD1	P00441
STUB1	Q9UNE7	SOD1	P00441
RNF19A	Q9NV58	SOD1	P00441
2021-03-08	Q5T0T0	SOD1	P00441
2021-03-05	Q9NX47	SOD1	P00441
AMFR	Q9UKV5	UBL4A	P11441
STUB1	Q9UNE7	ATXN1	P54253
RNF4	P78317	ATXN1	P54253
DZIP3	Q86Y13	ATXN1	P54253
STUB1	Q9UNE7	NOS1	P29475
STUB1	Q9UNE7	MAPT	P10636
SYVN1	Q86TM6	MAPT	P10636
2021-03-07	Q9H992	MAPT	P10636
STUB1	Q9UNE7	HSPA8	P11142
STUB1	Q9UNE7	SMAD1	Q15797
SMURF1	Q9HCE7	SMAD1	Q15797
SMURF2	Q9HAU4	SMAD1	Q15797
STUB1	Q9UNE7	BAG1	Q99933
SIAH2	O43255	BAG1	Q99933
SIAH1	Q8IUQ4	BAG1	Q99933
STUB1	Q9UNE7	RAF1	P04049
XIAP	P98170	RAF1	P04049
STUB1	Q9UNE7	SMG5	Q9UPR3
STUB1	Q9UNE7	AHR	P35869
STUB1	Q9UNE7	SGK1	O00141
SYVN1	Q86TM6	SGK1	O00141
NEDD4L	Q96PU5	SGK1	O00141
RICTOR	Q6R327	SGK1	O00141
STUB1	Q9UNE7	ESR2	Q92731
STUB1	Q9UNE7	RUNX2	Q13950
SMURF1	Q9HCE7	RUNX2	Q13950
WWP1	Q9H0M0	RUNX2	Q13950
SMURF2	Q9HAU4	RUNX2	Q13950
STUB1	Q9UNE7	NOS2	P35228
SPSB2	Q99619	NOS2	P35228
STUB1	Q9UNE7	STK4	Q13043
STUB1	Q9UNE7	ALK	Q9UM73
STUB1	Q9UNE7	DPM1	O60762
STUB1	Q9UNE7	RUNX1	Q01196
CDC20	Q12834	RUNX1	Q01196
STUB1	Q9UNE7	DLK1	P80370
STUB1	Q9UNE7	HTT	P42858
SYVN1	Q86TM6	HTT	P42858
TRIM11	Q96F44	HTT	P42858
STUB1	Q9UNE7	MAP3K12	Q12852
STUB1	Q9UNE7	MKKS	Q9NPJ1
STUB1	Q9UNE7	LRRK2	Q5S007
STUB1	Q9UNE7	GATA4	P43694
STUB1	Q9UNE7	GUCY1A2	P33402
STUB1	Q9UNE7	HSPA4	P34932
TRAF6	Q9Y4K3	HSPA4	P34932
STUB1	Q9UNE7	NQO1	P15559
STUB1	Q9UNE7	HSP90AA1	P07900
STUB1	Q9UNE7	PRKCZ	Q05513
STUB1	Q9UNE7	MYOCD	Q8IZQ8
STUB1	Q9UNE7	MAP3K2	Q9Y2U5
XIAP	P98170	MAP3K2	Q9Y2U5
SMURF1	Q9HCE7	MAP3K2	Q9Y2U5
STUB1	Q9UNE7	ATCAY	Q86WG3
STUB1	Q9UNE7	HSF1	Q00613
BTRC	Q9Y297	HSF1	Q00613
STUB1	Q9UNE7	S100A2	P29034
STUB1	Q9UNE7	S100P	P25815
STUB1	Q9UNE7	FOXP3	Q9BZS1
STUB1	Q9UNE7	SIRT6	Q8N6T7
STUB1	Q9UNE7	EIF5A	P63241
STUB1	Q9UNE7	KIAA1524	Q8TCG1
STUB1	Q9UNE7	MAP3K11	Q16584
TRAF6	Q9Y4K3	MAP3K11	Q16584
STUB1	Q9UNE7	ERN1	O75460
SYVN1	Q86TM6	ERN1	O75460
STUB1	Q9UNE7	MCF2	P10911
STUB1	Q9UNE7	BACE1	P56817
FBXO2	Q9UK22	BACE1	P56817
STUB1	Q9UNE7	POLB	P06746
HUWE1	Q7Z6Z7	POLB	P06746
RCHY1	Q96PM5	COPE	O14579
RCHY1	Q96PM5	POLH	Q9Y253
RCHY1	Q96PM5	SRPRB	Q9Y5M8
RCHY1	Q96PM5	GORAB	Q5T7V8
RCHY1	Q96PM5	HDAC1	Q13547
CHFR	Q96EP1	HDAC1	Q13547
KCTD11	Q693B1	HDAC1	Q13547
RCHY1	Q96PM5	SRP9	P49458
RCHY1	Q96PM5	CHEK2	O96017
SIAH2	O43255	CHEK2	O96017
RNF8	O76064	CHEK2	O96017
RBBP6	Q7Z6E9	YBX1	P67809
FBXO33	Q7Z6M2	YBX1	P67809
RBBP6	Q7Z6E9	ZBTB38	Q8NAP3
DTL	Q9NZJ0	SETD8	Q9NQR1
DTL	Q9NZJ0	CHEK1	O14757
FBXO6	Q9NRD1	CHEK1	O14757
DTL	Q9NZJ0	TDG	Q13569
DTL	Q9NZJ0	PCNA	P12004
RAD18	Q9NS91	PCNA	P12004
HUWE1	Q7Z6Z7	PCNA	P12004
RNF8	O76064	PCNA	P12004
HLTF	Q14527	PCNA	P12004
PAXIP1	Q6ZW49	PCNA	P12004
SHPRH	Q149N8	PCNA	P12004
DTL	Q9NZJ0	KAT2A	Q92830
DTL	Q9NZJ0	FBXO18	Q8NFZ0
FBXO18	Q8NFZ0	FBXO18	Q8NFZ0
NEDD4	P46934	AP1G2	O75843
NEDD4	P46934	NTRK1	P04629
TRAF6	Q9Y4K3	NTRK1	P04629
NEDD4L	Q96PU5	NTRK1	P04629
NEDD4	P46934	NDFIP2	Q9NV92
NEDD4L	Q96PU5	NDFIP2	Q9NV92
NEDD4	P46934	TNK2	Q07912
NEDD4L	Q96PU5	TNK2	Q07912
NEDD4	P46934	ERBB4	Q15303
RNF41	Q9H4P4	ERBB4	Q15303
ITCH	Q96J02	ERBB4	Q15303
WWP1	Q9H0M0	ERBB4	Q15303
NEDD4	P46934	GJA1	P17302
NEDD4	P46934	MLANA	Q16655
ITCH	Q96J02	MLANA	Q16655
NEDD4	P46934	TSG101	Q99816
MGRN1	O60291	TSG101	Q99816
NEDD4L	Q96PU5	TSG101	Q99816
LRSAM1	Q6UWE0	TSG101	Q99816
NEDD4	P46934	NEDD4	P46934
NEDD4	P46934	N4BP1	O75113
NEDD4	P46934	SLC1A1	P43005
NEDD4	P46934	APPL1	Q9UKG1
NEDD4	P46934	MTMR4	Q9NYA4
NEDD4	P46934	SLC9A1	P19634
NEDD4	P46934	NDFIP1	Q9BT67
NEDD4	P46934	APOBEC3G	Q9HC16
NEDD4	P46934	RAPGEF2	Q9Y4G8
NEDD4	P46934	GGA3	Q9NZ52
VPS18	Q9P253	GGA3	Q9NZ52
NEDD4	P46934	TTYH2	Q9BSA4
NEDD4L	Q96PU5	TTYH2	Q9BSA4
NEDD4	P46934	SCN5A	Q14524
NEDD4L	Q96PU5	SCN5A	Q14524
NEDD4	P46934	SLC6A3	Q01959
NEDD4L	Q96PU5	SLC6A3	Q01959
NEDD4	P46934	SCNN1G	P51170
NEDD4L	Q96PU5	SCNN1G	P51170
NEDD4	P46934	RNF11	Q9Y3C5
WWP1	Q9H0M0	RNF11	Q9Y3C5
SMURF2	Q9HAU4	RNF11	Q9Y3C5
NEDD4	P46934	LAPTM5	Q13571
ITCH	Q96J02	LAPTM5	Q13571
NEDD4	P46934	SCNN1B	P51168
NEDD4	P46934	BECN1	Q14457
TRAF6	Q9Y4K3	BECN1	Q14457
AMBRA1	Q9C0C7	BECN1	Q14457
NEDD4	P46934	PPARG	P37231
NEDD4	P46934	ERBB3	P21860
RNF41	Q9H4P4	ERBB3	P21860
NEDD4	P46934	RNF7	Q9UBF6
NEDD4	P46934	LATS1	O95835
ITCH	Q96J02	LATS1	O95835
NEDD4	P46934	PAX7	P23759
NEDD4	P46934	SAV1	Q9H4B6
NEDD4	P46934	WBP2	Q969T9
NEDD4	P46934	IFITM3	Q01628
NEDD4	P46934	THOC1	Q96FV9
NEDD4	P46934	BRAT1	Q6PJG6
ITCH	Q96J02	BRAT1	Q6PJG6
NEDD4L	Q96PU5	BRAT1	Q6PJG6
XIAP	P98170	CASP9	P55211
XIAP	P98170	COMMD1	Q8N668
XIAP	P98170	MAP3K7	O43318
ITCH	Q96J02	MAP3K7	O43318
TRAF6	Q9Y4K3	MAP3K7	O43318
TRAF3	Q13114	MAP3K7	O43318
TRIM8	Q9BZR9	MAP3K7	O43318
XIAP	P98170	XIAP	P98170
TRIM32	Q13049	XIAP	P98170
XIAP	P98170	AIF1	P55008
XIAP	P98170	AIFM1	O95831
XIAP	P98170	2021-09-04	O43236
XIAP	P98170	XAF1	Q6GPH4
XIAP	P98170	MAP3K3	Q99759
XIAP	P98170	TLE3	Q04726
XIAP	P98170	CCS	O14618
XIAP	P98170	BIRC5	O15392
FBXL7	Q9UJT9	BIRC5	O15392
XIAP	P98170	TLE1	Q04724
XIAP	P98170	TLE2	Q04725
XIAP	P98170	TLE4	Q04727
XIAP	P98170	AES	Q08117
RNF41	Q9H4P4	PARK2	O60260
RNF41	Q9H4P4	BIRC6	Q9NR09
RNF41	Q9H4P4	RNF41	Q9H4P4
RNF41	Q9H4P4	MYD88	Q99836
RNF41	Q9H4P4	TBK1	Q9UHD2
SMURF1	Q9HCE7	TBK1	Q9UHD2
MIB1	Q86YT6	TBK1	Q9UHD2
RNF41	Q9H4P4	IRF3	Q14653
TRIM21	P19474	IRF3	Q14653
RBCK1	Q9BYM8	IRF3	Q14653
TRIM17	Q9Y577	IRF3	Q14653
RNF26	Q9BY78	IRF3	Q14653
TRIM26	Q12899	IRF3	Q14653
RNF41	Q9H4P4	EPO	P01588
ITCH	Q96J02	NFE2	Q16621
ITCH	Q96J02	SNX9	Q9Y5X1
ITCH	Q96J02	MAP2K4	P45985
ITCH	Q96J02	SMAD2	Q15796
WWP1	Q9H0M0	SMAD2	Q15796
NEDD4L	Q96PU5	SMAD2	Q15796
SMURF2	Q9HAU4	SMAD2	Q15796
ITCH	Q96J02	TXNIP	Q9H3M7
ITCH	Q96J02	CBL	P22681
ITCH	Q96J02	CPSF6	Q16630
ITCH	Q96J02	BID	P55957
ITCH	Q96J02	NEDD9	Q14511
ITCH	Q96J02	ITCH	Q96J02
ITCH	Q96J02	KLF10	Q13118
SIAH1	Q8IUQ4	KLF10	Q13118
ITCH	Q96J02	CXCR4	P61073
RNF115	Q9Y4L5	CXCR4	P61073
RNF126	Q9BV68	CXCR4	P61073
ITCH	Q96J02	CFLAR	O15519
ITCH	Q96J02	TRPV4	Q9HBA0
ITCH	Q96J02	INPPL1	O15357
ITCH	Q96J02	SH3GLB1	Q9Y371
ITCH	Q96J02	NOTCH3	Q9UM47
WWP2	O00308	NOTCH3	Q9UM47
ITCH	Q96J02	POU5F1	Q01860
WWP2	O00308	POU5F1	Q01860
ITCH	Q96J02	MAVS	Q7Z434
SMURF1	Q9HCE7	MAVS	Q7Z434
RNF5	Q99942	MAVS	Q7Z434
RNF125	Q96EQ8	MAVS	Q7Z434
RNF128	Q8TEB7	CD40LG	P29965
RNF128	Q8TEB7	ARHGDIB	P52566
RNF128	Q8TEB7	CD83	Q01151
RNF128	Q8TEB7	ARHGDIA	P52565
RNF128	Q8TEB7	COR1A	P31146
RNF128	Q8TEB7	ARPC5	O15511
TRIP12	Q14669	NAE1	Q13564
TRIP12	Q14669	SOX6	P35712
TRIP12	Q14669	CDKN2A	P42771
SIVA1	O15304	CDKN2A	P42771
TRIP12	Q14669	SMARCE1	Q969G3
RNF111	Q6ZNA4	SKIL	P12757
SMURF2	Q9HAU4	SKIL	P12757
RNF111	Q6ZNA4	SMAD7	O15105
SMURF1	Q9HCE7	SMAD7	O15105
WWP1	Q9H0M0	SMAD7	O15105
WWP2	O00308	SMAD7	O15105
SMURF2	Q9HAU4	SMAD7	O15105
RNF111	Q6ZNA4	SKI	P12755
RNF111	Q6ZNA4	SUMO2	P61956
RNF4	P78317	SUMO2	P61956
RNF111	Q6ZNA4	PML	P29590
SIAH2	O43255	PML	P29590
SIAH1	Q8IUQ4	PML	P29590
UBE3A	Q05086	PML	P29590
RNF4	P78317	PML	P29590
UHRF1	Q96T88	PML	P29590
KLHL20	Q9Y2M5	PML	P29590
TRIM21	P19474	USP4	Q13107
TRIM21	P19474	TRIM5	Q9C035
TRIM5	Q9C035	TRIM5	Q9C035
TRIM21	P19474	TRIM21	P19474
SIAH2	O43255	PIAS1	O75925
HECTD2	Q5U5R9	PIAS1	O75925
SIAH2	O43255	AKAP1	Q92667
SIAH2	O43255	EGLN1	Q9GZT9
SIAH1	Q8IUQ4	EGLN1	Q9GZT9
SIAH2	O43255	POU2AF1	Q16633
SIAH1	Q8IUQ4	POU2AF1	Q16633
SIAH2	O43255	DCC	P43146
SIAH1	Q8IUQ4	DCC	P43146
SIAH2	O43255	EGLN3	Q9H6Z9
SIAH2	O43255	PPP1R12A	O14974
SIAH2	O43255	NCOR1	O75376
SIAH2	O43255	SYP	P08247
SIAH1	Q8IUQ4	SYP	P08247
SIAH2	O43255	PLCE1	Q9P212
SIAH1	Q8IUQ4	PLCE1	Q9P212
SIAH2	O43255	KIF15	Q9NS87
SIAH2	O43255	TINF2	Q9BSI4
SIAH2	O43255	TP53BP2	Q13625
TRIM25	Q14258	DDX58	O95786
RNF135	Q8IUD6	DDX58	O95786
RNF125	Q96EQ8	DDX58	O95786
TRIM25	Q14258	TRIM25	Q14258
RBCK1	Q9BYM8	TRIM25	Q14258
RNF31	Q96EP0	TRIM25	Q14258
TRIM25	Q14258	SFN	P31947
RFWD2	Q8NHY2	SFN	P31947
RFFL	Q8WZ73	SFN	P31947
TRIM25	Q14258	AMFR	Q9UKV5
SYVN1	Q86TM6	AMFR	Q9UKV5
TRIM25	Q14258	ZFHX3	Q15911
TRAF6	Q9Y4K3	IRF7	Q92985
TRIM28	Q13263	IRF7	Q92985
TRAF6	Q9Y4K3	NR2C2	P49116
TRAF6	Q9Y4K3	RUSC1	Q9BVN2
TRAF6	Q9Y4K3	FHL2	Q14192
TRAF6	Q9Y4K3	LGMN	Q99538
TRAF6	Q9Y4K3	IRAK1	P51617
BTRC	Q9Y297	IRAK1	P51617
PELI1	Q96FA3	IRAK1	P51617
PELI3	Q8N2H9	IRAK1	P51617
TRAF6	Q9Y4K3	TGFBR1	P36897
SMURF1	Q9HCE7	TGFBR1	P36897
WWP1	Q9H0M0	TGFBR1	P36897
NEDD4L	Q96PU5	TGFBR1	P36897
SMURF2	Q9HAU4	TGFBR1	P36897
TRAF6	Q9Y4K3	AKT2	P31751
TTC3	P53804	AKT2	P31751
SYVN1	Q86TM6	TTN	Q8WZ42
SYVN1	Q86TM6	NCSTN	Q92542
SYVN1	Q86TM6	SYVN1	Q86TM6
SYVN1	Q86TM6	APP	P05067
FBXL2	Q9UKC9	APP	P05067
VPS18	Q9P253	PLK2	Q9NYY3
RNF220	Q5VTB9	SIN3B	O75182
RNF220	Q5VTB9	RNF220	Q5VTB9
SMURF1	Q9HCE7	RHOA	P61586
SMURF2	Q9HAU4	RHOA	P61586
KCTD13	Q8WZ19	RHOA	P61586
TNFAIP1	Q13829	RHOA	P61586
FBXL19	Q6PCT2	RHOA	P61586
SMURF1	Q9HCE7	SMAD5	Q99717
SMURF2	Q9HAU4	SMAD5	Q99717
SMURF1	Q9HCE7	TRAF4	Q9BUZ4
SMURF2	Q9HAU4	TRAF4	Q9BUZ4
SMURF1	Q9HCE7	USP5	P45974
SMURF1	Q9HCE7	SPG20	Q8N0X7
WWP1	Q9H0M0	SPG20	Q8N0X7
SMURF1	Q9HCE7	C9orf78	Q9NZ63
SMURF1	Q9HCE7	FAM188A	Q9H8M7
SMURF1	Q9HCE7	PRKCA	P17252
RBCK1	Q9BYM8	PRKCA	P17252
RNF31	Q96EP0	PRKCA	P17252
SMURF1	Q9HCE7	CTTN	Q14247
BTRC	Q9Y297	CTTN	Q14247
CBLL1	Q75N03	CTTN	Q14247
SMURF1	Q9HCE7	ZFAND5	O76080
SMURF1	Q9HCE7	ANKRD13D	Q6ZTN6
SMURF1	Q9HCE7	ANKS4B	Q8N8V4
SMURF1	Q9HCE7	EPHA1	P21709
SMURF1	Q9HCE7	FES	P07332
SMURF1	Q9HCE7	GDF15	Q99988
SMURF1	Q9HCE7	HIP1	O00291
SMURF1	Q9HCE7	PRKCG	P05129
SMURF1	Q9HCE7	MAP3K9	P80192
SMURF1	Q9HCE7	RNF114	Q9Y508
SMURF1	Q9HCE7	TNIP2	Q8NFZ5
SMURF1	Q9HCE7	TOM1	O60784
SMURF1	Q9HCE7	ANKRD13A	Q8IZ07
SMURF1	Q9HCE7	ANXA6	P08133
SMURF1	Q9HCE7	CUEDC1	Q9NWM3
SMURF1	Q9HCE7	SCYL1	Q96KG9
SMURF1	Q9HCE7	ODF2	Q5BJF6
SMURF1	Q9HCE7	TNIK	Q9UKE5
SMURF1	Q9HCE7	TPM4	P67936
SMURF1	Q9HCE7	UBE2V1	Q13404
SMURF1	Q9HCE7	CSNK2A2	P19784
SMURF1	Q9HCE7	ELOF1	P60002
SMURF1	Q9HCE7	IMPACT	Q9P2X3
SMURF1	Q9HCE7	MSN	P26038
SMURF1	Q9HCE7	OTUD6B	Q8N6M0
SMURF1	Q9HCE7	PICALM	Q13492
SMURF1	Q9HCE7	CALCOCO1	Q9P1Z2
SMURF1	Q9HCE7	TRIP10	Q15642
SMURF1	Q9HCE7	EPN1	Q9Y6I3
SMURF1	Q9HCE7	CSNK1D	P48730
SMURF1	Q9HCE7	MAP3K10	Q02779
SMURF1	Q9HCE7	PADI4	Q9UM07
SMURF1	Q9HCE7	ANKRD50	Q9ULJ7
SMURF1	Q9HCE7	RABEP2	Q9H5N1
SMURF1	Q9HCE7	RAD23A	P54725
UBE3A	Q05086	RAD23A	P54725
SMURF1	Q9HCE7	RIOK3	O14730
SMURF1	Q9HCE7	UBQLN2	Q9UHD9
SMURF1	Q9HCE7	ADRBK2	P35626
SMURF1	Q9HCE7	ASCC2	Q9H1I8
SMURF1	Q9HCE7	C7orf50	Q9BRJ6
SMURF1	Q9HCE7	FGF12	P61328
SMURF1	Q9HCE7	FKBP3	Q00688
SMURF1	Q9HCE7	KRT36	O76013
SMURF1	Q9HCE7	SLAIN2	Q9P270
SMURF1	Q9HCE7	ADRM1	Q16186
SMURF1	Q9HCE7	BTK	Q06187
SMURF1	Q9HCE7	C6orf106	Q9H6K1
SMURF1	Q9HCE7	FAF2	Q96CS3
SMURF1	Q9HCE7	HOMER2	Q9NSB8
SMURF1	Q9HCE7	MATK	P42679
SMURF1	Q9HCE7	TAOK3	Q9H2K8
SMURF1	Q9HCE7	TOM1L2	Q6ZVM7
SMURF1	Q9HCE7	UBAC1	Q9BSL1
SMURF1	Q9HCE7	UBE2K	P61086
SMURF1	Q9HCE7	UBQLN1	Q9UMX0
SMURF1	Q9HCE7	UBXN6	Q9BZV1
SMURF1	Q9HCE7	PRR16	Q569H4
SMURF1	Q9HCE7	CCDC69	A6NI79
SMURF1	Q9HCE7	ITK	Q08881
SMURF1	Q9HCE7	MAP4K5	Q9Y4K4
SMURF1	Q9HCE7	MARK2	Q7KZI7
SMURF1	Q9HCE7	SDCCAG3	Q96C92
SMURF1	Q9HCE7	SMAD6	O43541
WWP1	Q9H0M0	SMAD6	O43541
SMURF1	Q9HCE7	TAB1	Q15750
SMURF1	Q9HCE7	UBE2G1	P62253
SMURF1	Q9HCE7	RBCK1	Q9BYM8
RBCK1	Q9BYM8	RBCK1	Q9BYM8
SMURF1	Q9HCE7	TLN1	Q9Y490
SMURF1	Q9HCE7	ING2	Q9H160
SMURF1	Q9HCE7	AXIN1	O15169
SMURF2	Q9HAU4	AXIN1	O15169
RNF146	Q9NTX7	AXIN1	O15169
SMURF1	Q9HCE7	TRIB2	Q92519
BTRC	Q9Y297	TRIB2	Q92519
WWP1	Q9H0M0	WWP1	Q9H0M0
NHLRC1	Q6VVB1	EPM2A	O95278
NHLRC1	Q6VVB1	PPP1R3C	Q9UQK1
NHLRC1	Q6VVB1	AGL	P35573
TNFAIP3	P21580	TNFAIP3	P21580
TOPORS	Q9NS56	NKX3-1	Q99801
SIAH1	Q8IUQ4	MAPRE3	Q9UPY8
SIAH1	Q8IUQ4	AFF1	P51825
SIAH1	Q8IUQ4	HIF1AN	Q9NWT6
SIAH1	Q8IUQ4	PKD1	P98161
SIAH1	Q8IUQ4	KIF22	Q14807
CHFR	Q96EP1	KIF22	Q14807
SIAH1	Q8IUQ4	TRIB3	Q96RU7
SIAH1	Q8IUQ4	KHDRBS3	O75525
SIAH1	Q8IUQ4	GRM5	P41594
SIAH1	Q8IUQ4	STAR	P49675
SIAH1	Q8IUQ4	CACYBP	Q9HB71
SIAH1	Q8IUQ4	TERF2	Q15554
SIAH1	Q8IUQ4	ELL2	O00472
SIAH1	Q8IUQ4	FLT3	P36888
RNF115	Q9Y4L5	FLT3	P36888
RNF126	Q9BV68	FLT3	P36888
UHRF2	Q96PU4	PCNP	Q8WW12
FBXW11	Q9UKB1	IFNAR1	P17181
FBXW11	Q9UKB1	WEE1	P30291
BTRC	Q9Y297	WEE1	P30291
CDCA3	Q99618	WEE1	P30291
FBXW11	Q9UKB1	FBXW11	Q9UKB1
FBXW11	Q9UKB1	NFKB1	P19838
BTRC	Q9Y297	NFKB1	P19838
RNF123	Q5XPI4	NFKB1	P19838
FBXW11	Q9UKB1	PLK4	O00444
BTRC	Q9Y297	PLK4	O00444
FBXW11	Q9UKB1	PRLR	P16471
BTRC	Q9Y297	PRLR	P16471
FBXW11	Q9UKB1	CDC25B	P30305
BTRC	Q9Y297	CDC25B	P30305
FBXW11	Q9UKB1	CDC25A	P30304
BTRC	Q9Y297	CDC25A	P30304
FZR1	Q9UM11	CDC25A	P30304
FBXW11	Q9UKB1	TBC1D4	O60343
FBXW11	Q9UKB1	CEP68	Q76N32
BTRC	Q9Y297	CEP68	Q76N32
FBXW11	Q9UKB1	PER1	O15534
BTRC	Q9Y297	PER1	O15534
FBXW11	Q9UKB1	PER2	O15055
BTRC	Q9Y297	PER2	O15055
FBXW11	Q9UKB1	PDCD4	Q53EL6
BTRC	Q9Y297	PDCD4	Q53EL6
FBXW11	Q9UKB1	REST	Q13127
BTRC	Q9Y297	REST	Q13127
FBXW11	Q9UKB1	SIPA1L2	Q9P2F8
FBXW11	Q9UKB1	DEPTOR	Q8TB45
BTRC	Q9Y297	DEPTOR	Q8TB45
FBXW11	Q9UKB1	DLG1	Q12959
UBE3A	Q05086	DLG1	Q12959
BTRC	Q9Y297	DLG1	Q12959
2021-03-02	Q9P0N8	DLG1	Q12959
FBXW11	Q9UKB1	YAP	P46937
FBXW11	Q9UKB1	FANCM	Q8IYD8
BTRC	Q9Y297	FANCM	Q8IYD8
FBXW11	Q9UKB1	FBXO5	Q9UKT4
BTRC	Q9Y297	FBXO5	Q9UKT4
RBCK1	Q9BYM8	TAB2	Q9NYJ8
RBCK1	Q9BYM8	TAB3	Q8N5C8
RAD18	Q9NS91	RFC2	P35250
RAD18	Q9NS91	TP53BP1	Q12888
CHFR	Q96EP1	PLK1	P53350
FZR1	Q9UM11	PLK1	P53350
KLHL22	Q53GT1	PLK1	P53350
CHFR	Q96EP1	CHFR	Q96EP1
CHFR	Q96EP1	HLTF	Q14527
CHFR	Q96EP1	SMARCA4	P51532
CHFR	Q96EP1	SMARCB1	Q12824
CHFR	Q96EP1	SMARCD1	Q96GM5
CHFR	Q96EP1	PARP1	P09874
RNF4	P78317	PARP1	P09874
UBE3A	Q05086	RAD23B	P54727
UBE3A	Q05086	ANXA1	P04083
UBE3A	Q05086	SCRIB	Q14160
UBE3A	Q05086	TSC2	P49815
MYCBP2	O75592	TSC2	P49815
FBXW5	Q969U6	TSC2	P49815
HERC1	Q15751	TSC2	P49815
UBE3A	Q05086	BAK1	Q16611
UBE3A	Q05086	GOPC	Q9HD26
UBE3A	Q05086	SIPA1L1	O43166
UBE3A	Q05086	MCM7	P33993
UBE3A	Q05086	PTPN3	P26045
UBE3A	Q05086	ARPC3	O15145
UBE3A	Q05086	PRDX1	Q06830
UBE3A	Q05086	UCHL5	Q9Y5K5
UBE3A	Q05086	BLK	P51451
UBE3A	Q05086	ARNTL	O00327
RNF19A	Q9NV58	CASR	P41180
FBXO45	P0C2W1	PAWR	Q96IZ0
WSB1	Q9Y6I7	DIO2	Q92813
2021-03-06	O60337	DIO2	Q92813
MYLIP	Q8WY64	LDLR	P01130
MYLIP	Q8WY64	LRP8	Q14114
MYLIP	Q8WY64	MYLIP	Q8WY64
TRAF2	Q12933	MAPK11	Q15759
TRAF2	Q12933	BIRC3	Q13489
TRAF2	Q12933	TICAM1	Q8IUC6
TRAF2	Q12933	DUSP14	O95147
FBXO4	Q9UKT5	TERF1	P54274
BTRC	Q9Y297	TERF1	P54274
RLIM	Q9NVW2	TERF1	P54274
FBXO31	Q5XUX0	PARD6A	Q9NPB6
SH3RF1	Q7Z6J0	PDCD6IP	Q8WUM4
SH3RF1	Q7Z6J0	KCNJ1	P48048
SH3RF1	Q7Z6J0	KCNJ2	P63252
CDC20	Q12834	PTTG1	O95997
BTRC	Q9Y297	PTTG1	O95997
UBE4B	O95155	PTTG1	O95997
ANAPC11	Q9NYG5	PTTG1	O95997
FZR1	Q9UM11	PTTG1	O95997
ANAPC2	Q9UJX6	PTTG1	O95997
CDC20	Q12834	BUB1B	O60566
FZR1	Q9UM11	BUB1B	O60566
CDC20	Q12834	CENPF	P49454
CDC20	Q12834	AXIN2	Q9Y2T1
RNF146	Q9NTX7	AXIN2	Q9Y2T1
CDC20	Q12834	PHF8	Q9UPP1
CDC20	Q12834	REV1	Q9UBZ9
CDC20	Q12834	SP100	P23497
CDC20	Q12834	NEUROD2	Q15784
HUWE1	Q7Z6Z7	HUWE1	Q7Z6Z7
HUWE1	Q7Z6Z7	PIAS2	O75928
HUWE1	Q7Z6Z7	HDAC2	Q92769
RLIM	Q9NVW2	HDAC2	Q92769
HUWE1	Q7Z6Z7	MUTYH	Q9UIF7
HUWE1	Q7Z6Z7	MYOD1	P15172
FBXO32	Q969P5	MYOD1	P15172
HUWE1	Q7Z6Z7	ZBTB17	Q13105
HUWE1	Q7Z6Z7	CDC6	Q99741
FZR1	Q9UM11	CDC6	Q99741
CCNF	P41002	CDC6	Q99741
HUWE1	Q7Z6Z7	PA2G4	Q9UQ80
RNF20	Q5VTR2	PA2G4	Q9UQ80
RNF40	O75150	PA2G4	Q9UQ80
HUWE1	Q7Z6Z7	HIST1H1B	P16401
HUWE1	Q7Z6Z7	HIST1H1A	Q02539
HUWE1	Q7Z6Z7	HIST2H2AB	Q8IUE6
RNF8	O76064	HIST2H2AB	Q8IUE6
HUWE1	Q7Z6Z7	HIST1H2BB	P33778
HUWE1	Q7Z6Z7	HIST2H3C	Q71DI3
HUWE1	Q7Z6Z7	HIST1H4F	P62805
BTRC	Q9Y297	LPCAT1	Q8NF37
BTRC	Q9Y297	C13orf34	Q6PGQ7
BTRC	Q9Y297	ATF4	P18848
BTRC	Q9Y297	CD4	P01730
2021-03-01	Q8TCQ1	CD4	P01730
2021-03-04	Q9P2E8	CD4	P01730
2021-03-09	Q86YJ5	CD4	P01730
2021-03-11	A6NNE9	CD4	P01730
BTRC	Q9Y297	NFKBIB	Q15653
BTRC	Q9Y297	CREBZF	Q9NS37
BTRC	Q9Y297	PKD2	Q13563
BTRC	Q9Y297	EEF2K	O00418
BTRC	Q9Y297	USP37	Q86T82
BTRC	Q9Y297	UHRF1	Q96T88
BTRC	Q9Y297	GHR	P10912
SOCS2	O14508	GHR	P10912
BTRC	Q9Y297	TAZ	Q16635
BTRC	Q9Y297	TFAP4	Q01664
BTRC	Q9Y297	GSK3B	P49841
SMURF2	Q9HAU4	GSK3B	P49841
BTRC	Q9Y297	TIAM1	Q13009
BTRC	Q9Y297	CDK1	P06493
BTRC	Q9Y297	FZR1	Q9UM11
BTRC	Q9Y297	TRAF3IP2	O43734
BTRC	Q9Y297	YAP1	P46937
BTRC	Q9Y297	WWTR1	Q9GZV5
BTRC	Q9Y297	ELF3	P78545
BTRC	Q9Y297	STAT1	P42224
PDLIM2	Q96JY6	STAT1	P42224
PIAS2	O75928	STAT1	P42224
BTRC	Q9Y297	SP1	P08047
RNF4	P78317	SP1	P08047
BTRC	Q9Y297	TWIST1	Q15672
FBXL14	Q8N1E6	TWIST1	Q15672
BTRC	Q9Y297	BTG1	P62324
BTRC	Q9Y297	MIS18A	Q9NYP9
BTRC	Q9Y297	CPEB1	Q9BZB8
BTRC	Q9Y297	ELAVL1	Q15717
BTRC	Q9Y297	PFKFB3	Q16875
BTRC	Q9Y297	EPOR	P19235
NOSIP	Q9Y314	EPOR	P19235
BTRC	Q9Y297	IFNGR1	P15260
BTRC	Q9Y297	IL10RA	Q13651
BTRC	Q9Y297	PTP4A3	O75365
BTRC	Q9Y297	PHLPP1	O60346
BTRC	Q9Y297	HRAS	P01112
BTRC	Q9Y297	SPAAR	A0A1B0GVQ0
BTRC	Q9Y297	FGD3	Q5JSP0
BTRC	Q9Y297	USP47	Q96K76
BTRC	Q9Y297	BST2	Q10589
FBXO32	Q969P5	EIF3F	O00303
FBXO32	Q969P5	MYOG	P15173
FBXO32	Q969P5	TNNI3	P19429
TRIM63	Q969Q1	TNNI3	P19429
FBXO32	Q969P5	KCNMB1	Q16558
RNF5	Q99942	JKAMP	Q9P055
RNF5	Q99942	PXN	P49023
RNF5	Q99942	TMEM173	Q86WV6
TRIM32	Q13049	TMEM173	Q86WV6
TRIM56	Q9BRZ2	TMEM173	Q86WV6
RNF26	Q9BY78	TMEM173	Q86WV6
RNF5	Q99942	UBE2L3	P68036
TRIM63	Q969Q1	MYL1	P05976
TRIM63	Q969Q1	CKM	P06732
TRIM63	Q969Q1	MYLPF	Q96A32
TRIM63	Q969Q1	MYL2	P10916
TRIM63	Q969Q1	MYBPC2	Q14324
TRIM63	Q969Q1	TNNC1	P63316
TRIM63	Q969Q1	TNNI1	P19237
TRIM63	Q969Q1	ACTA1	P68133
TRIM63	Q969Q1	ATP5B	P06576
TRIM63	Q969Q1	THRA	P10827
TRIM63	Q969Q1	GMEB1	Q9Y692
TRIM63	Q969Q1	HIBADH	P31937
WWP2	O00308	EGR2	P11161
WWP2	O00308	SLC11A2	P49281
NEDD4L	Q96PU5	SLC11A2	P49281
WWP2	O00308	WWP2	O00308
FBXL15	Q9H469	WWP2	O00308
WWP2	O00308	PAIP1	Q9H074
TTC3	P53804	AKT3	Q9Y243
ASB9	Q96DX5	CKB	P12277
ASB9	Q96DX5	CKMT1B	P12532
NEDD4L	Q96PU5	SCN2A	Q99250
NEDD4L	Q96PU5	SCNN1A	P37088
NEDD4L	Q96PU5	NEDD4L	Q96PU5
NEDD4L	Q96PU5	SCN3A	Q9NY46
NEDD4L	Q96PU5	SLC38A2	Q96QD8
NEDD4L	Q96PU5	CLCN5	P51795
NEDD4L	Q96PU5	SCN8A	Q9UQD0
NEDD4L	Q96PU5	SCN9A	Q15858
NEDD4L	Q96PU5	SCN10A	Q9Y5Y9
NEDD4L	Q96PU5	PSPC1	Q8WXF1
NEDD4L	Q96PU5	APBB1	O00213
NEDD4L	Q96PU5	SLC1A3	P43003
NEDD4L	Q96PU5	KCNA3	P22001
NEDD4L	Q96PU5	RHOB	P62745
NEDD4L	Q96PU5	KCNH2	Q12809
TRIM41	Q8WV44	PRKCB	P05771
RNF31	Q96EP0	PRKCB	P05771
RNF2	Q99496	HIST2H2AA3	Q6FI13
PRC1	O43663	HIST2H2AA3	Q6FI13
BMI1	P35226	HIST2H2AA3	Q6FI13
RNF2	Q99496	RYBP	Q8N488
RNF2	Q99496	RRM1	P23921
BMI1	P35226	RRM1	P23921
RNF2	Q99496	AMBRA1	Q9C0C7
RNF8	O76064	RNF8	O76064
RNF8	O76064	BLM	P54132
MIB1	Q86YT6	BLM	P54132
TRIM49	P0CI25	BLM	P54132
RNF8	O76064	KDM4A	O75164
RNF168	Q8IYW5	KDM4A	O75164
FBXO22	Q8NEZ5	KDM4A	O75164
FBXL4	Q9UKA2	KDM4A	O75164
RNF8	O76064	XRCC5	P13010
RNF138	Q8WVD3	XRCC5	P13010
FBXL12	Q9NXK8	XRCC5	P13010
RNF8	O76064	POLD4	Q9HCU8
FBXL5	Q9UKA1	DCTN1	Q14203
RNF31	Q96EP0	NR0B1	P51843
RNF4	P78317	RNF4	P78317
RNF4	P78317	ETV4	P43268
RNF4	P78317	CENPI	Q92674
RFWD2	Q8NHY2	ACACB	O00763
RFWD2	Q8NHY2	CRTC2	Q53ET0
RFWD2	Q8NHY2	MTA1	Q13330
RFWD2	Q8NHY2	RFWD2	Q8NHY2
RFWD2	Q8NHY2	ACACA	Q13085
DET1	Q7L5Y6	ACACA	Q13085
RFWD2	Q8NHY2	CCT4	P50991
MID1	O15344	PPP2CA	P67775
NOSIP	Q9Y314	PPP2CA	P67775
MID1	O15344	PRM2	P04554
MID1	O15344	PPP2CB	P62714
MID1	O15344	UBE2D1	P51668
MID1	O15344	IGBP1	P78318
MID1	O15344	PPP2R4	Q15257
MID1	O15344	STK36	Q9NRP7
RLIM	Q9NVW2	LDB2	O43679
RLIM	Q9NVW2	LDB1	Q86U70
RLIM	Q9NVW2	STMN1	P16949
RLIM	Q9NVW2	ZFP42	Q96MM3
UBE4B	O95155	FEZ1	Q99689
HERC2	O95714	XPA	P23025
FANCL	Q9NW38	FANCI	Q9NVI1
RNF167	Q9H6Y7	SLC22A18	Q96BI1
RNF6	Q9Y252	LIMS1	P48059
RNF40	O75150	STX1A	Q16623
TRIM32	Q13049	PIAS4	Q8N2W9
TRIM32	Q13049	DTNBP1	Q96EV8
TRIM32	Q13049	PIAS3	Q9Y6X2
TRIM32	Q13049	TRIM32	Q13049
TRIM32	Q13049	ABI2	Q9NYB9
TRIM32	Q13049	BBS2	Q9BXC9
ANAPC11	Q9NYG5	ANLN	Q9NQW6
ANAPC11	Q9NYG5	GMNN	O75496
BMI1	P35226	GMNN	O75496
FZR1	Q9UM11	GMNN	O75496
RNF138	Q8WVD3	LEF1	Q9UJU2
RNF138	Q8WVD3	TCF7L2	Q9NQB0
RNF138	Q8WVD3	RNF138	Q8WVD3
KLHL8	Q9P2G9	RAPSN	Q13702
CBLL1	Q75N03	DOK1	Q99704
HECTD3	Q5T447	STX8	Q9UNK0
HECTD3	Q5T447	TRIOBP	Q9H2D6
HECW1	Q76N89	DVL1	O14640
MIB1	Q86YT6	DLL1	O00548
MIB2	Q96AX9	DLL1	O00548
NEURL1B	A8MQ27	DLL1	O00548
MIB1	Q86YT6	DAPK1	P53355
KLHL20	Q9Y2M5	DAPK1	P53355
MIB1	Q86YT6	MIB1	Q86YT6
MIB1	Q86YT6	DLL3	Q9NYJ7
MIB2	Q96AX9	DLL3	Q9NYJ7
NEURL1B	A8MQ27	DLL3	Q9NYJ7
MIB1	Q86YT6	DLL4	Q9NR61
MIB2	Q96AX9	DLL4	Q9NR61
NEURL1B	A8MQ27	DLL4	Q9NR61
MIB1	Q86YT6	JAG1	P78504
MIB1	Q86YT6	CEP131	Q9UPN4
MIB1	Q86YT6	CEP290	O15078
MIB1	Q86YT6	PCM1	Q15154
MIB2	Q96AX9	CYLD	Q9NQC7
MKRN1	Q9UHC7	FILIP1	Q7Z7B0
MKRN1	Q9UHC7	POLG	P54098
PELI1	Q96FA3	RALBP1	Q15311
GAN	Q9H2C0	MAP1B	P46821
2021-03-05	Q9NX47	MAP1B	P46821
GAN	Q9H2C0	MAP1S	Q66K74
GAN	Q9H2C0	TBCB	Q99426
KLHL17	Q6TDP4	GRIK2	Q13002
BRAP	Q7Z569	CDC14A	Q9UNH5
BRAP	Q7Z569	BRAP	Q7Z569
RNF144B	Q7Z419	LCMT2	O60294
RNF144B	Q7Z419	BAX	Q07812
RAG1	P15918	KPNA1	P52294
RAG1	P15918	RAG1	P15918
RAG1	P15918	HIST3H3	Q16695
RNF125	Q96EQ8	IFIH1	Q9BYX4
RNF125	Q96EQ8	JAK1	P23458
RNF19B	Q6ZMZ0	UCKL1	Q9NWZ5
CNOT4	O95628	KDM5C	P41229
CNOT4	O95628	CNOT4	O95628
CNOT4	O95628	RBM15	Q96T37
SOCS2	O14508	SOCS3	O14543
SOCS2	O14508	SOCS1	O15524
TRIM8	Q9BZR9	SOCS1	O15524
SOCS3	O14543	SIGLEC7	Q9Y286
HACE1	Q8IYU2	OPTN	Q96CV9
SMURF2	Q9HAU4	SMURF1	Q9HCE7
FBXO3	Q9UK99	SMURF1	Q9HCE7
FBXL15	Q9H469	SMURF1	Q9HCE7
SMURF2	Q9HAU4	RAP1B	P61224
SMURF2	Q9HAU4	TNFRSF1B	P20333
ASB3	Q9Y575	TNFRSF1B	P20333
SMURF2	Q9HAU4	STAMBP	O95630
SMURF2	Q9HAU4	STAMBPL1	Q96FJ0
SMURF2	Q9HAU4	ID1	P41134
SMURF2	Q9HAU4	ID3	Q02535
TOM1	O60784	NAB2	Q15742
TRIM31	Q9BZY9	TRIM31	Q9BZY9
RC3H1	Q5TC82	ICOS	Q9Y6W8
RFFL	Q8WZ73	RFFL	Q8WZ73
RFFL	Q8WZ73	PRR5L	Q6MZQ0
RFFL	Q8WZ73	CASP10	Q92851
RNF34	Q969K3	CASP10	Q92851
FBXL12	Q9NXK8	ALDH3A1	P30838
FBXL12	Q9NXK8	CAMK1	Q14012
FBXO6	Q9NRD1	ATRN	O75882
FBXO6	Q9NRD1	TFRC	P02786
2021-03-01	Q8TCQ1	TFRC	P02786
2021-03-02	Q9P0N8	TFRC	P02786
2021-03-08	Q5T0T0	TFRC	P02786
MUL1	Q969V5	MUL1	Q969V5
MUL1	Q969V5	ULK1	O75385
PRC1	O43663	HIST1H2AH	Q96KK5
PRC1	O43663	H2AFZ	P0C0S5
PRC1	O43663	RNF2	Q99496
RNF182	Q8N6D2	ATP6V0C	P27449
IRAK4	Q9NWZ3	PELI1	Q96FA3
IRAK1	P51617	PELI1	Q96FA3
TRIM17	Q9Y577	TRIM17	Q9Y577
TRIM2	Q9C040	NEFL	P07196
RNF216	Q9NWF9	RNF216	Q9NWF9
RNF216	Q9NWF9	TLR4	O00206
RNF216	Q9NWF9	TLR9	Q9NR96
RNF34	Q969K3	NOD1	Q9Y239
HERC5	Q9UII4	NME2	P22392
PEX12	O00623	PEX5	P50542
PEX10	O60683	PEX5	P50542
PDZRN3	Q9UPQ7	MUSK	O15146
FBXO7	Q9Y3I1	BIRC2	Q13490
FBXO7	Q9Y3I1	DLGAP5	Q15398
FBXO7	Q9Y3I1	CD43	P16150
FBXW5	Q969U6	SASS6	Q6UVJ0
FBXW5	Q969U6	EPS8	Q12929
FBXW5	Q969U6	DLC1	Q96QB1
TRIM37	O94972	TRIM37	O94972
UBR1	Q8IWV7	RHO	P08100
RNF180	Q86T96	ZIC2	O95409
RNF43	Q68DV7	AKAP8L	Q9ULX6
RNF43	Q68DV7	RNF43	Q68DV7
RNF43	Q68DV7	FZD5	Q13467
ARIH2	O95376	GFI1	Q99684
VPRBP	Q9Y4B6	NF2	P35240
VPRBP	Q9Y4B6	UNG	P13051
VPRBP	Q9Y4B6	KATNA1	O75449
VPRBP	Q9Y4B6	MCM10	Q7L590
VPRBP	Q9Y4B6	SAMHD1	Q9Y3Z3
VPRBP	Q9Y4B6	PPP2R1A	P30153
TRIM11	Q96F44	MED15	Q96RN5
TRIM11	Q96F44	PAX6	P26367
TRIM11	Q96F44	ARX	Q96QS3
FBXO2	Q9UK22	AHSG	P02765
FBXO2	Q9UK22	ITGB1	P05556
FBXO2	Q9UK22	GJB2	P29033
FBXO2	Q9UK22	NR1	Q9UHB4
FBXO2	Q9UK22	SIRPA	P78324
PIAS4	Q8N2W9	ETS1	P14921
PIAS4	Q8N2W9	YY1	P25490
RNF115	Q9Y4L5	RNF115	Q9Y4L5
CCNB1IP1	Q9NPC3	CCNB1IP1	Q9NPC3
FBXO3	Q9UK99	FBXL12	Q9NXK8
FBXW2	Q9UKT8	GCM1	Q9NP62
KLHL12	Q53G59	DRD4	P21917
KLHL12	Q53G59	SEC31A	O94979
KLHL12	Q53G59	SEC31B	Q9NQW1
KLHL12	Q53G59	DVL3	Q92997
KLHL12	Q53G59	PEF1	Q9UBV8
ZSWIM2	Q8NEG5	ZSWIM2	Q8NEG5
ASB2	Q96Q27	FLNB	O75369
ASB2	Q96Q27	FLNA	P21333
FBXO18	Q8NFZ0	RAD51	Q06609
FBXO18	Q8NFZ0	ARF1	P84077
TRIM22	Q8IYM9	TRIM22	Q8IYM9
UBE3C	Q15386	CAND2	O75155
ARIH1	Q9Y4X5	EIF4E2	O60573
OSTM1	Q86WC4	GNAI3	P08754
PJA2	O43164	PJA2	O43164
PJA2	O43164	PRKAR1A	P10644
PJA2	O43164	PRKAR2A	P13861
RNF181	Q9P0P0	ITGA2B	P08514
RNF185	Q96GF1	NUDT16L1	Q9BRJ7
RNF185	Q96GF1	BNIP1	Q12981
RNF11	Q9Y3C5	SMURF2	Q9HAU4
FBXL15	Q9H469	SMURF2	Q9HAU4
TRAF4	Q9BUZ4	SMURF2	Q9HAU4
RNF13	O43567	RNF13	O43567
RNF13	O43567	SNAPIN	O95295
RNF14	Q9UBS8	RNF14	Q9UBS8
TRIM13	O60858	VCP	P55072
CDC34	P49427	CREM	Q03060
DTX3L	Q8TDB6	HIST1H4A	P62805
DTX3L	Q8TDB6	HIST1H2BJ	P06899
FBXW8	Q8N3Y1	GORASP1	Q9BQQ3
FBXW8	Q8N3Y1	IGFBP2	P18065
FBXW8	Q8N3Y1	TBC1D3	Q8IZP1
FBXW8	Q8N3Y1	MAP4K1	Q92918
UHRF1	Q96T88	DNMT1	P26358
UHRF1	Q96T88	HIST1H3A	P68431
PRPF19	Q9UMS4	PRPF3	O43395
PRPF19	Q9UMS4	RPA2	P15927
PRPF19	Q9UMS4	RPA1	P27694
UCHL1	P09936	SMN1	Q16637
FBXO8	Q9NRD0	ARF6	P62330
FZR1	Q9UM11	TK1	P04183
FZR1	Q9UM11	E2F3	O00716
FZR1	Q9UM11	MOAP1	Q96BY2
TRIM39	Q9HCM9	MOAP1	Q96BY2
FZR1	Q9UM11	CDC20	Q12834
FZR1	Q9UM11	SOX2	P48431
FZR1	Q9UM11	ZC3HC1	Q86WB0
FZR1	Q9UM11	DCPS	Q96C86
FZR1	Q9UM11	USP1	O94782
FZR1	Q9UM11	HECW2	Q9P2P5
FZR1	Q9UM11	PAX3	P23760
FZR1	Q9UM11	KIAA0101	Q15004
RNF146	Q9NTX7	XRCC1	P18887
RNF146	Q9NTX7	BLZF1	Q9H2G9
RNF146	Q9NTX7	CASC3	O15234
RNF146	Q9NTX7	TNKS	O95271
RNF146	Q9NTX7	TNKS2	Q9H2K2
FBXL2	Q9UKC9	CCND2	P30279
FBXL2	Q9UKC9	PIK3R2	O00459
FBXL2	Q9UKC9	NLRP3	Q96P20
FBXL2	Q9UKC9	CCND3	P30281
FBXL2	Q9UKC9	PCYT1A	P49585
FBXL22	Q6P050	ACTN2	P35609
FBXL22	Q6P050	FLNC	Q14315
RNF126	Q9BV68	AICDA	Q9GZX7
KLHL3	Q9UH77	WNK4	Q96J92
KLHL2	O95198	WNK4	Q96J92
KLHL3	Q9UH77	WNK1	Q9H4A3
KLHL2	O95198	WNK1	Q9H4A3
FBXL3	Q9UKT7	CRY2	Q49AN0
FBXL21	Q9UKT6	CRY2	Q49AN0
FBXL3	Q9UKT7	CRY1	Q16526
FBXL21	Q9UKT6	CRY1	Q16526
FBXL3	Q9UKT7	CYR1	P08678
KLHL2	O95198	NPTXR	O95502
KLHL2	O95198	WNK3	Q9BYP7
HERC1	Q15751	SOX9	P48436
MEX3B	Q6ZN04	SNUPN	O95149
TRIM71	Q2Q1W2	LIN28B	Q6ZN17
ASB11	Q8WXH4	RPN1	P04843
FBXO15	Q8NCQ5	CRLS1	Q9UJA2
FBXO15	Q8NCQ5	ABCB1	P08183
ASB4	Q9Y574	ID2	Q02363
TRIM65	Q6PJ69	TNRC6A	Q8NDV7
TRIM58	Q8NG06	DYNC1I1	O14576
TRIM58	Q8NG06	DYNC1LI2	O43237
RNF144A	P50876	PRKDC	P78527
DDB1	Q16531	COPS5	Q92905
FBXO44	Q9H4M3	UNC13A	Q9UPW8
FBXW12	Q6X9E4	IL22RA1	Q8N6P7
TRIM62	Q9BVG3	CARD9	Q9H257
CCNF	P41002	CP110	O43303
CCNF	P41002	RRM2	P31350
FBXL18	Q96ME1	FBXL7	Q9UJT9
KDM2B	Q8NHM5	FOS	P01100
RNF152	Q8N8N0	RRAGA	Q7L523
KCTD17	Q8N5Z5	TCHP	Q9BT92
FBXL17	Q9UF56	SUFU	Q9UMX1
FBXL17	Q9UF56	BACH1	O14867
KLHL20	Q9Y2M5	CORO7	P57737
KLHL20	Q9Y2M5	ARHGEF11	O15085
SOCS7	O14512	DAB1	O75553
FBXW10	Q5XX13	CBX5	P45973
FBXO9	Q9UK97	TELO2	Q9Y4R8
FBXO9	Q9UK97	TTI1	O43156
FBXO25	Q8TCJ0	HAND1	O96004
FBXO25	Q8TCJ0	ISL1	P61371
FBXO25	Q8TCJ0	NKX2-5	P52952
FBXL14	Q8N1E6	DUSP6	Q16828
FBXL14	Q8N1E6	SNAI2	O43623
FBXL19	Q6PCT2	IL1RL1	Q01638
ZNRF1	Q8ND25	CAV1	Q03135
2021-03-01	Q8TCQ1	HLA-DRB1	P01911
2021-03-08	Q5T0T0	HLA-DRB1	P01911
2021-03-04	Q9P2E8	HLA-DRB1	P01911
2021-03-01	Q8TCQ1	CD86	P42081
2021-03-02	Q9P0N8	CD86	P42081
2021-03-08	Q5T0T0	CD86	P42081
2021-03-01	Q8TCQ1	HLA-DRA	P01903
2021-03-08	Q5T0T0	HLA-DRA	P01903
2021-03-01	Q8TCQ1	HLA-DRB5	Q30154
2021-03-08	Q5T0T0	HLA-DRB5	Q30154
2021-03-01	Q8TCQ1	FAS	P25445
2021-03-08	Q5T0T0	FAS	P25445
2021-03-01	Q8TCQ1	FASN	P49327
2021-03-08	Q5T0T0	CD74	P04233
2021-03-08	Q5T0T0	IL1RAP	Q9NPH3
2021-03-05	Q9NX47	FIS1	Q9Y3D6
2021-03-05	Q9NX47	2021-03-05	Q9NX47
2021-03-05	Q9NX47	UTRN	P46939
2021-03-05	Q9NX47	TANK	Q92844
2021-03-09	Q86YJ5	PVR	P15151
2021-03-09	Q86YJ5	VAMP8	Q9BV40
2021-03-09	Q86YJ5	PLXNC1	O60486
2021-03-09	Q86YJ5	TMEM2	Q9UHN6
2021-03-09	Q86YJ5	FCRL2	Q96LA5
2021-03-09	Q86YJ5	LILRB1	Q8NHL6
2021-03-09	Q86YJ5	PTPRJ	Q12913
2021-03-09	Q86YJ5	ICAM1	P05362
2021-03-09	Q86YJ5	PTPRF	P10586
2021-03-09	Q86YJ5	SLAMF1	Q13291
2021-03-09	Q86YJ5	HLA-DQA1	P01909
2021-03-09	Q86YJ5	HLA-DQB1	P01920
2021-03-09	Q86YJ5	PTPRA	P18433
2021-03-09	Q86YJ5	FCGR2B	P31994
2021-03-07	Q9H992	2021-03-07	Q9H992

## Sheet: manual ESI
2,272 manual ESIs
E3	E3_entry	substrate	substrate_entry	PMID
MDM4	O15151	TP53	P04637	27249653
MDM2	Q00987	TP53	P04637	27249653
RAG1	P15918	TP53	P04637	27249653
MSL2	Q9HCI7	TP53	P04637	27249653
RNF6	Q9Y252	TP53	P04637	27249653
WWP1	Q9H0M0	TP53	P04637	27249653
ZNF645	Q8N7E2	TP53	P04637	27249653
DCST1	Q5T197	TP53	P04637	27249653
DZIP3	Q86Y13	TP53	P04637	27249653
TRIM65	Q6PJ69	TP53	P04637	27249653
WHSC1	O96028	TP53	P04637	27249653
LNX1	Q8TBB1	NUMB	P49757	29121065
LNX1	Q8TBB1	ERC2	O15083	29121065
LNX1	Q8TBB1	PPFIA1	Q13136	29121065
LNX1	Q8TBB1	KLHL11	Q9NVR0	29121065
LNX1	Q8TBB1	KIF7	Q2M1P5	29121065
LNX1	Q8TBB1	NUMBL	Q9Y6R0	29121065
LNX1	Q8TBB1	AP2M1	Q96CW1	29121065
RNF146	Q9NTX7	AXIN1 AXIN	O15169	32958691
RNF146	Q9NTX7	AMOT KIAA1071	Q4VCS5	32958691
RNF146	Q9NTX7	CASC3 MLN51	O15234	32958691
RNF146	Q9NTX7	MGLL	Q99685	32958691
RNF146	Q9NTX7	SARDH DMGDHL1	Q9UL12	32958691
RNF146	Q9NTX7	TIMP1 CLGI TIMP	P01033	32958691
RNF146	Q9NTX7	CYP7B1	O75881	32958691
RNF146	Q9NTX7	POMP C13orf12 UMP1 HSPC014 HSPC036 PNAS-110	Q9Y244	32958691
RNF146	Q9NTX7	TAGLN SM22 WS3-10	Q01995	32958691
RNF146	Q9NTX7	ATL1 GBP3 SPG3A	Q8WXF7	32958691
RNF146	Q9NTX7	TNKS2 PARP5B TANK2 TNKL	Q9H2K2	32958691
RNF146	Q9NTX7	BLZF1 JEM1	Q9H2G9	32958691
RNF146	Q9NTX7	TNKS PARP5A PARPL TIN1 TINF1 TNKS1	O95271	32958691
RNF146	Q9NTX7	TPRN C9orf75	Q4KMQ1	32958691
RNF146	Q9NTX7	CUEDC2 C10orf66 HOYS6	Q9H467	32958691
RNF146	Q9NTX7	SPARC ON	P09486	32958691
RNF146	Q9NTX7	EFHD1 SWS2 PP3051	Q9BUP0	32958691
RNF146	Q9NTX7	IFIT5 ISG58 RI58	Q13325	32958691
RNF146	Q9NTX7	TNIP2 ABIN2 FLIP1	Q8NFZ5	32958691
RNF146	Q9NTX7	GLCCI1	Q86VQ1	32958691
RNF146	Q9NTX7	FAR2 MLSTD1	Q96K12	32958691
RNF146	Q9NTX7	SCNM1	Q9BWG6	32958691
RNF146	Q9NTX7	ATF6B CREBL1 G13	Q99941	32958691
RNF146	Q9NTX7	ZNF615	Q8N8J6	32958691
RNF146	Q9NTX7	SPICE1 CCDC52 SPICE	Q8N0Z3	32958691
RNF146	Q9NTX7	MYO10 KIAA0799	Q9HD67	32958691
RNF146	Q9NTX7	SORL1 C11orf32	Q92673	32958691
RNF146	Q9NTX7	RIMKLB FAM80B KIAA1238	Q9ULI2	32958691
RNF146	Q9NTX7	ETNK1 EKI1	Q9HBU6	32958691
RNF146	Q9NTX7	FDFT1	P37268	32958691
RNF146	Q9NTX7	FBXW5 FBW5 PP3971	Q969U6	32958691
RNF146	Q9NTX7	ZNF14 GIOT4 KOX6	P17017	32958691
RNF146	Q9NTX7	RPUSD4	Q96CM3	32958691
RNF146	Q9NTX7	RCHY1 ARNIP CHIMP PIRH2 RNF199 ZNF363	Q96PM5	32958691
RNF146	Q9NTX7	ZFAND6 AWP1 ZA20D3 HT032	Q6FIF0	32958691
RNF146	Q9NTX7	MAP3K6 ASK2 MAPKKK6 MEKK6	O95382	32958691
RNF146	Q9NTX7	CDC123 C10orf7 D123	O75794	32958691
RNF146	Q9NTX7	CLU APOJ CLI KUB1 AAG4	P10909	32958691
RNF146	Q9NTX7	CDKN2A CDKN2 MLM	Q8N726	32958691
RNF146	Q9NTX7	FSTL1 FRP	Q12841	32958691
RNF146	Q9NTX7	GABARAPL2 FLC3A GEF2	P60520	32958691
RNF146	Q9NTX7	OTUD5	Q96G74	32958691
RNF146	Q9NTX7	PARP10	Q53GL7	32958691
RNF146	Q9NTX7	TSPYL2 CDA1 DENTT TSPX HRIHFB2216	Q9H2G4	32958691
RNF146	Q9NTX7	SQLE ERG1	Q14534	32958691
RNF146	Q9NTX7	IGFBP7 MAC25 PSF	Q16270	32958691
RNF146	Q9NTX7	ZER1 C9orf60 ZYG ZYG11BL	Q7Z7L7	32958691
RNF146	Q9NTX7	FPGS	Q05932	32958691
RNF146	Q9NTX7	STARD4	Q96DR4	32958691
RNF146	Q9NTX7	FBRSL1 AUTS2L KIAA1545 XTP9	Q9HCM7	32958691
RNF146	Q9NTX7	PDK2 PDHK2	Q15119	32958691
RNF146	Q9NTX7	MAP1LC3B MAP1ALC3	Q9GZQ8	32958691
RNF146	Q9NTX7	MAP1LC3B2	A6NCE7	32958691
RNF146	Q9NTX7	MAP1LC3A	Q9H492	32958691
RNF146	Q9NTX7	TSPYL1 TSPYL	Q9H0U9	32958691
RNF146	Q9NTX7	GPC4 UNQ474/PRO937	O75487	32958691
RNF146	Q9NTX7	SALL3 ZNF796	Q9BXA9	32958691
RNF146	Q9NTX7	CDCA7L HR1 JPO2 R1	Q96GN5	32958691
RNF146	Q9NTX7	MAGED4 KIAA1859 MAGED4A MAGEE1; MAGED4B	Q96JG8	32958691
RNF146	Q9NTX7	FTL	P02792	32958691
RNF146	Q9NTX7	BCAM LU MSK19	P50895	32958691
RNF146	Q9NTX7	MLF2	Q15773	32958691
RNF146	Q9NTX7	TPGS1 C19orf20	Q6ZTW0	32958691
RNF146	Q9NTX7	UBE2T HSPC150 PIG50	Q9NPD8	32958691
RNF146	Q9NTX7	ZNF483 KIAA1962 ZKSCAN16	Q8TF39	32958691
RNF146	Q9NTX7	RPGRIP1L FTM KIAA1005 NPHP8	Q68CZ1	32958691
RNF146	Q9NTX7	BCL2L12 BPR	Q9HB09	32958691
RNF146	Q9NTX7	CCDC115	Q96NT0	32958691
RNF146	Q9NTX7	SNX17 KIAA0064	Q15036	32958691
RNF146	Q9NTX7	PJA2 KIAA0438 RNF131	O43164	32958691
RNF146	Q9NTX7	SDHAF2 C11orf79 PGL2 SDH5	Q9NX18	32958691
RNF146	Q9NTX7	RBAK ZNF769	Q9NYW8	32958691
RNF146	Q9NTX7	PMS2P3 PMS2L3 PMS2L9 PMS5 PMSR3	Q13401	32958691
RNF146	Q9NTX7	GNL3L	Q9NVN8	32958691
RNF146	Q9NTX7	DEPDC7	Q96QD5	32958691
RNF146	Q9NTX7	JARID2 JMJ	Q92833	32958691
RNF146	Q9NTX7	ZFAND5 ZA20D2 ZNF216	O76080	32958691
RNF146	Q9NTX7	SMTN SMSMO	P53814	32958691
RNF146	Q9NTX7	RPS6KA4 MSK2	O75676	32958691
RNF146	Q9NTX7	STEAP3 TSAP6	Q658P3	32958691
RNF146	Q9NTX7	SENP6 KIAA0797 SSP1 SUSP1 FKSG6	Q9GZR1	32958691
RNF146	Q9NTX7	MEIOC C17orf104	A2RUB1	32958691
RNF146	Q9NTX7	DUSP9 MKP4	Q99956	32958691
RNF146	Q9NTX7	HSBP1 HSF1BP	O75506	32958691
RNF146	Q9NTX7	IPPK C9orf12	Q9H8X2	32958691
RNF146	Q9NTX7	IVNS1ABP ARA3 FLARA3 KIAA0850 KLHL39 NS1 NS1BP HSPC068	Q9Y6Y0	32958691
RNF146	Q9NTX7	MAGED1 NRAGE PP2250 PRO2292	Q9Y5V3	32958691
RNF146	Q9NTX7	DPYSL4 CRMP3 ULIP4	O14531	32958691
RNF146	Q9NTX7	SPTY2D1	Q68D10	32958691
RNF146	Q9NTX7	MLF1	P58340	32958691
RNF146	Q9NTX7	RAB9B RAB9L	Q9NP90	32958691
RNF146	Q9NTX7	NOSIP CGI-25	Q9Y314	32958691
RNF146	Q9NTX7	SGO2 SGOL2	Q562F6	32958691
RNF146	Q9NTX7	LENG1	Q96BZ8	32958691
RNF146	Q9NTX7	ULK1 KIAA0722	O75385	32958691
RNF146	Q9NTX7	MTFR2 DUFD1 FAM54A	Q6P444	32958691
RNF146	Q9NTX7	ZFP1 ZNF475	Q6P2D0	32958691
RNF146	Q9NTX7	SHKBP1 SB1 PP203	Q8TBC3	32958691
RNF146	Q9NTX7	LRP6	O75581	32958691
RNF146	Q9NTX7	PRXL2C AAED1 C9orf21	Q7RTV5	32958691
RNF146	Q9NTX7	MAOB	P27338	32958691
RNF146	Q9NTX7	LONP2 LONP	Q86WA8	32958691
RNF146	Q9NTX7	ASB3	Q9Y575	32958691
RNF146	Q9NTX7	KIF20A MKLP2 RAB6KIFL	O95235	32958691
RNF146	Q9NTX7	CCDC18	Q5T9S5	32958691
RNF146	Q9NTX7	CDT1	Q9H211	32958691
RNF146	Q9NTX7	RUSC2 KIAA0375	Q8N2Y8	32958691
RNF146	Q9NTX7	CASP4 ICH2	P49662	32958691
RNF146	Q9NTX7	CRYBG3	Q68DQ2	32958691
RNF146	Q9NTX7	AFAP1 AFAP	Q8N556	32958691
RNF146	Q9NTX7	DUSP16 KIAA1700 MKP7	Q9BY84	32958691
RNF146	Q9NTX7	FAR1 MLSTD2 UNQ2423/PRO4981	Q8WVX9	32958691
RNF146	Q9NTX7	DUSP14 MKP6	O95147	32958691
RNF146	Q9NTX7	RNF181 HSPC238	Q9P0P0	32958691
RNF146	Q9NTX7	ZNF696	Q9H7X3	32958691
RNF146	Q9NTX7	RAD54B	Q9Y620	32958691
RNF146	Q9NTX7	ANXA8L1 ANXA8L2	Q5VT79	32958691
RNF146	Q9NTX7	MTSS2 MTSS1L	Q765P7	32958691
RNF146	Q9NTX7	KLHL13 BKLHD2 KIAA1309	Q9P2N7	32958691
RNF146	Q9NTX7	ZC3H3 KIAA0150 SMICL ZC3HDC3	Q8IXZ2	32958691
RNF146	Q9NTX7	ARMCX1 ALEX1 AD032	Q9P291	32958691
RNF146	Q9NTX7	IQGAP3	Q86VI3	32958691
RNF146	Q9NTX7	ALAS1 ALAS3 ALASH OK/SW-cl.121	P13196	32958691
RNF146	Q9NTX7	SEC14L1 SEC14L	Q92503	32958691
RNF146	Q9NTX7	ODF2	Q5BJF6	32958691
RNF146	Q9NTX7	TMEM199 C17orf32	Q8N511	32958691
RNF146	Q9NTX7	MED13L KIAA1025 PROSIT240 THRAP2 TRAP240L	Q71F56	32958691
RNF146	Q9NTX7	CHPF2 CHSY3 CSGLCAT KIAA1402 UNQ299/PRO339	Q9P2E5	32958691
RNF146	Q9NTX7	MCM9 C6orf61 MCMDC1	Q9NXL9	32958691
RNF146	Q9NTX7	VRK3	Q8IV63	32958691
RNF146	Q9NTX7	FADS2	O95864	32958691
RNF146	Q9NTX7	OBSL1 KIAA0657	O75147	32958691
RNF146	Q9NTX7	COL5A1	P20908	32958691
RNF146	Q9NTX7	P3H2 LEPREL1 MLAT4	Q8IVL5	32958691
RNF146	Q9NTX7	SEC11C SEC11L3 SPC21 SPCS4C	Q9BY50	32958691
RNF146	Q9NTX7	RENBP	P51606	32958691
RNF146	Q9NTX7	PIBF1 C13orf24 PIBF	Q8WXW3	32958691
RNF146	Q9NTX7	FBXO44 FBG3 FBX30 FBX44 FBX6A FBXO6A	Q9H4M3	32958691
RNF146	Q9NTX7	YBEY C21orf57	P58557	32958691
RNF146	Q9NTX7	ARG2	P78540	32958691
RNF146	Q9NTX7	SESTD1 SOLO	Q86VW0	32958691
RNF146	Q9NTX7	ATAD5 C17orf41 FRAG1	Q96QE3	32958691
RNF146	Q9NTX7	GJA1 GJAL	P17302	32958691
RNF146	Q9NTX7	PLEKHG4 PRTPHN1	Q58EX7	32958691
RNF146	Q9NTX7	LRPAP1 A2MRAP	P30533	32958691
RNF146	Q9NTX7	RNF10 KIAA0262 RIE2	Q8N5U6	32958691
RNF146	Q9NTX7	ORC1 ORC1L PARC1	Q13415	32958691
RNF146	Q9NTX7	PABPC4L	P0CB38	32958691
RNF146	Q9NTX7	CDC42EP3 BORG2 CEP3	Q9UKI2	32958691
RNF146	Q9NTX7	KLHDC2 HCA33	Q9Y2U9	32958691
RNF146	Q9NTX7	TRAPPC2L HSPC126	Q9UL33	32958691
RNF146	Q9NTX7	CHKA CHK CKI	P35790	32958691
RNF146	Q9NTX7	GNAZ	P19086	32958691
RNF146	Q9NTX7	CEP290 BBS14 KIAA0373 NPHP6	O15078	32958691
RNF146	Q9NTX7	PGM5 PGMRP	Q15124	32958691
RNF146	Q9NTX7	RANGRF MOG1 RANGNRF HSPC165 HSPC236 MDS5	Q9HD47	32958691
RNF146	Q9NTX7	TAF1C	Q15572	32958691
RNF146	Q9NTX7	CRIPT HSPC139	Q9P021	32958691
RNF146	Q9NTX7	NACC2 BTBD14A NAC2 RBB	Q96BF6	32958691
RNF146	Q9NTX7	ARMC7	Q9H6L4	32958691
RNF146	Q9NTX7	ASB6	Q9NWX5	32958691
RNF146	Q9NTX7	HLTF HIP116A RNF80 SMARCA3 SNF2L3 ZBU1	Q14527	32958691
RNF146	Q9NTX7	NARF	Q9UHQ1	32958691
RNF4	P78317	ACSL3	O95573	31850303
RNF4	P78317	ACTB;ACTG1	P60709	31850303
RNF4	P78317	AGFG1	B8ZZY2	31850303
RNF4	P78317	ALG13	A0A096LNL2	31850303
RNF4	P78317	ANXA2	P07355-2	31850303
RNF4	P78317	ARID4B	H0Y7Y8	31850303
RNF4	P78317	ASH1L	Q9NR48-2	31850303
RNF4	P78317	ATP12A	P54707	31850303
RNF4	P78317	ATP4B	P51164	31850303
RNF4	P78317	ATP5O	H7C086	31850303
RNF4	P78317	BBIP1	E9PIK7	31850303
RNF4	P78317	BEND6	Q5SZK0	31850303
RNF4	P78317	BRDT	Q58F21-5	31850303
RNF4	P78317	BRPF1	P55201-4	31850303
RNF4	P78317	BVES-AS1	Q5T3Y7	31850303
RNF4	P78317	C10orf71	Q711Q0	31850303
RNF4	P78317	C17orf70	I3L2L9	31850303
RNF4	P78317	C1orf87	C9JPP7	31850303
RNF4	P78317	C9orf85	Q96MD7-1	31850303
RNF4	P78317	CA7	P43166	31850303
RNF4	P78317	CAPN2	P17655-2	31850303
RNF4	P78317	CAPZA3	Q96KX2	31850303
RNF4	P78317	CASP8	H7BZM4	31850303
RNF4	P78317	CATSPERG	F8WDD6	31850303
RNF4	P78317	CCDC124	M0R2F5	31850303
RNF4	P78317	CCDC40	Q4G0X9-3	31850303
RNF4	P78317	CCDC50	Q8IVM0	31850303
RNF4	P78317	CDH26	H7BY79	31850303
RNF4	P78317	CDK11A	Q9UQ88-4	31850303
RNF4	P78317	CETN2	P41208	31850303
RNF4	P78317	CETN2;CETN1	P41208	31850303
RNF4	P78317	CNTLN	Q9NXG0	31850303
RNF4	P78317	CORO2B	Q9UQ03	31850303
RNF4	P78317	CSGALNACT2	Q8N6G5	31850303
RNF4	P78317	CXorf67	Q86X51	31850303
RNF4	P78317	DDIT4	Q9NX09	31850303
RNF4	P78317	DDX18	Q9NVP1	31850303
RNF4	P78317	DDX23	Q9BUQ8	31850303
RNF4	P78317	DEK	B4DFG0	31850303
RNF4	P78317	DHX36	E7EWK3	31850303
RNF4	P78317	DTX3L	Q8TDB6	31850303
RNF4	P78317	DYNC1LI2	J3QKK5	31850303
RNF4	P78317	EIF4G3	A0A0A0MSA7	31850303
RNF4	P78317	EPB41L3	A0A0J9YW31	31850303
RNF4	P78317	ERH	G3V279	31850303
RNF4	P78317	FAM111A	Q96PZ2	31850303
RNF4	P78317	FCGR3A	A0A1W2PQB1	31850303
RNF4	P78317	FGF13	B1AJW0	31850303
RNF4	P78317	FKBP11	J3KN11	31850303
RNF4	P78317	FOS	G3V5N9	31850303
RNF4	P78317	GLIPR1L1	Q6UWM5-2	31850303
RNF4	P78317	GNG4	P50150	31850303
RNF4	P78317	GNL3L	Q9NVN8	31850303
RNF4	P78317	GOLGA2	A0A2Q2TH77	31850303
RNF4	P78317	GOLGA6D;GOLGA6A;GOLGA6B;GOLGA6C	A0A087WXI9	31850303
RNF4	P78317	GORAB	R4GMT2	31850303
RNF4	P78317	GPATCH1	Q9BRR8	31850303
RNF4	P78317	GPR89A;GPR89B	B7ZAQ6-2	31850303
RNF4	P78317	GRB7	Q14451-2	31850303
RNF4	P78317	GREB1;GREB1L	Q4ZG55	31850303
RNF4	P78317	GRK6	D6RHC7	31850303
RNF4	P78317	GSC	P56915	31850303
RNF4	P78317	H1F0	P07305	31850303
RNF4	P78317	H3F3B;H3F3A;HIST2H3A;HIST3H3;HIST1H3A	K7EMV3	31850303
RNF4	P78317	HCFC1R1	I3L1N5	31850303
RNF4	P78317	HDAC9;HDAC4;HDAC5	Q9UKV0-10	31850303
RNF4	P78317	HEATR9	A0A075B7D1	31850303
RNF4	P78317	HHIPL2	Q6UWX4	31850303
RNF4	P78317	HIST1H1A	Q02539	31850303
RNF4	P78317	HIST1H1C	P16403	31850303
RNF4	P78317	HIST1H1E	P10412	31850303
RNF4	P78317	HIST1H1E;HIST1H1D;HIST1H1C	P10412	31850303
RNF4	P78317	HIST1H1E;HIST1H1D;HIST1H1C;HIST1H1T;HIST1H1A	P10412	31850303
RNF4	P78317	HIST1H2AC;HIST3H2A;HIST1H2AB	Q93077	31850303
RNF4	P78317	HIST1H2AJ;HIST1H2AH;H2AFJ;HIST2H2AC;HIST2H2AA3;HIST1H2AD;HIST1H2AG	A0A0U1RR32	31850303
RNF4	P78317	HIST1H2BN;HIST1H2BL;HIST1H2BM;HIST1H2BH;HIST2H2BF;HIST1H2BC;HIST1H2BD;H2BFS;HIST1H2BK;HIST1H2BA;HIST2H2BE;HIST1H2BB;HIST1H2BO;HIST1H2BJ;HIST3H2BB	U3KQK0	31850303
RNF4	P78317	HNRNPF	P52597	31850303
RNF4	P78317	HNRNPM	M0QY96	31850303
RNF4	P78317	HSPA1B;HSPA1A	A0A0G2JIW1	31850303
RNF4	P78317	HSPA8	P11142	31850303
RNF4	P78317	HSPA9	P38646	31850303
RNF4	P78317	IFT81	F8W1J4	31850303
RNF4	P78317	IGF2BP2-AS1	Q96M15	31850303
RNF4	P78317	ILK	A0A0A0MTH3	31850303
RNF4	P78317	IQGAP1	P46940	31850303
RNF4	P78317	IQSEC2	A0A1W2PR28	31850303
RNF4	P78317	KATNAL1	Q5T558	31850303
RNF4	P78317	KLHL6	A0A0C4DGF2	31850303
RNF4	P78317	KRT73	CON__Q32MB2	31850303
RNF4	P78317	KRT76;KRT2	CON__P35908v2	31850303
RNF4	P78317	LAMA3	K7EIP4	31850303
RNF4	P78317	LPIN3	Q9BQK8	31850303
RNF4	P78317	MAFA	Q8NHW3	31850303
RNF4	P78317	MAGOHB;MAGOH	Q96A72	31850303
RNF4	P78317	MAST1	K7EJZ9	31850303
RNF4	P78317	METTL7B	A0A087WZT2	31850303
RNF4	P78317	MNS1	Q8NEH6	31850303
RNF4	P78317	MORF4L2	Q5JXX1	31850303
RNF4	P78317	MPRIP	J3KSW8	31850303
RNF4	P78317	MROH2A	A0A087WT58	31850303
RNF4	P78317	MYO18B	F5H6I8	31850303
RNF4	P78317	MYZAP;GCOM1	H0YCD3	31850303
RNF4	P78317	NBEAL1	H7BZA0	31850303
RNF4	P78317	NCAPG2	Q86XI2	31850303
RNF4	P78317	NCL	P19338	31850303
RNF4	P78317	NLRP10	Q86W26	31850303
RNF4	P78317	NPM1	P06748-2	31850303
RNF4	P78317	NSFL1C	Q9UNZ2	31850303
RNF4	P78317	NSMCE2	Q96MF7	31850303
RNF4	P78317	OTUB1	F5GYN4	31850303
RNF4	P78317	PASK	Q96RG2-4	31850303
RNF4	P78317	PCM1	H0YBA1	31850303
RNF4	P78317	PDE10A	A0A1B1UZQ1	31850303
RNF4	P78317	PFKP	Q01813	31850303
RNF4	P78317	PHF3	E7EVH3	31850303
RNF4	P78317	PIAS1	O75925	31850303
RNF4	P78317	PIAS3	Q9Y6X2	31850303
RNF4	P78317	PLBD1	F5H053	31850303
RNF4	P78317	PLCH1	A0A2U3TZV8	31850303
RNF4	P78317	POF1B	Q8WVV4	31850303
RNF4	P78317	PPP4R4	Q6NUP7	31850303
RNF4	P78317	PRDM6	Q9NQX0-1	31850303
RNF4	P78317	PREPL	Q4J6C6-4	31850303
RNF4	P78317	PRKAG2	Q9UGJ0	31850303
RNF4	P78317	PRKRIP1	E9PC43	31850303
RNF4	P78317	PRPS1	B1ALA7	31850303
RNF4	P78317	PTMA	B8ZZQ6	31850303
RNF4	P78317	RABGAP1	Q9Y3P9-2	31850303
RNF4	P78317	RAD18	Q9NS91	31850303
RNF4	P78317	RAD51AP2	Q09MP3	31850303
RNF4	P78317	RANGAP1	P46060	31850303
RNF4	P78317	RBBP6	Q7Z6E9-4	31850303
RNF4	P78317	RBMX	H3BR27	31850303
RNF4	P78317	REST	Q13127-4	31850303
RNF4	P78317	RFC1	A0A1W2PP02	31850303
RNF4	P78317	RFWD3	Q6PCD5	31850303
RNF4	P78317	RIF1	Q5UIP0	31850303
RNF4	P78317	RNF216	Q9NWF9-1	31850303
RNF4	P78317	RP1BL	A6NIZ1	31850303
RNF4	P78317	RPL10	F8W7C6	31850303
RNF4	P78317	RPL27A	P46776	31850303
RNF4	P78317	RPL32	D3YTB1	31850303
RNF4	P78317	RPL7	P18124	31850303
RNF4	P78317	RPS16	P62249	31850303
RNF4	P78317	SAE1	Q9UBE0	31850303
RNF4	P78317	SASH1	O94885	31850303
RNF4	P78317	SET	Q01105	31850303
RNF4	P78317	SETD2	H7C3H4	31850303
RNF4	P78317	SETD8	A0A0C4DFR3	31850303
RNF4	P78317	SH3GL1	Q99961-3	31850303
RNF4	P78317	SLC26A2	P50443	31850303
RNF4	P78317	SLC39A10	Q9ULF5	31850303
RNF4	P78317	SLC5A1	P13866-2	31850303
RNF4	P78317	SLCO4C1	Q6ZQN7	31850303
RNF4	P78317	SLFN14	P0C7P3-2	31850303
RNF4	P78317	SLFN5	Q08AF3	31850303
RNF4	P78317	SLTM	H7BXE3	31850303
RNF4	P78317	SMPD1	H0YEP5	31850303
RNF4	P78317	SN12L	Q6IEE8-2	31850303
RNF4	P78317	SQSTM1	Q13501	31850303
RNF4	P78317	SRSF1	J3KTL2	31850303
RNF4	P78317	SSPN	F5H0K2	31850303
RNF4	P78317	STAG3	D6W5U7	31850303
RNF4	P78317	STUB1	H3BS86	31850303
RNF4	P78317	SUB1	P53999	31850303
RNF4	P78317	SUMO1	B8ZZN6	31850303
RNF4	P78317	SUMO2	P61956-2	31850303
RNF4	P78317	SUMO3	A8MUA9	31850303
RNF4	P78317	SUMO3;SUMO4	A8MUA9	31850303
RNF4	P78317	SUMO3;SUMO4;SUMO2	A8MUA9	31850303
RNF4	P78317	TAF3	Q5VWG9	31850303
RNF4	P78317	TCEAL8	Q5H9L1	31850303
RNF4	P78317	TCEANC2	Q96MN5	31850303
RNF4	P78317	TDP2	O95551	31850303
RNF4	P78317	TFDP2	Q14188-7	31850303
RNF4	P78317	TMPSD	Q9BYE2-3	31850303
RNF4	P78317	TNNI3K	Q59H18	31850303
RNF4	P78317	TOP1	P11387	31850303
RNF4	P78317	TOPORS	Q9NS56	31850303
RNF4	P78317	TRIM67	F8W8C1	31850303
RNF4	P78317	TRIP11	H0YJ97	31850303
RNF4	P78317	TRMT11	Q7Z4G4-2	31850303
RNF4	P78317	UBA1	P22314-2	31850303
RNF4	P78317	UBA52	M0R1M6	31850303
RNF4	P78317	UBA6	A0AVT1	31850303
RNF4	P78317	UBC;UBB;RPS27A;UBA52	P0CG48	31850303
RNF4	P78317	UBE2I	H3BQQ9	31850303
RNF4	P78317	UBN2	C9J6Y5	31850303
RNF4	P78317	UGGT2	Q9NYU1	31850303
RNF4	P78317	USP13	Q92995	31850303
RNF4	P78317	USP3	Q6JHV3	31850303
RNF4	P78317	USP5	P45974	31850303
RNF4	P78317	VCP	P55072	31850303
RNF4	P78317	VIPAS39	G3V549	31850303
RNF4	P78317	VSTM1	H7C340	31850303
RNF4	P78317	WDYHV1	A0A3B3IS49	31850303
RNF4	P78317	WRN	Q14191	31850303
RNF4	P78317	XPA	F2Z2T2	31850303
RNF4	P78317	ZC3H7B	Q9UGR2	31850303
RNF4	P78317	ZFP2	Q6ZN57	31850303
RNF4	P78317	ZNF12	P17014	31850303
RNF4	P78317	ZNF224	Q9NZL3	31850303
RNF4	P78317	ZNF410	A0A1W2PNT4	31850303
RNF4	P78317	ZNF528	Q3MIS6	31850303
RNF4	P78317	ZNF625	Q96I27	31850303
RNF4	P78317	ZNF645	Q8N7E2	31850303
RNF4	P78317	ZSCAN2	F8W6Y9	31850303
UBE4B	O95155	CCT7	Q99832	29326975
UBE4B	O95155	DHX15	O43143	29326975
UBE4B	O95155	GLUD1	P00367	29326975
UBE4B	O95155	SNRNP200	O75643	29326975
UBE4B	O95155	RPL17-C18orf32	A0A0A6YYL6	29326975
UBE4B	O95155	CCAR2	Q8N163	29326975
UBE4B	O95155	XRCC6	P12956	29326975
UBE4B	O95155	U2AF2	P26368	29326975
UBE4B	O95155	PABPC1	P11940	29326975
UBE4B	O95155	PYCR2	Q96C36	29326975
UBE4B	O95155	PM20D2	Q8IYS1	29326975
UBE4B	O95155	RPN1	P04843	29326975
UBE4B	O95155	SEPT7	E7EPK1	29326975
UBE4B	O95155	KARS	Q15046-2	29326975
UBE4B	O95155	PYCR1	P32322-3	29326975
UBE4B	O95155	WDR1	O75083	29326975
UBE4B	O95155	ADSL	P30566	29326975
UBE4B	O95155	UGGT1	Q9NYU2	29326975
UBE4B	O95155	MAPK3	P27361	29326975
UBE4B	O95155	EZR	E7EQR4	29326975
UBE4B	O95155	TACO1	Q9BSH4	29326975
UBE4B	O95155	ADSL	A0A0A6YY92	29326975
UBE4B	O95155	PRMT1	H7C2I1	29326975
UBE4B	O95155	CAD	P27708	29326975
UBE4B	O95155	PABPC4	Q13310-3	29326975
UBE4B	O95155	CORO1C	Q9ULV4-3	29326975
UBE4B	O95155	CS	O75390	29326975
UBE4B	O95155	WDR26	Q9H7D7-2	29326975
UBE4B	O95155	PGAM5	Q96HS1	29326975
UBE4B	O95155	CPSF1	Q10570	29326975
UBE4B	O95155	DPP9	Q86TI2-2	29326975
UBE4B	O95155	WDR26	Q9H7D7	29326975
UBE4B	O95155	BUB3	O43684	29326975
UBE4B	O95155	CTSC	P53634	29326975
UBE4B	O95155	DNAJA2	O60884	29326975
UBE4B	O95155	RPS10-NUDT3	S4R435	29326975
UBE4B	O95155	RDX	P35241-5	29326975
UBE4B	O95155	KPNA2	P52292	29326975
UBE4B	O95155	PRKCSH	K7ELL7	29326975
UBE4B	O95155	DCTN1	E7EX90	29326975
UBE4B	O95155	ACTR2	P61160	29326975
UBE4B	O95155	NIPSNAP1	Q9BPW8	29326975
UBE4B	O95155	PIP4K2A	P48426	29326975
UBE4B	O95155	DCTN1	Q14203	29326975
UBE4B	O95155	FAM98A	Q8NCA5	29326975
UBE4B	O95155	GNB2L1	D6REE5	29326975
UBE4B	O95155	RPL10	P27635	29326975
UBE4B	O95155	PALLD	Q8WX93	29326975
UBE4B	O95155	AP1B1	Q10567	29326975
UBE4B	O95155	AMPD2	Q01433	29326975
UBE4B	O95155	TMA16	H0Y9X1	29326975
UBE4B	O95155	TP53	P04637	29326975
UBE4B	O95155	IGF2BP3	O00425	29326975
UBE4B	O95155	ACTR2	P61160-2	29326975
UBE4B	O95155	TRMT6	Q9UJA5	29326975
UBE4B	O95155	PRPS1	P60891	29326975
UBE4B	O95155	RPS24	P62847-4	29326975
UBE4B	O95155	SKIV2L2	P42285	29326975
UBE4B	O95155	NAA10	P41227	29326975
UBE4B	O95155	PRMT5	O14744	29326975
UBE4B	O95155	RPL10A	P62906	29326975
UBE4B	O95155	PRPSAP2	O60256	29326975
UBE4B	O95155	TRA2A	Q13595	29326975
UBE4B	O95155	RPS15A	P62244	29326975
UBE4B	O95155	SHMT1	P34896	29326975
UBE4B	O95155	PSMD3	O43242	29326975
UBE4B	O95155	VPS35	Q96QK1	29326975
UBE4B	O95155	CDK4	P11802	29326975
UBE4B	O95155	KPNA4	O00629	29326975
UBE4B	O95155	PRPSAP1	Q14558-2	29326975
UBE4B	O95155	RPL24	P83731	29326975
UBE4B	O95155	RBM39	Q14498	29326975
UBE4B	O95155	COX4I1	P13073	29326975
UBE4B	O95155	PSMD14	O00487	29326975
UBE4B	O95155	RPL10	F8W7C6	29326975
UBE4B	O95155	RPP30	P78346-2	29326975
UBE4B	O95155	POLDIP2	Q9Y2S7	29326975
UBE4B	O95155	CDK1	A0A087WY43	29326975
UBE4B	O95155	EMC8	O43402	29326975
UBE4B	O95155	KPNA3	O00505	29326975
UBE4B	O95155	NOP56	O00567	29326975
UBE4B	O95155	NOP58	Q9Y2X3	29326975
UBE4B	O95155	CYC1	P08574	29326975
UBE4B	O95155	EIF4G2	P78344	29326975
UBE4B	O95155	CKAP5	Q14008-3	29326975
UBE4B	O95155	RPL19	P84098	29326975
UBE4B	O95155	RECQL	P46063	29326975
UBE4B	O95155	EIF4G2	D3DQV9	29326975
UBE4B	O95155	HOMER1	Q86YM7	29326975
UBE4B	O95155	QTRTD1	Q9H974-4	29326975
UBE4B	O95155	UBE3A	Q05086	29326975
UBE4B	O95155	SRP68	Q9UHB9	29326975
UBE4B	O95155	PPP1CC	P36873-2	29326975
UBE4B	O95155	RAB2A	P61019	29326975
UBE4B	O95155	G3BP2	Q9UN86	29326975
UBE4B	O95155	RPRD1A	Q96P16	29326975
UBE4B	O95155	TFCP2	Q12800	29326975
UBE4B	O95155	WDR82	Q6UXN9	29326975
UBE4B	O95155	BCS1L	Q9Y276	29326975
UBE4B	O95155	HADHB	P55084	29326975
UBE4B	O95155	SRPK2	P78362-2	29326975
UBE4B	O95155	CSNK2A1	Q5U5J2	29326975
UBE4B	O95155	DNMT1	P26358-2	29326975
UBE4B	O95155	NOGENE	H3BN98	29326975
UBE4B	O95155	NOB1	Q9ULX3	29326975
UBE4B	O95155	CDK2	G3V5T9	29326975
UBE4B	O95155	ARPC1B	O15143	29326975
UBE4B	O95155	NME4	F2Z2X0	29326975
UBE4B	O95155	CELF1	Q92879	29326975
UBE4B	O95155	CLUH	K7EIG1	29326975
UBE4B	O95155	CLUH	O75153	29326975
UBE4B	O95155	ARPC5	O15511	29326975
UBE4B	O95155	LARP7	Q4G0J3-3	29326975
UBE4B	O95155	CANX	D6RB85	29326975
UBE4B	O95155	CELF1	G5EA30	29326975
UBE4B	O95155	RPS19	M0R2L9	29326975
UBE4B	O95155	RPS25	P62851	29326975
UBE4B	O95155	RAE1	P78406	29326975
UBE4B	O95155	ARPC5	O15511-2	29326975
UBE4B	O95155	RPL22	P35268	29326975
UBE4B	O95155	PSMD13	A0A087WUL9	29326975
UBE4B	O95155	PSMD13	Q9UNM6-2	29326975
UBE4B	O95155	ARPC3	O15145	29326975
UBE4B	O95155	RPL27	P61353	29326975
UBE4B	O95155	EEF1E1	O43324	29326975
UBE4B	O95155	OTUB1	F5GYJ8	29326975
UBE4B	O95155	RPL11	P62913	29326975
UBE4B	O95155	PAFAH1B1	P43034	29326975
UBE4B	O95155	RING1	Q06587	29326975
UBE4B	O95155	NDUFV2	E7EPT4	29326975
UBE4B	O95155	TMEM263	Q8WUH6	29326975
UBE4B	O95155	NUDT5	A6NFX8	29326975
UBE4B	O95155	MCTS1	Q9ULC4-3	29326975
UBE4B	O95155	SNRPB2	P08579	29326975
UBE4B	O95155	DCTN2	Q13561-2	29326975
UBE4B	O95155	PLIN3	O60664	29326975
UBE4B	O95155	LCK	P06239-3	29326975
UBE4B	O95155	RNF2	Q99496	29326975
UBE4B	O95155	PSME1	Q06323	29326975
UBE4B	O95155	NSF	P46459	29326975
UBE4B	O95155	IKBKAP	O95163	29326975
UBE4B	O95155	TRIP13	Q15645	29326975
UBE4B	O95155	SEC22B	O75396	29326975
UBE4B	O95155	GLUL	P15104	29326975
UBE4B	O95155	VAPA	Q9P0L0-2	29326975
UBE4B	O95155	PSME1	Q06323-2	29326975
UBE4B	O95155	WDR77	Q9BQA1	29326975
UBE4B	O95155	SMU1	Q2TAY7	29326975
UBE4B	O95155	PPP3CA	Q08209	29326975
UBE4B	O95155	TMED10	P49755	29326975
UBE4B	O95155	TNPO1	Q92973-2	29326975
UBE4B	O95155	SNRPGP15	A8MWD9	29326975
UBE4B	O95155	WDFY1	Q8IWB7	29326975
UBE4B	O95155	DYNC1LI1	Q9Y6G9	29326975
UBE4B	O95155	CDC37	Q16543	29326975
UBE4B	O95155	EIF5	P55010	29326975
UBE4B	O95155	RPL36	Q9Y3U8	29326975
UBE4B	O95155	WDR18	Q9BV38	29326975
UBE4B	O95155	DSTN	P60981	29326975
UBE4B	O95155	CHCHD2P9	Q5T1J5	29326975
UBE4B	O95155	PPP3CB	P16298-4	29326975
UBE4B	O95155	UNG	P13051	29326975
UBE4B	O95155	CEP41	Q9BYV8	29326975
UBE4B	O95155	RTN3	O95197	29326975
UBE4B	O95155	UBE2S	Q16763	29326975
UBE4B	O95155	FRA10AC1	Q70Z53	29326975
UBE4B	O95155	CDC73	Q6P1J9	29326975
UBE4B	O95155	NHP2L1	B1AHD1	29326975
UBE4B	O95155	MED15	Q96RN5	29326975
UBE4B	O95155	NOP2	A0A087WV73	29326975
UBE4B	O95155	TOMM70A	O94826	29326975
UBE4B	O95155	PPP3CC	P48454-3	29326975
UBE4B	O95155	CELF1	E9PSH0	29326975
UBE4B	O95155	ABCE1	P61221	29326975
UBE4B	O95155	GABARAPL2	P60520	29326975
UBE4B	O95155	EXOSC2	Q13868	29326975
UBE4B	O95155	CTH	P32929	29326975
UBE4B	O95155	AARSD1	Q9BTE6-3	29326975
UBE4B	O95155	DHTKD1	Q96HY7	29326975
UBE4B	O95155	PLAA	Q9Y263	29326975
UBE4B	O95155	BID	P55957-2	29326975
UBE4B	O95155	NUP54	Q7Z3B4	29326975
UBE4B	O95155	RPA2	P15927-3	29326975
UBE4B	O95155	LSM12	K7ELG9	29326975
UBE4B	O95155	MPZL1	O95297	29326975
STUB1	Q9UNE7	FLNA	P21333	29326975
STUB1	Q9UNE7	EEF2	P13639	29326975
STUB1	Q9UNE7	STUB1	Q9UNE7	29326975
STUB1	Q9UNE7	PLS3	P13797	29326975
STUB1	Q9UNE7	TRIM28	Q13263	29326975
STUB1	Q9UNE7	CKB	P12277	29326975
STUB1	Q9UNE7	HMGCS1	Q01581	29326975
STUB1	Q9UNE7	MYH9	P35579	29326975
STUB1	Q9UNE7	CANX	P27824-2	29326975
STUB1	Q9UNE7	DNAJA1	P31689	29326975
STUB1	Q9UNE7	G3BP1	Q13283	29326975
STUB1	Q9UNE7	XRCC6	P12956	29326975
STUB1	Q9UNE7	HSPA4	P34932	29326975
STUB1	Q9UNE7	KPNB1	Q14974	29326975
STUB1	Q9UNE7	MSN	P26038	29326975
STUB1	Q9UNE7	PLEC	Q15149	29326975
STUB1	Q9UNE7	PABPC1	P11940	29326975
STUB1	Q9UNE7	IRF2BP2	Q7Z5L9-2	29326975
STUB1	Q9UNE7	AARS	P49588	29326975
STUB1	Q9UNE7	AARS	P49588-2	29326975
STUB1	Q9UNE7	FLG2	Q5D862	29326975
STUB1	Q9UNE7	PSMD1	Q99460	29326975
STUB1	Q9UNE7	RUVBL1	Q9Y265	29326975
STUB1	Q9UNE7	UPF1	Q92900	29326975
STUB1	Q9UNE7	GARS	P41250	29326975
STUB1	Q9UNE7	PSMD1	A0A087WW66	29326975
STUB1	Q9UNE7	RPL12	P30050	29326975
STUB1	Q9UNE7	CKAP5	Q14008-3	29326975
STUB1	Q9UNE7	GSPT1	P15170-3	29326975
STUB1	Q9UNE7	HNRNPD	Q14103	29326975
STUB1	Q9UNE7	FKBP4	Q02790	29326975
STUB1	Q9UNE7	PDLIM5	Q96HC4	29326975
STUB1	Q9UNE7	UBA6	A0AVT1	29326975
STUB1	Q9UNE7	PSMD2	Q13200	29326975
STUB1	Q9UNE7	YWHAH	Q04917	29326975
STUB1	Q9UNE7	CSRP1	P21291	29326975
STUB1	Q9UNE7	PRDX6	P30041	29326975
STUB1	Q9UNE7	RUVBL2	Q9Y230	29326975
STUB1	Q9UNE7	RPN1	P04843	29326975
STUB1	Q9UNE7	HNRNPM	M0QZM1	29326975
STUB1	Q9UNE7	DYNC1I2	Q13409	29326975
STUB1	Q9UNE7	SMARCC1	Q92922	29326975
STUB1	Q9UNE7	RANBP1	P43487	29326975
STUB1	Q9UNE7	UCHL1	P09936	29326975
STUB1	Q9UNE7	WDR1	O75083	29326975
STUB1	Q9UNE7	GSTP1	P09211	29326975
STUB1	Q9UNE7	BAG6	P46379-3	29326975
STUB1	Q9UNE7	RNH1	P13489	29326975
STUB1	Q9UNE7	EZR	E7EQR4	29326975
STUB1	Q9UNE7	HNRNPA3	P51991	29326975
STUB1	Q9UNE7	H2AFY	O75367	29326975
STUB1	Q9UNE7	LMAN1	P49257	29326975
STUB1	Q9UNE7	HNRNPD	Q14103-2	29326975
STUB1	Q9UNE7	RPLP0	P05388	29326975
STUB1	Q9UNE7	UCHL1	D6R956	29326975
STUB1	Q9UNE7	HNRNPAB	Q99729-3	29326975
STUB1	Q9UNE7	RCC2	Q9P258	29326975
STUB1	Q9UNE7	GDI1	P31150	29326975
STUB1	Q9UNE7	EPPK1	P58107	29326975
STUB1	Q9UNE7	RDX	P35241-5	29326975
STUB1	Q9UNE7	UBA2	Q9UBT2	29326975
STUB1	Q9UNE7	TARS	P26639	29326975
STUB1	Q9UNE7	CSRP2	Q16527	29326975
STUB1	Q9UNE7	HNRNPAB	Q99729-2	29326975
STUB1	Q9UNE7	CLIC1	O00299	29326975
STUB1	Q9UNE7	PUF60	Q9UHX1-2	29326975
STUB1	Q9UNE7	TARS	P26639-2	29326975
STUB1	Q9UNE7	YARS	P54577	29326975
STUB1	Q9UNE7	PUF60	Q9UHX1	29326975
STUB1	Q9UNE7	EIF4G1	Q04637-9	29326975
STUB1	Q9UNE7	BAG2	O95816	29326975
STUB1	Q9UNE7	APEX1	P27695	29326975
STUB1	Q9UNE7	OTUB1	J3KR44	29326975
STUB1	Q9UNE7	ATIC	P31939	29326975
STUB1	Q9UNE7	PACSIN3	Q9UKS6	29326975
STUB1	Q9UNE7	PCMT1	H7BY58	29326975
STUB1	Q9UNE7	EDC4	Q6P2E9	29326975
STUB1	Q9UNE7	WDR43	Q15061	29326975
STUB1	Q9UNE7	KARS	Q15046-2	29326975
STUB1	Q9UNE7	VAPA	Q9P0L0	29326975
STUB1	Q9UNE7	PRMT5	O14744	29326975
STUB1	Q9UNE7	CANX	D6RB85	29326975
STUB1	Q9UNE7	PPIF	P30405	29326975
STUB1	Q9UNE7	PRDX5	P30044	29326975
STUB1	Q9UNE7	PPA2	Q9H2U2-2	29326975
STUB1	Q9UNE7	VAPA	Q9P0L0-2	29326975
STUB1	Q9UNE7	CAPZA1	P52907	29326975
STUB1	Q9UNE7	TALDO1	P37837	29326975
STUB1	Q9UNE7	OTUB1	F5GYJ8	29326975
STUB1	Q9UNE7	GNB2L1	D6REE5	29326975
STUB1	Q9UNE7	PLS1	Q14651	29326975
STUB1	Q9UNE7	LIMS1	P48059-3	29326975
STUB1	Q9UNE7	ABI1	Q8IZP0	29326975
STUB1	Q9UNE7	PPP1CA	P62136	29326975
STUB1	Q9UNE7	ANXA5	P08758	29326975
STUB1	Q9UNE7	TARDBP	Q13148	29326975
STUB1	Q9UNE7	SBSN	Q6UWP8	29326975
STUB1	Q9UNE7	HSD17B4	P51659-2	29326975
STUB1	Q9UNE7	S100A10	P60903	29326975
STUB1	Q9UNE7	PRMT1	H7C2I1	29326975
STUB1	Q9UNE7	PPP3CA	Q08209	29326975
STUB1	Q9UNE7	TPI1	P60174	29326975
STUB1	Q9UNE7	UBE2D3	P61077-3	29326975
STUB1	Q9UNE7	PPP1CA	P62136-2	29326975
STUB1	Q9UNE7	HMGB1	P09429	29326975
STUB1	Q9UNE7	RBM4	Q9BWF3	29326975
STUB1	Q9UNE7	MICALL1	Q8N3F8	29326975
STUB1	Q9UNE7	PDLIM5	Q96HC4-6	29326975
STUB1	Q9UNE7	NOMO1	A0A087X117	29326975
STUB1	Q9UNE7	RAB1B	Q9H0U4	29326975
STUB1	Q9UNE7	CHORDC1	Q9UHD1	29326975
STUB1	Q9UNE7	HLA-C	A2AEA2	29326975
STUB1	Q9UNE7	SLC3A2	P08195-4	29326975
STUB1	Q9UNE7	TBL3	Q12788	29326975
STUB1	Q9UNE7	AIFM1	O95831	29326975
STUB1	Q9UNE7	USP14	P54578	29326975
STUB1	Q9UNE7	RPS20	P60866-2	29326975
STUB1	Q9UNE7	SCAMP3	O14828	29326975
STUB1	Q9UNE7	EIF2S2	P20042	29326975
STUB1	Q9UNE7	CBR1	P16152	29326975
STUB1	Q9UNE7	EPB41L2	O43491	29326975
STUB1	Q9UNE7	IDE	P14735	29326975
STUB1	Q9UNE7	G3BP2	Q9UN86	29326975
STUB1	Q9UNE7	NOP58	Q9Y2X3	29326975
STUB1	Q9UNE7	EIF3B	P55884-2	29326975
STUB1	Q9UNE7	DCTN1	Q14203	29326975
STUB1	Q9UNE7	LTA4H	P09960	29326975
STUB1	Q9UNE7	RPS16	P62249	29326975
STUB1	Q9UNE7	PPP1CB	P62140	29326975
STUB1	Q9UNE7	RPS18	P62269	29326975
STUB1	Q9UNE7	HLA-A	P01892	29326975
STUB1	Q9UNE7	RBBP4	Q09028	29326975
STUB1	Q9UNE7	EIF3G	O75821	29326975
STUB1	Q9UNE7	SAE1	Q9UBE0	29326975
STUB1	Q9UNE7	RBM39	Q14498	29326975
STUB1	Q9UNE7	ECHS1	P30084	29326975
STUB1	Q9UNE7	PPID	Q08752	29326975
STUB1	Q9UNE7	XRN2	Q9H0D6	29326975
STUB1	Q9UNE7	CBR3	O75828	29326975
STUB1	Q9UNE7	PSMC2	P35998	29326975
STUB1	Q9UNE7	WARS	P23381	29326975
STUB1	Q9UNE7	PRIM2	P49643	29326975
STUB1	Q9UNE7	EXOSC9	Q06265-2	29326975
STUB1	Q9UNE7	NHLRC2	Q8NBF2	29326975
STUB1	Q9UNE7	RPS16	Q6IPX4	29326975
STUB1	Q9UNE7	RANBP3	Q9H6Z4-2	29326975
STUB1	Q9UNE7	USP5	P45974	29326975
STUB1	Q9UNE7	PSMC3	P17980	29326975
STUB1	Q9UNE7	IQGAP1	P46940	29326975
STUB1	Q9UNE7	NDUFS2	O75306	29326975
STUB1	Q9UNE7	CS	O75390	29326975
STUB1	Q9UNE7	NAP1L4	Q99733-2	29326975
STUB1	Q9UNE7	RPL11	P62913	29326975
STUB1	Q9UNE7	RPS15A	P62244	29326975
STUB1	Q9UNE7	DDOST	P39656	29326975
STUB1	Q9UNE7	PTGES3	A0A087WYT3	29326975
STUB1	Q9UNE7	PSMC1	P62191	29326975
STUB1	Q9UNE7	RAB2A	P61019	29326975
STUB1	Q9UNE7	RANBP3	Q9H6Z4	29326975
STUB1	Q9UNE7	VPS35	Q96QK1	29326975
STUB1	Q9UNE7	EIF2S1	P05198	29326975
STUB1	Q9UNE7	SLC1A5	Q15758	29326975
STUB1	Q9UNE7	HLA-B	P01889	29326975
STUB1	Q9UNE7	DUT	P33316	29326975
STUB1	Q9UNE7	RCC1	P18754-2	29326975
STUB1	Q9UNE7	NOGENE	H3BN98	29326975
STUB1	Q9UNE7	RBM14	Q96PK6-5	29326975
STUB1	Q9UNE7	CDC37	Q16543	29326975
STUB1	Q9UNE7	HADH	A0A0A0MSE2	29326975
STUB1	Q9UNE7	PGAM1	P18669	29326975
STUB1	Q9UNE7	TRIP10	Q15642	29326975
STUB1	Q9UNE7	RPL10	P27635	29326975
STUB1	Q9UNE7	TP53	P04637	29326975
STUB1	Q9UNE7	CTNNBL1	A0A087WUB9	29326975
STUB1	Q9UNE7	WDR26	Q9H7D7	29326975
STUB1	Q9UNE7	RHOA	P61586	29326975
STUB1	Q9UNE7	DYNC1LI1	Q9Y6G9	29326975
STUB1	Q9UNE7	SRM	P19623	29326975
STUB1	Q9UNE7	OSBP	P22059	29326975
STUB1	Q9UNE7	ARFGAP1	Q8N6T3-2	29326975
STUB1	Q9UNE7	VPS29	F8VXU5	29326975
STUB1	Q9UNE7	NAP1L1	P55209	29326975
STUB1	Q9UNE7	CDK4	P11802	29326975
STUB1	Q9UNE7	SBDS	A0A087X020	29326975
STUB1	Q9UNE7	STOML2	Q9UJZ1	29326975
STUB1	Q9UNE7	AK1	Q5T9B7	29326975
STUB1	Q9UNE7	FAU	E9PR30	29326975
STUB1	Q9UNE7	CLCC1	Q96S66	29326975
STUB1	Q9UNE7	CYB5R3	P00387-3	29326975
STUB1	Q9UNE7	ADRM1	Q16186	29326975
STUB1	Q9UNE7	MAPK3	P27361	29326975
STUB1	Q9UNE7	RALY	Q9UKM9	29326975
STUB1	Q9UNE7	GIPC1	O14908	29326975
STUB1	Q9UNE7	COTL1	Q14019	29326975
STUB1	Q9UNE7	LRRC47	Q8N1G4	29326975
STUB1	Q9UNE7	PITPNB	P48739-3	29326975
STUB1	Q9UNE7	GRSF1	Q12849	29326975
STUB1	Q9UNE7	SAMD4B	Q5PRF9	29326975
STUB1	Q9UNE7	ARL3	P36405	29326975
STUB1	Q9UNE7	WDR18	Q9BV38	29326975
STUB1	Q9UNE7	EMC1	Q8N766	29326975
STUB1	Q9UNE7	SQSTM1	Q13501	29326975
STUB1	Q9UNE7	DSC3	Q14574	29326975
STUB1	Q9UNE7	TCEB2	Q15370-2	29326975
STUB1	Q9UNE7	RPL35A	P18077	29326975
STUB1	Q9UNE7	RAC1	P63000-2	29326975
STUB1	Q9UNE7	UAP1	Q16222	29326975
STUB1	Q9UNE7	UQCRHL	A0A096LP55	29326975
STUB1	Q9UNE7	CEP55	Q53EZ4	29326975
STUB1	Q9UNE7	SNRPB2	P08579	29326975
STUB1	Q9UNE7	DNAJC7	Q99615	29326975
STUB1	Q9UNE7	MTCH2	Q9Y6C9	29326975
STUB1	Q9UNE7	LAGE3	Q14657	29326975
STUB1	Q9UNE7	VPS4B	O75351	29326975
STUB1	Q9UNE7	EIF3A	Q14152	29326975
STUB1	Q9UNE7	SUGT1	Q9Y2Z0	29326975
STUB1	Q9UNE7	MRPL42	S4R2Z7	29326975
STUB1	Q9UNE7	PNPO	Q9NVS9	29326975
STUB1	Q9UNE7	APRT	P07741	29326975
STUB1	Q9UNE7	CLGN	O14967	29326975
STUB1	Q9UNE7	CPPED1	Q9BRF8	29326975
STUB1	Q9UNE7	RPL27	P61353	29326975
STUB1	Q9UNE7	NAE1	Q13564-4	29326975
STUB1	Q9UNE7	TRIP13	Q15645	29326975
STUB1	Q9UNE7	NOGENE	H3BNC9	29326975
STUB1	Q9UNE7	RAE1	P78406	29326975
PRKN	O60260	Park2	Q9WVS6	33082525
PRKN	O60260	TOMM70A	O94826	33082525
PRKN	O60260	MFN2	O95140	33082525
PRKN	O60260	MFN1	Q8IWA4	33082525
PRKN	O60260	FAF2	Q96CS3	33082525
PRKN	O60260	CPT1A	P50416	33082525
PRKN	O60260	VDAC3	Q9Y277	33082525
PRKN	O60260	CISD1	Q9NZ45	33082525
PRKN	O60260	2021-03-02	Q969Z3	33082525
PRKN	O60260	GDAP1	Q8TB36	33082525
PRKN	O60260	ACSL4	O60488	33082525
PRKN	O60260	VDAC2	P45880	33082525
PRKN	O60260	2021-03-01	Q5VT66	33082525
PRKN	O60260	VDAC1	P21796	33082525
PRKN	O60260	FKBP8	Q14318	33082525
PRKN	O60260	TRABD	Q9H4I3	33082525
PRKN	O60260	SSBP1	Q04837	33082525
PRKN	O60260	ACSL1	P33121	33082525
PRKN	O60260	AGPAT5	Q9NUQ2	33082525
PRKN	O60260	PTRH2	Q9Y3E5	33082525
PRKN	O60260	RHOT2	Q8IXI1	33082525
PRKN	O60260	ELMOD2	Q8IZ81	33082525
PRKN	O60260	CYB5R3	P00387	33082525
PRKN	O60260	SCO2	O43819	33082525
PRKN	O60260	TRIM4	Q9C037	33082525
PRKN	O60260	SLMAP	Q14BN4	33082525
PRKN	O60260	HSPB1	P04792	33082525
PRKN	O60260	MAOB	P27338	33082525
PRKN	O60260	TXLNA	P40222	33082525
PRKN	O60260	GORASP2	Q9H8Y8	33082525
PRKN	O60260	ODR4	Q5SWX8	33082525
PRKN	O60260	CASC5	Q8NG31	33082525
PRKN	O60260	S100A11	P31949	33082525
PRKN	O60260	ATAD1	Q8NBU5	33082525
PRKN	O60260	POLR1A	O95602	33082525
PRKN	O60260	EXD2	Q9NVH0	33082525
PRKN	O60260	FAM213A	Q9BRX8	33082525
TRIM28	Q13263	TRIM28	Q13263	33082525
TRIM28	Q13263	ZNF226	Q9NYT6	33082525
TRIM28	Q13263	CUL5	Q93034	33082525
TRIM28	Q13263	POGK	Q9P215	33082525
TRIM28	Q13263	GTF2B	Q00403	33082525
TRIM28	Q13263	PRPS2	P11908	33082525
TRIM28	Q13263	RFWD3	Q6PCD5	33082525
TRIM28	Q13263	FABP5	Q01469	33082525
TRIM28	Q13263	DDI2	Q5TDH0	33082525
TRIM28	Q13263	ATP6V1C1	P21283	33082525
TRIM28	Q13263	PCNA	P12004	33082525
TRIM28	Q13263	DEK	P35659	33082525
TRIM28	Q13263	ZNF738	Q8NE65	33082525
TRIM28	Q13263	CTCF	P49711	33082525
TRIM28	Q13263	PDLIM5	Q96HC4	33082525
TRIM28	Q13263	ZNF829	Q3KNS6	33082525
TRIM28	Q13263	DHPS	P49366	33082525
TRIM28	Q13263	MORF4L2	Q15014	33082525
TRIM28	Q13263	ATF7IP	Q6VMQ6	33082525
TRIM28	Q13263	BLVRA	P53004	33082525
TRIM28	Q13263	ZNF274	Q96GC6	33082525
TRIM28	Q13263	MCM2	P49736	33082525
TRIM28	Q13263	ZNF343	Q6P1L6	33082525
TRIM28	Q13263	ELAC2	Q9BQ52	33082525
TRIM28	Q13263	CCNA2	P20248	33082525
TRIM28	Q13263	CRY1	Q16526	33082525
VHL	P40337	HIF1A	Q16665	17986458
VHL	P40337	EPAS1	Q99814	17986458
VHL	P40337	DGKI	O75912	17986458
VHL	P40337	KIF2C	Q99661	17986458
VHL	P40337	THOC1	Q96FV9	17986458
VHL	P40337	CAPN7	Q9Y6W3	17986458
VHL	P40337	YY1AP1	Q9H869	17986458
VHL	P40337	RBP3	P10745	17986458
VHL	P40337	RB1CC1	Q8TDY2	17986458
VHL	P40337	FKBP8	Q14318	17986458
RNF19B	Q6ZMZ0	UCKL1	Q9NWZ5	16709802
MDM2	Q00987	RPL15	P61313	24124579
MDM2	Q00987	MAP2	P11137	24124579
MDM2	Q00987	NOLC1	Q14978	24124579
MDM2	Q00987	NUCKS1	Q9H1E3	24124579
MDM2	Q00987	RPL36A	P83881	24124579
MDM2	Q00987	TP53RK	Q96S44	24124579
MDM2	Q00987	DDX42	Q86XP3	24124579
MDM2	Q00987	RESF1	Q9HCM1	24124579
MDM2	Q00987	RBBP6	Q7Z6E9	24124579
NEDD4	P46934	WBP2	Q969T9	19953087
NEDD4	P46934	YY1	P25490	19953087
NEDD4	P46934	SGK2	Q9HBY8	19953087
NEDD4	P46934	RTF1	Q92541	19953087
NEDD4	P46934	NDFIP2	Q9NV92	19953087
NEDD4	P46934	FGFR1	P11362	19953087
NEDD4L	Q96PU5	WBP2	Q969T9	19953087
NEDD4L	Q96PU5	YY1	P25490	19953087
NEDD4L	Q96PU5	CACNB1	Q02641	19953087
NEDD4L	Q96PU5	ACVR1B	P36896	19953087
NEDD4L	Q96PU5	BMPR1A	P36894	19953087
NEDD4L	Q96PU5	MAP3K20	Q9NYL2	19953087
SMURF1	Q9HCE7	SMAD1	Q15797	20804422
SMURF1	Q9HCE7	PRKCH	P24723	20804422
SMURF1	Q9HCE7	NEK2	P51955	20804422
SMURF1	Q9HCE7	UBE2K	P61086	20804422
SMURF1	Q9HCE7	TAOK3	Q9H2K8	20804422
SMURF1	Q9HCE7	ATXN3	P54252	20804422
SMURF1	Q9HCE7	TPM4	P67936	20804422
PJA1	Q8NG27	ELAC1	Q9H777	21461837
PJA1	Q8NG27	FKBP1A	P62942	21461837
PJA1	Q8NG27	LCP2	Q13094	21461837
PJA1	Q8NG27	TRPT1	Q86TN4	21461837
PJA1	Q8NG27	MAGEB4	O15481	21461837
PJA1	Q8NG27	GATD3A	P0DPI2	21461837
PJA1	Q8NG27	CCDC89	Q8N998	21461837
PJA1	Q8NG27	GTF2I	P78347	21461837
PJA1	Q8NG27	NAGK	Q9UJ70	21461837
PJA1	Q8NG27	STAC	Q99469	21461837
PJA1	Q8NG27	CDK16	Q00536	21461837
PJA1	Q8NG27	FHL1	Q13642	21461837
PJA1	Q8NG27	TXNDC5	Q8NBS9	21461837
PJA1	Q8NG27	NATD1	Q8N6N6	21461837
ASB2	Q96Q27	FLNA	P21333	19376791
ASB2	Q96Q27	FLNB	O75369	19376791
FBXW11	Q9UKB1	EEF2K	O00418	25515538
FBXW11	Q9UKB1	PER2	O15055	25515538
FBXW11	Q9UKB1	PER1	O15534	25515538
FBXW11	Q9UKB1	TP53	P04637	25515538
FBXW11	Q9UKB1	ATF4	P18848	25515538
FBXW11	Q9UKB1	NFKB1	P19838	25515538
FBXW11	Q9UKB1	WEE1	P30291	25515538
FBXW11	Q9UKB1	CDC25A	P30304	25515538
FBXW11	Q9UKB1	CDC25B	P30305	25515538
FBXW11	Q9UKB1	CTNNB1	P35222	25515538
FBXW11	Q9UKB1	NFKB2	Q00653	25515538
FBXW11	Q9UKB1	REST	Q13127	25515538
FBXW11	Q9UKB1	ELAVL1	Q15717	25515538
FBXW11	Q9UKB1	NFE2L2	Q16236	25515538
FBXW11	Q9UKB1	PDCD4	Q53EL6	25515538
FBXW11	Q9UKB1	BORA	Q6PGQ7	25515538
FBXW11	Q9UKB1	USP37	Q86T82	25515538
FBXW11	Q9UKB1	UHRF1	Q96T88	25515538
FBXW11	Q9UKB1	CLSPN	Q9HAW4	25515538
FBXW11	Q9UKB1	SIPA1L1	O43166	25515538
FBXW11	Q9UKB1	HNRNPD	Q14103	25515538
FBXW11	Q9UKB1	RASSF1	Q9NS23	25515538
RNF126	Q9BV68	BAG6	P46379	26508657
SPOP	O43791	SCAF1	Q9H7N4	25278611
SPOP	O43791	DEK	P35659	25278611
SPOP	O43791	GLYR1	Q49A26	25278611
SPOP	O43791	TRIM24	O15164	25278611
SYVN1	Q86TM6	ATP6AP1	Q15904	21987572
SYVN1	Q86TM6	CD44	P16070	21987572
SYVN1	Q86TM6	HLA-A	P04439	21987572
SYVN1	Q86TM6	ITGA3	P26006	21987572
SYVN1	Q86TM6	ITGA6	P23229	21987572
SYVN1	Q86TM6	SLC12A3	P55017	21987572
SYVN1	Q86TM6	SLC2A3	P11169	21987572
SYVN1	Q86TM6	SLC30A1	Q9Y6M5	21987572
SYVN1	Q86TM6	SLC7A5	Q01650	21987572
HUWE1	Q7Z6Z7	DDIT4	Q9NX09	25147182
FBXW11	Q9UKB1	BCL2L11	O43521	25332235
FBXW11	Q9UKB1	EEF2K	O00418	25332235
FBXW11	Q9UKB1	MCL1	Q07820	25332235
FBXW11	Q9UKB1	CTNNB1	P35222	25332235
FBXW11	Q9UKB1	IFNAR1	P17181	25332235
FBXW11	Q9UKB1	ATF4	P18848	25332235
FBXW11	Q9UKB1	NFE2L2	Q16236	25332235
FBXW11	Q9UKB1	PER1	O15534	25332235
FBXW11	Q9UKB1	CLSPN	Q9HAW4	25332235
FBXW11	Q9UKB1	NFKB1	P19838	25332235
FBXW11	Q9UKB1	PER2	O15055	25332235
FBXW11	Q9UKB1	DEPTOR	Q8TB45	25332235
FBXW11	Q9UKB1	NFKB2	Q00653	25332235
FBXW11	Q9UKB1	REST	Q13127	25332235
FBXW11	Q9UKB1	FBXO5	Q9UKT4	25332235
FBXW11	Q9UKB1	NFKBIA	P25963	25332235
FBXW11	Q9UKB1	WEE1	P30291	25332235
FBXW11	Q9UKB1	BORA	Q6PGQ7	25332235
FBXW11	Q9UKB1	CDC25B	P30305	25332235
FBXW11	Q9UKB1	RAPGEF2	Q9Y4G8	25332235
FBXW11	Q9UKB1	CDC25A	P30304	25332235
FBXW11	Q9UKB1	PDCD4	Q53EL6	25332235
FBXL2	Q9UKC9	RABGGTB	P53611	24035498
FBXL5	Q9UKA1	MUS81	Q96NY9	24035498
FBXL7	Q9UJT9	AHCYL1	O43865	24035498
FBXL8	Q96CD0	PM20D2	Q8IYS1	24035498
FBXL12	Q9NXK8	PRAME	P78395	24035498
FBXL12	Q9NXK8	STYXL1	Q9Y6J8	24035498
FBXL13	Q8NEE6	CETN2	P41208	24035498
FBXL17	Q9UF56	ZBTB18	Q99592	24035498
FBXL17	Q9UF56	ZBTB10	Q96DT7	24035498
FBXL17	Q9UF56	BACH1	BACH1	24035498
FBXL19	Q6PCT2	STRADA	Q7RTN6	24035498
FBXL19	Q6PCT2	EPS15L1	Q9UBC2	24035498
FBXL19	Q6PCT2	NCK1	P16333	24035498
XIAP	P98170	Caspase-7	P55210	23201124
XIAP	P98170	Leucine-rich PPR motif-containing protein, mitochondrial	P42704	23201124
XIAP	P98170	SMAC/Diablo homolog, mitochondrial	Q9NR28	23201124
XIAP	P98170	Mitogen-activated protein kinase 1	P28482	23201124
XIAP	P98170	Acetyl-CoA acetyltransferase, mitochondrial	P24752	23201124
XIAP	P98170	Pre-mRNA-splicing factor SPF27	O75934	23201124
XIAP	P98170	60 kDa heat shock protein, mitochondrial	P10809	23201124
XIAP	P98170	Cell division cycle 5-like protein	Q99459	23201124
XIAP	P98170	Serine/threonine-protein phosphatase PGAM5, mitochondrial	Q96HS1	23201124
XIAP	P98170	Methylcrotonoyl-CoA carboxylase subunit alpha, mitochondrial	Q96RQ3	23201124
XIAP	P98170	Dipeptidyl peptidase 3	Q9NY33	23201124
XIAP	P98170	Ribonuclease inhibitor	P13489	23201124
XIAP	P98170	cDNA FLJ45429 fis, clone BRHIP3039057, highly similar to Protein transport protein Sec23A	B3KXI2	23201124
XIAP	P98170	E3 ubiquitin-protein ligase UBR1	Q8IWV7	23201124
XIAP	P98170	Vacuolar protein sorting-associated protein 26B	Q4G0F5	23201124
XIAP	P98170	WD repeat-containing protein 76	Q9H967	23201124
XIAP	P98170	Bromodomain-containing protein 4	O60885	23201124
XIAP	P98170	Serine protease HtrA2, mitochondrial	O43464	23201124
cIAP1	Q13490	SMAC/Diablo homolog, mitochondrial	Q9NR28	23201124
cIAP1	Q13490	Serine protease HtrA2, mitochondrial	O43464	23201124
cIAP1	Q13490	TAR DNA-binding protein 43	Q13148	23201124
cIAP1	Q13490	Serine/threonine-protein phosphatase PGAM5, mitochondrial	Q96HS1	23201124
cIAP1	Q13490	Caspase-7	P55210	23201124
cIAP1	Q13490	Baculoviral IAP repeat-containing protein 4	P98170	23201124
cIAP1	Q13490	Pre-mRNA-processing factor 19	Q9UMS4	23201124
cIAP1	Q13490	Heterogeneous nuclear ribonucleoprotein A0	Q13151	23201124
cIAP1	Q13490	28S ribosomal protein S31, mitochondrial	Q92665	23201124
cIAP1	Q13490	Isocitrate dehydrogenase [NAD] subunit beta, mitochondrial	O43837	23201124
cIAP1	Q13490	28S ribosomal protein S9, mitochondrial	P82933	23201124
cIAP1	Q13490	60S ribosomal protein L38	P63173	23201124
cIAP1	Q13490	39S ribosomal protein L46, mitochondrial	Q9H2W6	23201124
cIAP1	Q13490	ELAV-like protein 1	Q15717	23201124
cIAP1	Q13490	Rho GDP-dissociation inhibitor 2	P52566	23201124
cIAP1	Q13490	Putative annexin A2-like protein	A6NMY6	23201124
cIAP1	Q13490	Non-POU domain-containing octamer-binding protein	Q15233	23201124
cIAP1	Q13490	Elongation factor Tu, mitochondrial	P49411	23201124
cIAP1	Q13490	Isocitrate dehydrogenase [NADP], mitochondrial	P48735	23201124
cIAP1	Q13490	Medium-chain specific acyl-CoA dehydrogenase, mitochondrial	P11310	23201124
cIAP1	Q13490	40S ribosomal protein S4, X isoform	P62701	23201124
cIAP1	Q13490	Acetyl-CoA acetyltransferase, mitochondrial	P24752	23201124
cIAP1	Q13490	Eukaryotic initiation factor 4A-I	P60842	23201124
cIAP1	Q13490	Hemoglobin subunit alpha	P69905	23201124
cIAP1	Q13490	Glyceraldehyde-3-phosphate dehydrogenase	P04406	23201124
cIAP1	Q13490	Elongation factor 1-alpha 1	P68104	23201124
cIAP1	Q13490	Malate dehydrogenase, mitochondrial	P40926	23201124
cIAP1	Q13490	Heterogeneous nuclear ribonucleoprotein U	Q00839	23201124
cIAP1	Q13490	3-hydroxyacyl-CoA dehydrogenase type-2	Q99714	23201124
cIAP1	Q13490	Leucine-rich PPR motif-containing protein, mitochondrial	P42704	23201124
cIAP1	Q13490	Cell division cycle 5-like protein	Q99459	23201124
cIAP1	Q13490	60 kDa heat shock protein, mitochondrial	P10809	23201124
cIAP1	Q13490	Pre-mRNA-splicing factor SPF27	O75934	23201124
cIAP1	Q13490	Hornerin	Q86YZ3	23201124
cIAP1	Q13490	Heterogeneous nuclear ribonucleoprotein K	P61978	23201124
cIAP1	Q13490	Proliferation-associated protein 2G4	Q9UQ80	23201124
cIAP1	Q13490	Propionyl-CoA carboxylase alpha chain, mitochondrial	P05165	23201124
cIAP1	Q13490	Trifunctional enzyme subunit beta, mitochondrial	P55084	23201124
cIAP1	Q13490	Alpha-2-HS-glycoprotein	P02765	23201124
cIAP1	Q13490	Methylcrotonoyl-CoA carboxylase subunit alpha, mitochondrial	Q96RQ3	23201124
cIAP1	Q13490	Glycogen phosphorylase, brain form	P11216	23201124
cIAP1	Q13490	Stress-70 protein, mitochondrial	P38646	23201124
cIAP1	Q13490	cDNA FLJ45429 fis, clone BRHIP3039057, highly similar to Protein transport protein Sec23A	B3KXI2	23201124
cIAP1	Q13490	AT-rich interactive domain-containing protein 1A	O14497	23201124
cIAP1	Q13490	Calreticulin	P27797	23201124
ITCH	Q96J02	ALIX	Q8WUM4	26508657
ITCH	Q96J02	HDAC6	Q9UBN7	26508657
ITCH	Q96J02	HRS	O14964	26508657
ITCH	Q96J02	KPNA2	P52292	26508657
ITCH	Q96J02	PCNA	P12004	26508657
ITCH	Q96J02	SCAMP3	O14828	26508657
ITCH	Q96J02	SLC1A5	Q15758	26508657
ITCH	Q96J02	SLC3A2	P08195‐2	26508657
ITCH	Q96J02	STAM	Q92783‐2	26508657
ITCH	Q96J02	UBA1	P22314	26508657
ITCH	Q96J02	UBA6	A0AVT1	26508657
ITCH	Q96J02	USP5	P45974‐2	26508657
ITCH	Q96J02	WBP2	K7EIJ0	26508657
RNF168	Q8IYW5	PCNA	P12004	26508657
RNF168	Q8IYW5	HISTONE H2AFZ	P0C0S5	26508657
RNF168	Q8IYW5	HISTONE H2A type 1‐B/E	P04908	26508657
FBXO21	O94952	TARS1	P26639	25827227
FBXO21	O94952	EID1	Q9Y6B2	25827227
FBXO21	O94952	TARS	P26639	25827227
FBXO21	O94952	ACTR3	P61158	25827227
FBXO21	O94952	SPRTN	Q9H040	25827227
FBXO21	O94952	C3orf67	Q6ZVT6	25827227
FBXO21	O94952	CHERP	Q8IWX8	25827227
FBXO21	O94952	NR2F2	P24468	25827227
FBXO21	O94952	SLC1A3	P43003	25827227
FBXO21	O94952	EID1	Q9Y6B2	25827227
FBXO21	O94952	MSMO1	Q15800	25827227
FBXO21	O94952	SLC7A5	Q01650	25827227
FBXO21	O94952	PRPS2	P11908	25827227
FBXO21	O94952	SAR1A	Q9NR31	25827227
FBXO21	O94952	SEC31A	O94979	25827227
FBXO21	O94952	TFAM	Q00059	25827227
FBXO21	O94952	UCK2	Q9BZX2	25827227
FBXO21	O94952	WDR6	Q9NNW5	25827227
FBXO21	O94952	ZNF804A	Q7Z570	25827227
FBXO21	O94952	ACADL	P28330	25827227
FBXO21	O94952	BLMH	Q13867	25827227
FBXO21	O94952	CPSF3	Q9UKF6	25827227
FBXO21	O94952	CDIP1	Q9H305	25827227
FBXO21	O94952	SLC16A1	P53985	25827227
FBXO21	O94952	NDUFS6	O75380	25827227
FBXO21	O94952	PPIF	P30405	25827227
FBXO21	O94952	PTTG1	O95997	25827227
FBXO21	O94952	MRPS36	P82909	25827227
FBXO21	O94952	ADAM9	Q13443	25827227
FBXO21	O94952	CCNB1	P14635	25827227
FBXO21	O94952	EMC7	Q9NPA0	25827227
FBXO21	O94952	SDHA	P31040	25827227
FBXO21	O94952	ELP4	Q96EB1	25827227
FBXO21	O94952	MKRN2	Q9H000	25827227
FBXO21	O94952	TAGLN2	P37802	25827227
FBXO21	O94952	TIMM50	Q3ZCQ8	25827227
FBXO21	O94952	TTC28	Q96AY4	25827227
MARCHF9	Q86YJ5	ICAM1	P05362	19457934
MARCHF9	Q86YJ5	FCGR2B	P31994	19457934
MARCHF9	Q86YJ5	SLAMF1	Q13291	19457934
MARCHF9	Q86YJ5	PTPRJ	Q12913	19457934
MARCHF9	Q86YJ5	LILRB1	Q8NHL6	19457934
MARCHF9	Q86YJ5	HLA-DQA	P01907	19457934
MARCHF9	Q86YJ5	PTPRA	P18433	19457934
MARCHF9	Q86YJ5	PTPRF	P10586	19457934
MARCHF9	Q86YJ5	VAMP8	Q9BV40	19457934
MARCHF9	Q86YJ5	Plexin C1	O60486	19457934
MARCHF9	Q86YJ5	TMEM2	Q9UHN6	19457934
MARCHF9	Q86YJ5	HLA-DQB	P03992	19457934
TRIM63	Q969Q1	HSPD1	P10809	23695782
TRIM63	Q969Q1	TPM1	P09493	23695782
TRIM63	Q969Q1	ATP5F1B	P06576	23695782
TRIM63	Q969Q1	ACTC1	P68032	23695782
TRIM63	Q969Q1	MYL2	P10916	23695782
TRIM63	Q969Q1	MYL3	P08590	23695782
TRIM63	Q969Q1	ACTB	P60709	23695782
TRIM63	Q969Q1	COQ9	O75208	23695782
TRIM63	Q969Q1	HNRNPF	P52597	23695782
TRIM63	Q969Q1	HSPA5	P11021	23695782
TRIM63	Q969Q1	LDHB	P07195	23695782
TRIM63	Q969Q1	MDH1	P40925	23695782
TRIM63	Q969Q1	PDIA6	Q15084	23695782
TRIM63	Q969Q1	PPP1R7	Q15435	23695782
TRIM63	Q969Q1	TOLLIP	Q9H0E2	23695782
TRIM63	Q969Q1	TUBA1A	Q71U36	23695782
TRIM63	Q969Q1	TUBB2C	P68371	23695782
TRIM63	Q969Q1	TUBB5	P07437	23695782
TRIM63	Q969Q1	VIM	P08670	23695782
PRKN	O60260	ACSL1	P33121	23503661
PRKN	O60260	ACSL4	O60488	23503661
PRKN	O60260	AIMP1	Q12904	23503661
PRKN	O60260	ALDH3A2	P51648	23503661
PRKN	O60260	ALDOA	P04075	23503661
PRKN	O60260	ARMCX3	Q9UH62	23503661
PRKN	O60260	ASCC2	Q9H1I8	23503661
PRKN	O60260	ATP5B	P06576	23503661
PRKN	O60260	ATP5F1	P24539	23503661
PRKN	O60260	BAX	Q07812	23503661
PRKN	O60260	BCL2L13	Q9BXK5	23503661
PRKN	O60260	CALCOCO2	Q13137	23503661
PRKN	O60260	CAPZB	P47756	23503661
PRKN	O60260	CCT4	P50991	23503661
PRKN	O60260	CISD1	Q9NZ45	23503661
PRKN	O60260	CLTC	Q00610	23503661
PRKN	O60260	COPS2	P61201	23503661
PRKN	O60260	CPT1A	P50416	23503661
PRKN	O60260	CYB5R1	Q9UHQ9	23503661
PRKN	O60260	CYB5R3	P00387	23503661
PRKN	O60260	DCAF7	P61962	23503661
PRKN	O60260	DNM1L	O00429	23503661
PRKN	O60260	EIF3E	P60228	23503661
PRKN	O60260	ELMOD2	Q8IZ81	23503661
PRKN	O60260	ENO1	P06733	23503661
PRKN	O60260	EPS15L1	Q9UBC2	23503661
PRKN	O60260	EZR	P15311	23503661
PRKN	O60260	FAF2	Q96CS3	23503661
PRKN	O60260	FAM115A	Q9Y4C2	23503661
PRKN	O60260	FAM82A1	Q96LZ7	23503661
PRKN	O60260	FASN	P49327	23503661
PRKN	O60260	FIS1	Q9Y3D6	23503661
PRKN	O60260	FKBP8	Q14318	23503661
PRKN	O60260	FUNDC1	Q8IVP5	23503661
PRKN	O60260	GDAP1	Q8TB36	23503661
PRKN	O60260	GHITM	Q9H3K2	23503661
PRKN	O60260	GK	P32189	23503661
PRKN	O60260	HIF1A	Q16665	23503661
PRKN	O60260	HK1	P19367	23503661
PRKN	O60260	HK2	P52789	23503661
PRKN	O60260	HNRNPF	P52597	23503661
PRKN	O60260	HSD17B7	P56937	23503661
PRKN	O60260	HSDL1	Q3SXM5	23503661
PRKN	O60260	HSP90AB1	P08238	23503661
PRKN	O60260	HSPA1A	P0DMV8	23503661
PRKN	O60260	HSPA8	P11142	23503661
PRKN	O60260	IER3IP1	Q9Y5U9	23503661
PRKN	O60260	IQGAP1	P46940	23503661
PRKN	O60260	LSS	P48449	23503661
PRKN	O60260	MAOB	P27338	23503661
PRKN	O60260	MCL1	Q07820	23503661
PRKN	O60260	MFN1	Q8IWA4	23503661
PRKN	O60260	MFN2	O95140	23503661
PRKN	O60260	NAP1L1	P55209	23503661
PRKN	O60260	NAP1L4	Q99733	23503661
PRKN	O60260	NME2	P22392	23503661
PRKN	O60260	NT5C3	Q9H0P0	23503661
PRKN	O60260	PARK2	O60260	23503661
PRKN	O60260	PDCD6IP	Q8WUM4	23503661
PRKN	O60260	PGK1	P00558	23503661
PRKN	O60260	PHB	P35232	23503661
PRKN	O60260	PHB2	Q99623	23503661
PRKN	O60260	PKM2	P14618	23503661
PRKN	O60260	PLEC	Q15149	23503661
PRKN	O60260	POLR2A	P24928	23503661
PRKN	O60260	PRKDC	P78527	23503661
PRKN	O60260	PSMC1	P62191	23503661
PRKN	O60260	PSMC2	P35998	23503661
PRKN	O60260	PSMC3	P17980	23503661
PRKN	O60260	PSMC5	P62195	23503661
PRKN	O60260	PSMD13	Q9UNM6	23503661
PRKN	O60260	PSMD8	P48556	23503661
PRKN	O60260	PTPN23	Q9H3S7	23503661
PRKN	O60260	PTRH2	Q9Y3E5	23503661
PRKN	O60260	RHOT1	Q8IXI2	23503661
PRKN	O60260	RHOT2	Q8IXI1	23503661
PRKN	O60260	RPL36	Q9Y3U8	23503661
PRKN	O60260	RPS3	P23396	23503661
PRKN	O60260	RRBP1	Q9P2E9	23503661
PRKN	O60260	SGTA	O43765	23503661
PRKN	O60260	SQSTM1	Q13501	23503661
PRKN	O60260	STAM	Q92783	23503661
PRKN	O60260	TAX1BP1	Q86VP1	23503661
PRKN	O60260	TDRKH	Q9Y2W6	23503661
PRKN	O60260	TOMM70A	O94826	23503661
PRKN	O60260	TPM2	P07951	23503661
PRKN	O60260	TRABD	Q9H4I3	23503661
PRKN	O60260	TRIM28	Q13263	23503661
PRKN	O60260	TRIM32	Q13049	23503661
PRKN	O60260	TRIM4	Q9C037	23503661
PRKN	O60260	TRIM44	Q96DX7	23503661
PRKN	O60260	USP5	P45974	23503661
PRKN	O60260	VBP1	P61758	23503661
PRKN	O60260	VCL	P18206	23503661
PRKN	O60260	VCP	P55072	23503661
PRKN	O60260	VDAC1	P21796	23503661
PRKN	O60260	VDAC2	P45880	23503661
PRKN	O60260	VDAC3	Q9Y277	23503661
PRKN	O60260	YWHAE	P62258	23503661
βTrCP2	Q9UKB1	AARS2	Q5JTZ9	25515538
βTrCP2	Q9UKB1	AATF	Q9NY61	25515538
βTrCP2	Q9UKB1	ACBD5	Q5T8D3	25515538
βTrCP2	Q9UKB1	ACOT9	Q9Y305	25515538
βTrCP2	Q9UKB1	ACSL3	O95573	25515538
βTrCP2	Q9UKB1	ADAR	P55265	25515538
βTrCP2	Q9UKB1	AEBP2	Q6ZN18	25515538
βTrCP2	Q9UKB1	AGK	Q53H12	25515538
βTrCP2	Q9UKB1	AGPS	O00116	25515538
βTrCP2	Q9UKB1	AIP	O00170	25515538
βTrCP2	Q9UKB1	AIP	Q9NWT8	25515538
βTrCP2	Q9UKB1	AKAP13	Q12802	25515538
βTrCP2	Q9UKB1	AKAP8	O43823	25515538
βTrCP2	Q9UKB1	AKAP8L	Q9ULX6	25515538
βTrCP2	Q9UKB1	ALDH1L2	Q3SY69	25515538
βTrCP2	Q9UKB1	ALDH5A1	P51649	25515538
βTrCP2	Q9UKB1	ALG13	Q9NP73	25515538
βTrCP2	Q9UKB1	ALMS1	Q8TCU4	25515538
βTrCP2	Q9UKB1	AMBRA1	Q9C0C7	25515538
βTrCP2	Q9UKB1	AMER1	Q5JTC6	25515538
βTrCP2	Q9UKB1	ANKHD1	Q8IWZ3	25515538
βTrCP2	Q9UKB1	AP1M1	Q9BXS5	25515538
βTrCP2	Q9UKB1	AP2S1	P53680	25515538
βTrCP2	Q9UKB1	APC	P25054	25515538
βTrCP2	Q9UKB1	APP	P05067	25515538
βTrCP2	Q9UKB1	ARIH1	Q9Y4X5	25515538
βTrCP2	Q9UKB1	ARMC6	Q6NXE6	25515538
βTrCP2	Q9UKB1	ATF4	P18848	25515538
βTrCP2	Q9UKB1	ATP5B	P06576	25515538
βTrCP2	Q9UKB1	ATP5SL	Q9NW81	25515538
βTrCP2	Q9UKB1	ATP6V1A	P38606	25515538
βTrCP2	Q9UKB1	AUP1	Q9Y679	25515538
βTrCP2	Q9UKB1	BAG2	O95816	25515538
βTrCP2	Q9UKB1	BAG3	O95817	25515538
βTrCP2	Q9UKB1	BAG4	O95429	25515538
βTrCP2	Q9UKB1	BAG5	Q9UL15	25515538
βTrCP2	Q9UKB1	BBS1	Q8NFJ9	25515538
βTrCP2	Q9UKB1	BCOR	Q6W2J9	25515538
βTrCP2	Q9UKB1	BCS1L	Q9Y276	25515538
βTrCP2	Q9UKB1	BHLHE40	O14503	25515538
βTrCP2	Q9UKB1	BORA	Q6PGQ7	25515538
βTrCP2	Q9UKB1	C22orf28	Q9Y3I0	25515538
βTrCP2	Q9UKB1	C2CD3	Q4AC94	25515538
βTrCP2	Q9UKB1	CACHD1	Q5VU97	25515538
βTrCP2	Q9UKB1	CASC5	Q8NG31	25515538
βTrCP2	Q9UKB1	CASP7	P55210	25515538
βTrCP2	Q9UKB1	CCDC8	Q9H0W5	25515538
βTrCP2	Q9UKB1	CCT2	P78371	25515538
βTrCP2	Q9UKB1	CCT3	P49368	25515538
βTrCP2	Q9UKB1	CCT4	P50991	25515538
βTrCP2	Q9UKB1	CCT5	P48643	25515538
βTrCP2	Q9UKB1	CCT6A	P40227	25515538
βTrCP2	Q9UKB1	CCT7	Q99832	25515538
βTrCP2	Q9UKB1	CCT8	P50990	25515538
βTrCP2	Q9UKB1	CCZ1	P86791	25515538
βTrCP2	Q9UKB1	CDC25A	P30304	25515538
βTrCP2	Q9UKB1	CDC25B	P30305	25515538
βTrCP2	Q9UKB1	CDC34	P49427	25515538
βTrCP2	Q9UKB1	CDK17	Q00537	25515538
βTrCP2	Q9UKB1	CDK5	Q00535	25515538
βTrCP2	Q9UKB1	CDK5RAP1	Q96SZ6	25515538
βTrCP2	Q9UKB1	CDKN2A	P42771	25515538
βTrCP2	Q9UKB1	CDKN2A	Q8N726	25515538
βTrCP2	Q9UKB1	CHAF1B	Q13112	25515538
βTrCP2	Q9UKB1	CHD8	Q9HCK8	25515538
βTrCP2	Q9UKB1	CHPF2	Q9P2E5	25515538
βTrCP2	Q9UKB1	CHST14	Q8NCH0	25515538
βTrCP2	Q9UKB1	CIRH1A	Q969X6	25515538
βTrCP2	Q9UKB1	CLPB	Q9H078	25515538
βTrCP2	Q9UKB1	CLPX	O76031	25515538
βTrCP2	Q9UKB1	CLSPN	Q9HAW4	25515538
βTrCP2	Q9UKB1	CLTC	Q00610	25515538
βTrCP2	Q9UKB1	CRY2	Q49AN0	25515538
βTrCP2	Q9UKB1	CSNK1D	P48730	25515538
βTrCP2	Q9UKB1	CTNNB1	P35222	25515538
βTrCP2	Q9UKB1	CTNND1	O60716	25515538
βTrCP2	Q9UKB1	CTSB	P07858	25515538
βTrCP2	Q9UKB1	DAZAP1	Q96EP5	25515538
βTrCP2	Q9UKB1	DCAF7	P61962	25515538
βTrCP2	Q9UKB1	DCAF8	Q5TAQ9	25515538
βTrCP2	Q9UKB1	DDX11L8	A8MPP1	25515538
βTrCP2	Q9UKB1	DDX28	Q9NUL7	25515538
βTrCP2	Q9UKB1	DDX3X	O00571	25515538
βTrCP2	Q9UKB1	DENND4C	Q5VZ89	25515538
βTrCP2	Q9UKB1	DGCR14	Q96DF8	25515538
βTrCP2	Q9UKB1	DKC1	O60832	25515538
βTrCP2	Q9UKB1	DNAJA1	P31689	25515538
βTrCP2	Q9UKB1	DNAJA2	O60884	25515538
βTrCP2	Q9UKB1	DNAJB1	P25685	25515538
βTrCP2	Q9UKB1	DNAJB11	Q9UBS4	25515538
βTrCP2	Q9UKB1	DNAJB14	Q8TBM8	25515538
βTrCP2	Q9UKB1	DNAJB2	P25686	25515538
βTrCP2	Q9UKB1	DNAJB4	Q9UDY4	25515538
βTrCP2	Q9UKB1	DNAJB5	O75953	25515538
βTrCP2	Q9UKB1	DNAJC10	Q8IXB1	25515538
βTrCP2	Q9UKB1	DNAJC16	Q9Y2G8	25515538
βTrCP2	Q9UKB1	DNAJC7	Q99615	25515538
βTrCP2	Q9UKB1	DOCK1	Q14185	25515538
βTrCP2	Q9UKB1	DOCK7	Q96N67	25515538
βTrCP2	Q9UKB1	DPH1	Q9BZG8	25515538
βTrCP2	Q9UKB1	DUSP11	O75319	25515538
βTrCP2	Q9UKB1	DYNC1H1	Q14204	25515538
βTrCP2	Q9UKB1	DYNLRB1	Q9NP97	25515538
βTrCP2	Q9UKB1	ECSIT	Q9BQ95	25515538
βTrCP2	Q9UKB1	EED	O75530	25515538
βTrCP2	Q9UKB1	EEF2K	O00418	25515538
βTrCP2	Q9UKB1	EIF2AK3	Q9NZJ5	25515538
βTrCP2	Q9UKB1	EIF3D	O15371	25515538
βTrCP2	Q9UKB1	EIF4A3	P38919	25515538
βTrCP2	Q9UKB1	EIF4E2	O60573	25515538
βTrCP2	Q9UKB1	EIF4ENIF1	Q9NRA8	25515538
βTrCP2	Q9UKB1	EIF4G2	P78344	25515538
βTrCP2	Q9UKB1	ELAVL1	Q15717	25515538
βTrCP2	Q9UKB1	ELMO2	Q96JJ3	25515538
βTrCP2	Q9UKB1	ELP2	Q6IA86	25515538
βTrCP2	Q9UKB1	EMILIN3	Q9H8L6	25515538
βTrCP2	Q9UKB1	EMILIN3	Q9NT22	25515538
βTrCP2	Q9UKB1	EML4	Q9HC35	25515538
βTrCP2	Q9UKB1	EML5	Q05BV3	25515538
βTrCP2	Q9UKB1	EPRS	P07814	25515538
βTrCP2	Q9UKB1	ERCC6L	Q2NKX8	25515538
βTrCP2	Q9UKB1	EZH2	Q15910	25515538
βTrCP2	Q9UKB1	FAM115A	Q9Y4C2	25515538
βTrCP2	Q9UKB1	FAM120A	Q9NZB2	25515538
βTrCP2	Q9UKB1	FAM193B	Q96PV7	25515538
βTrCP2	Q9UKB1	FAM203A	Q9BTY7	25515538
βTrCP2	Q9UKB1	FAM83H	Q6ZRV2	25515538
βTrCP2	Q9UKB1	FASTKD2	Q9NYY8	25515538
βTrCP2	Q9UKB1	FBRS	Q9HAH7	25515538
βTrCP2	Q9UKB1	FBXL3	Q9UKT7	25515538
βTrCP2	Q9UKB1	FKBP4	Q02790	25515538
βTrCP2	Q9UKB1	FKBP5	Q13451	25515538
βTrCP2	Q9UKB1	FKBP8	Q14318	25515538
βTrCP2	Q9UKB1	FLCN	Q8NFG4	25515538
βTrCP2	Q9UKB1	FLII	Q13045	25515538
βTrCP2	Q9UKB1	FLNC	Q14315	25515538
βTrCP2	Q9UKB1	FNIP1	Q8TF40	25515538
βTrCP2	Q9UKB1	FOXC1	Q12948	25515538
βTrCP2	Q9UKB1	FOXG1	P55316	25515538
βTrCP2	Q9UKB1	FUBP3	Q96I24	25515538
βTrCP2	Q9UKB1	FUS	P35637	25515538
βTrCP2	Q9UKB1	GADD45GIP1	Q8TAE8	25515538
βTrCP2	Q9UKB1	GALK1	P51570	25515538
βTrCP2	Q9UKB1	GBF1	Q92538	25515538
βTrCP2	Q9UKB1	GDAP2	Q9NXN4	25515538
βTrCP2	Q9UKB1	GEMIN5	Q8TEQ6	25515538
βTrCP2	Q9UKB1	GGNBP2	Q9H3C7	25515538
βTrCP2	Q9UKB1	GIGYF2	Q6Y7W6	25515538
βTrCP2	Q9UKB1	GLA	P06280	25515538
βTrCP2	Q9UKB1	GLA	Q9UHE5	25515538
βTrCP2	Q9UKB1	GLI3	P10071	25515538
βTrCP2	Q9UKB1	GPATCH4	Q5T3I0	25515538
βTrCP2	Q9UKB1	GPN1	Q9HCN4	25515538
βTrCP2	Q9UKB1	GPRASP2	Q96D09	25515538
βTrCP2	Q9UKB1	GSG2	Q8TF76	25515538
βTrCP2	Q9UKB1	GTF2I	P78347	25515538
βTrCP2	Q9UKB1	GTF2IRD1	Q9UHL9	25515538
βTrCP2	Q9UKB1	GTPBP3	Q969Y2	25515538
βTrCP2	Q9UKB1	HAUS5	O94927	25515538
βTrCP2	Q9UKB1	HAUS7	Q99871	25515538
βTrCP2	Q9UKB1	HAX1	O00165	25515538
βTrCP2	Q9UKB1	HECTD1	Q9ULT8	25515538
βTrCP2	Q9UKB1	HELZ	P42694	25515538
βTrCP2	Q9UKB1	HERC3	Q15034	25515538
βTrCP2	Q9UKB1	HIVEP2	P31629	25515538
βTrCP2	Q9UKB1	HJURP	Q8NCD3	25515538
βTrCP2	Q9UKB1	HLA-B	P01889	25515538
βTrCP2	Q9UKB1	HLTF	Q14527	25515538
βTrCP2	Q9UKB1	HNRNPA0	Q13151	25515538
βTrCP2	Q9UKB1	HNRNPA1	P09651	25515538
βTrCP2	Q9UKB1	HNRNPA2B1	P22626	25515538
βTrCP2	Q9UKB1	HNRNPA3	P51991	25515538
βTrCP2	Q9UKB1	HNRNPAB	Q99729	25515538
βTrCP2	Q9UKB1	HNRNPC	P07910	25515538
βTrCP2	Q9UKB1	HNRNPD	Q14103	25515538
βTrCP2	Q9UKB1	HNRNPF	P52597	25515538
βTrCP2	Q9UKB1	HNRNPH1	P31943	25515538
βTrCP2	Q9UKB1	HNRNPH2	P55795	25515538
βTrCP2	Q9UKB1	HNRNPH3	P31942	25515538
βTrCP2	Q9UKB1	HNRNPK	P61978	25515538
βTrCP2	Q9UKB1	HNRNPL	P14866	25515538
βTrCP2	Q9UKB1	HNRNPM	P52272	25515538
βTrCP2	Q9UKB1	HNRNPR	O43390	25515538
βTrCP2	Q9UKB1	HNRNPU	Q00839	25515538
βTrCP2	Q9UKB1	HNRNPUL1	Q9BUJ2	25515538
βTrCP2	Q9UKB1	HNRNPUL2	Q1KMD3	25515538
βTrCP2	Q9UKB1	HNRPDL	O14979	25515538
βTrCP2	Q9UKB1	HPS6	Q86YV9	25515538
βTrCP2	Q9UKB1	HSPBP1	Q9NZL4	25515538
βTrCP2	Q9UKB1	HUWE1	Q7Z6Z7	25515538
βTrCP2	Q9UKB1	IARS	P41252	25515538
βTrCP2	Q9UKB1	IARS2	Q9NSE4	25515538
βTrCP2	Q9UKB1	ICT1	Q14197	25515538
βTrCP2	Q9UKB1	IDH3A	P50213	25515538
βTrCP2	Q9UKB1	IDH3B	O43837	25515538
βTrCP2	Q9UKB1	IFT140	Q96RY7	25515538
βTrCP2	Q9UKB1	IGF2BP2	Q9Y6M1	25515538
βTrCP2	Q9UKB1	ILF2	Q12905	25515538
βTrCP2	Q9UKB1	ILF3	Q12906	25515538
βTrCP2	Q9UKB1	ILK	Q13418	25515538
βTrCP2	Q9UKB1	IQGAP2	Q13576	25515538
βTrCP2	Q9UKB1	ISYNA1	Q9NPH2	25515538
βTrCP2	Q9UKB1	ITPRIP	Q8IWB1	25515538
βTrCP2	Q9UKB1	KHDRBS1	Q07666	25515538
βTrCP2	Q9UKB1	KHDRBS3	O75525	25515538
βTrCP2	Q9UKB1	KIAA0355	O15063	25515538
βTrCP2	Q9UKB1	KIF20A	O95235	25515538
βTrCP2	Q9UKB1	KPNB1	Q14974	25515538
βTrCP2	Q9UKB1	LARP1	Q6PKG0	25515538
βTrCP2	Q9UKB1	LARS2	Q15031	25515538
βTrCP2	Q9UKB1	LLGL1	Q15334	25515538
βTrCP2	Q9UKB1	LMNB1	P20700	25515538
βTrCP2	Q9UKB1	LONP2	Q86WA8	25515538
βTrCP2	Q9UKB1	LPIN1	Q14693	25515538
βTrCP2	Q9UKB1	LPIN2	Q92539	25515538
βTrCP2	Q9UKB1	LRBA	P50851	25515538
βTrCP2	Q9UKB1	LRCH2	Q5VUJ6	25515538
βTrCP2	Q9UKB1	LRIF1	Q5T3J3	25515538
βTrCP2	Q9UKB1	LRPPRC	P42704	25515538
βTrCP2	Q9UKB1	MAP1B	P46821	25515538
βTrCP2	Q9UKB1	MAP1S	Q66K74	25515538
βTrCP2	Q9UKB1	MAPK8IP2	Q13387	25515538
βTrCP2	Q9UKB1	MARCKS	P29966	25515538
βTrCP2	Q9UKB1	MAST2	Q6P0Q8	25515538
βTrCP2	Q9UKB1	MAST3	O60307	25515538
βTrCP2	Q9UKB1	MATR3	P43243	25515538
βTrCP2	Q9UKB1	MCCC2	Q9HCC0	25515538
βTrCP2	Q9UKB1	MCM4	P33991	25515538
βTrCP2	Q9UKB1	MKS1	Q9NXB0	25515538
βTrCP2	Q9UKB1	MLF2	Q15773	25515538
βTrCP2	Q9UKB1	MOV10	Q9HCE1	25515538
βTrCP2	Q9UKB1	MRE11A	P49959	25515538
βTrCP2	Q9UKB1	MSI2	Q96DH6	25515538
βTrCP2	Q9UKB1	MTERFD1	Q96E29	25515538
βTrCP2	Q9UKB1	MTFR1L	Q9H019	25515538
βTrCP2	Q9UKB1	MTHFD1L	Q6UB35	25515538
βTrCP2	Q9UKB1	MTMR1	Q13613	25515538
βTrCP2	Q9UKB1	MXI1	P50539	25515538
βTrCP2	Q9UKB1	MYCBP	Q99417	25515538
βTrCP2	Q9UKB1	MYEF2	Q9P2K5	25515538
βTrCP2	Q9UKB1	NACA	E9PAV3	25515538
βTrCP2	Q9UKB1	NACA	Q13765	25515538
βTrCP2	Q9UKB1	NAMPT	P43490	25515538
βTrCP2	Q9UKB1	NAT10	Q9H0A0	25515538
βTrCP2	Q9UKB1	NAV1	Q8NEY1	25515538
βTrCP2	Q9UKB1	NCAPH	Q15003	25515538
βTrCP2	Q9UKB1	NCDN	Q9UBB6	25515538
βTrCP2	Q9UKB1	NDUFA13	Q9P0J0	25515538
βTrCP2	Q9UKB1	NDUFAF4	Q9P032	25515538
βTrCP2	Q9UKB1	NDUFB10	O96000	25515538
βTrCP2	Q9UKB1	NDUFS1	P28331	25515538
βTrCP2	Q9UKB1	NDUFS2	O75306	25515538
βTrCP2	Q9UKB1	NFE2L1	Q14494	25515538
βTrCP2	Q9UKB1	NFE2L2	Q16236	25515538
βTrCP2	Q9UKB1	NFKB1	P19838	25515538
βTrCP2	Q9UKB1	NFKB2	Q00653	25515538
βTrCP2	Q9UKB1	NGDN	Q8NEJ9	25515538
βTrCP2	Q9UKB1	NME1	P15531	25515538
βTrCP2	Q9UKB1	NOL10	Q9BSC4	25515538
βTrCP2	Q9UKB1	NOL11	Q9H8H0	25515538
βTrCP2	Q9UKB1	NRD1	O43847	25515538
βTrCP2	Q9UKB1	NUBP2	Q9Y5Y2	25515538
βTrCP2	Q9UKB1	NUDC	Q9Y266	25515538
βTrCP2	Q9UKB1	NUP107	P57740	25515538
βTrCP2	Q9UKB1	NUP133	Q8WUM0	25515538
βTrCP2	Q9UKB1	NUP153	P49790	25515538
βTrCP2	Q9UKB1	NUP43	Q8NFH3	25515538
βTrCP2	Q9UKB1	NUP50	Q9UKX7	25515538
βTrCP2	Q9UKB1	NYNRIN	Q9P2P1	25515538
βTrCP2	Q9UKB1	OGT	O15294	25515538
βTrCP2	Q9UKB1	PABPC1	P11940	25515538
βTrCP2	Q9UKB1	PABPC4	Q13310	25515538
βTrCP2	Q9UKB1	PABPN1	Q86U42	25515538
βTrCP2	Q9UKB1	PAN3	Q58A45	25515538
βTrCP2	Q9UKB1	PATZ1	Q9HBE1	25515538
βTrCP2	Q9UKB1	PCBP1	Q15365	25515538
βTrCP2	Q9UKB1	PCID2	Q5JVF3	25515538
βTrCP2	Q9UKB1	PDCD4	Q53EL6	25515538
βTrCP2	Q9UKB1	PDCD5	O14737	25515538
βTrCP2	Q9UKB1	PDCL3	Q9H2J4	25515538
βTrCP2	Q9UKB1	PDE7A	Q13946	25515538
βTrCP2	Q9UKB1	PDF	Q99988	25515538
βTrCP2	Q9UKB1	PDF	Q9HBH1	25515538
βTrCP2	Q9UKB1	PDHA1	P08559	25515538
βTrCP2	Q9UKB1	PER1	O15534	25515538
βTrCP2	Q9UKB1	PER2	O15055	25515538
βTrCP2	Q9UKB1	PEX1	O43933	25515538
βTrCP2	Q9UKB1	PFAS	O15067	25515538
βTrCP2	Q9UKB1	PFDN1	O60925	25515538
βTrCP2	Q9UKB1	PFDN2	Q9UHV9	25515538
βTrCP2	Q9UKB1	PFDN4	Q9NQP4	25515538
βTrCP2	Q9UKB1	PFDN5	Q99471	25515538
βTrCP2	Q9UKB1	PFDN6	O15212	25515538
βTrCP2	Q9UKB1	PGAM5	Q96HS1	25515538
βTrCP2	Q9UKB1	PIGX	Q8TBF5	25515538
βTrCP2	Q9UKB1	PIK3C2A	O00443	25515538
βTrCP2	Q9UKB1	PIK3R1	P27986	25515538
βTrCP2	Q9UKB1	PIK3R2	O00459	25515538
βTrCP2	Q9UKB1	PIK3R3	Q92569	25515538
βTrCP2	Q9UKB1	PJA1	Q8NG27	25515538
βTrCP2	Q9UKB1	PLCH1	Q4KWH8	25515538
βTrCP2	Q9UKB1	POLDIP2	Q9Y2S7	25515538
βTrCP2	Q9UKB1	POLE	Q07864	25515538
βTrCP2	Q9UKB1	POLR1A	O95602	25515538
βTrCP2	Q9UKB1	POLR1C	O15160	25515538
βTrCP2	Q9UKB1	POLR2E	P19388	25515538
βTrCP2	Q9UKB1	PPAT	Q06203	25515538
βTrCP2	Q9UKB1	PPP1R15B	Q5SWA1	25515538
βTrCP2	Q9UKB1	PPP2CA	P67775	25515538
βTrCP2	Q9UKB1	PPP4C	P60510	25515538
βTrCP2	Q9UKB1	PPP5C	P53041	25515538
βTrCP2	Q9UKB1	PPP6C	O00743	25515538
βTrCP2	Q9UKB1	PPP6R3	Q5H9R7	25515538
βTrCP2	Q9UKB1	PRPF39	Q86UA1	25515538
βTrCP2	Q9UKB1	PRPSAP1	Q14558	25515538
βTrCP2	Q9UKB1	PRRC2A	P48634	25515538
βTrCP2	Q9UKB1	PSMC4	P43686	25515538
βTrCP2	Q9UKB1	PSMD6	Q15008	25515538
βTrCP2	Q9UKB1	PTCD1	O75127	25515538
βTrCP2	Q9UKB1	PTCD3	Q96EY7	25515538
βTrCP2	Q9UKB1	PTPN13	Q12923	25515538
βTrCP2	Q9UKB1	PUM1	Q14671	25515538
βTrCP2	Q9UKB1	RAE1	P78406	25515538
βTrCP2	Q9UKB1	RALY	Q9UKM9	25515538
βTrCP2	Q9UKB1	RANBP2	P49792	25515538
βTrCP2	Q9UKB1	RAPGEF2	Q9Y4G8	25515538
βTrCP2	Q9UKB1	RASSF1	Q9NS23	25515538
βTrCP2	Q9UKB1	RBM10	P98175	25515538
βTrCP2	Q9UKB1	RBM19	Q9Y4C8	25515538
βTrCP2	Q9UKB1	RBM4B	Q9BQ04	25515538
βTrCP2	Q9UKB1	RBM5	P52756	25515538
βTrCP2	Q9UKB1	RBMX	P38159	25515538
βTrCP2	Q9UKB1	RBPMS2	Q6ZRY4	25515538
βTrCP2	Q9UKB1	RCN1	Q15293	25515538
βTrCP2	Q9UKB1	RCN2	Q14257	25515538
βTrCP2	Q9UKB1	RELA	Q04206	25515538
βTrCP2	Q9UKB1	REST	Q13127	25515538
βTrCP2	Q9UKB1	RIPK4	P57078	25515538
βTrCP2	Q9UKB1	RNASEH2A	O75792	25515538
βTrCP2	Q9UKB1	RNF115	Q9Y4L5	25515538
βTrCP2	Q9UKB1	RPAP1	Q9BWH6	25515538
βTrCP2	Q9UKB1	RPAP3	Q9H6T3	25515538
βTrCP2	Q9UKB1	RPUSD3	Q6P087	25515538
βTrCP2	Q9UKB1	RSAD1	Q9HA92	25515538
βTrCP2	Q9UKB1	RTKN	Q9BST9	25515538
βTrCP2	Q9UKB1	RUVBL1	Q9Y265	25515538
βTrCP2	Q9UKB1	RUVBL2	Q9Y230	25515538
βTrCP2	Q9UKB1	SAMHD1	Q9Y3Z3	25515538
βTrCP2	Q9UKB1	SAR1A	Q9NR31	25515538
βTrCP2	Q9UKB1	SAV1	Q9H4B6	25515538
βTrCP2	Q9UKB1	SBF1	O95248	25515538
βTrCP2	Q9UKB1	SBF2	Q86WG5	25515538
βTrCP2	Q9UKB1	SDF2L1	Q9HCN8	25515538
βTrCP2	Q9UKB1	SDF4	Q9BRK5	25515538
βTrCP2	Q9UKB1	SDHA	P31040	25515538
βTrCP2	Q9UKB1	SEC24A	O95486	25515538
βTrCP2	Q9UKB1	SF3B1	O75533	25515538
βTrCP2	Q9UKB1	SF3B2	Q13435	25515538
βTrCP2	Q9UKB1	SHMT2	P34897	25515538
βTrCP2	Q9UKB1	SIK2	Q9H0K1	25515538
βTrCP2	Q9UKB1	SIPA1L1	O43166	25515538
βTrCP2	Q9UKB1	SIPA1L2	Q9P2F8	25515538
βTrCP2	Q9UKB1	SLC3A2	P08195	25515538
βTrCP2	Q9UKB1	SLU7	O95391	25515538
βTrCP2	Q9UKB1	SMG7	Q92540	25515538
βTrCP2	Q9UKB1	SNAP47	Q5SQN1	25515538
βTrCP2	Q9UKB1	SNRPD1	P62314	25515538
βTrCP2	Q9UKB1	SNRPD1	P62316	25515538
βTrCP2	Q9UKB1	SON	P18583	25515538
βTrCP2	Q9UKB1	SPATA5	Q8NB90	25515538
βTrCP2	Q9UKB1	SPATA5L1	Q9BVQ7	25515538
βTrCP2	Q9UKB1	SPIRE1	Q08AE8	25515538
βTrCP2	Q9UKB1	SSBP1	Q04837	25515538
βTrCP2	Q9UKB1	SSH1	Q8WYL5	25515538
βTrCP2	Q9UKB1	ST13	P50502	25515538
βTrCP2	Q9UKB1	STAU1	O95793	25515538
βTrCP2	Q9UKB1	STIL	Q15468	25515538
βTrCP2	Q9UKB1	STIP1	P31948	25515538
βTrCP2	Q9UKB1	STK11IP	Q8N1F8	25515538
βTrCP2	Q9UKB1	STK38L	Q9Y2H1	25515538
βTrCP2	Q9UKB1	STK4	Q13043	25515538
βTrCP2	Q9UKB1	STUB1	Q9UNE7	25515538
βTrCP2	Q9UKB1	SUN2	Q9UH99	25515538
βTrCP2	Q9UKB1	SUPT16H	Q9Y5B9	25515538
βTrCP2	Q9UKB1	SUZ12	Q15022	25515538
βTrCP2	Q9UKB1	SYBU	Q9NX95	25515538
βTrCP2	Q9UKB1	SYNCRIP	O60506	25515538
βTrCP2	Q9UKB1	TACC1	O75410	25515538
βTrCP2	Q9UKB1	TAF6L	Q9Y6J9	25515538
βTrCP2	Q9UKB1	TATDN2	Q93075	25515538
βTrCP2	Q9UKB1	TBC1D2B	Q9UPU7	25515538
βTrCP2	Q9UKB1	TBC1D4	O60343	25515538
βTrCP2	Q9UKB1	TBL3	Q12788	25515538
βTrCP2	Q9UKB1	TCF25	Q9BQ70	25515538
βTrCP2	Q9UKB1	TCP1	P17987	25515538
βTrCP2	Q9UKB1	TCP11L1	Q9NUJ3	25515538
βTrCP2	Q9UKB1	TECR	Q9NZ01	25515538
βTrCP2	Q9UKB1	TFAP4	Q01664	25515538
βTrCP2	Q9UKB1	TFB2M	Q9H5Q4	25515538
βTrCP2	Q9UKB1	THRAP3	Q9Y2W1	25515538
βTrCP2	Q9UKB1	TIMM13	Q9Y5L4	25515538
βTrCP2	Q9UKB1	TIMP1	P01033	25515538
βTrCP2	Q9UKB1	TMCO1	Q9UM00	25515538
βTrCP2	Q9UKB1	TP53	P04637	25515538
βTrCP2	Q9UKB1	TRA2A	Q13595	25515538
βTrCP2	Q9UKB1	TRIM32	Q13049	25515538
βTrCP2	Q9UKB1	TRIM9	Q9C026	25515538
βTrCP2	Q9UKB1	TRMT44	Q8IYL2	25515538
βTrCP2	Q9UKB1	TRUB2	O95900	25515538
βTrCP2	Q9UKB1	TSEN34	Q9BSV6	25515538
βTrCP2	Q9UKB1	TTC1	Q99614	25515538
βTrCP2	Q9UKB1	UBA1	P22314	25515538
βTrCP2	Q9UKB1	UBE2G2	P60604	25515538
βTrCP2	Q9UKB1	UBE2R2	Q712K3	25515538
βTrCP2	Q9UKB1	UBE4B	O95155	25515538
βTrCP2	Q9UKB1	UBL4A	P11441	25515538
βTrCP2	Q9UKB1	UBL7	Q96S82	25515538
βTrCP2	Q9UKB1	UHRF1	Q96T88	25515538
βTrCP2	Q9UKB1	URI1	O94763	25515538
βTrCP2	Q9UKB1	USP11	P51784	25515538
βTrCP2	Q9UKB1	USP37	Q86T82	25515538
βTrCP2	Q9UKB1	USP47	Q96K76	25515538
βTrCP2	Q9UKB1	USP54	Q70EL1	25515538
βTrCP2	Q9UKB1	UTP14A	Q9BVJ6	25515538
βTrCP2	Q9UKB1	VBP1	P61758	25515538
βTrCP2	Q9UKB1	VPS33A	Q96AX1	25515538
βTrCP2	Q9UKB1	VRK2	Q86Y07	25515538
βTrCP2	Q9UKB1	VWA8	A3KMH1	25515538
βTrCP2	Q9UKB1	WARS	P23381	25515538
βTrCP2	Q9UKB1	WBSCR16	Q96I51	25515538
βTrCP2	Q9UKB1	WDR11	Q8WWQ0	25515538
βTrCP2	Q9UKB1	WDR11	Q9BZH6	25515538
βTrCP2	Q9UKB1	WDR34	Q96EX3	25515538
βTrCP2	Q9UKB1	WDR36	Q8NI36	25515538
βTrCP2	Q9UKB1	WDR60	Q8WVS4	25515538
βTrCP2	Q9UKB1	WDR62	O43379	25515538
βTrCP2	Q9UKB1	WDTC1	Q8N5D0	25515538
βTrCP2	Q9UKB1	WEE1	P30291	25515538
βTrCP2	Q9UKB1	WIZ	O95785	25515538
βTrCP2	Q9UKB1	WRAP73	Q9P2S5	25515538
βTrCP2	Q9UKB1	XRCC3	O43542	25515538
βTrCP2	Q9UKB1	YBX1	P67809	25515538
βTrCP2	Q9UKB1	YTHDC2	Q9H6S0	25515538
βTrCP2	Q9UKB1	YWHAB	P31946	25515538
βTrCP2	Q9UKB1	YWHAE	P62258	25515538
βTrCP2	Q9UKB1	ZFR	Q96KR1	25515538
βTrCP2	Q9UKB1	ZIC2	O95409	25515538
βTrCP2	Q9UKB1	ZKSCAN1	P17029	25515538
βTrCP2	Q9UKB1	ZNF281	Q9Y2X9	25515538
βTrCP2	Q9UKB1	ZNF326	Q5BKZ1	25515538
βTrCP2	Q9UKB1	ZNF395	Q9H8N7	25515538
βTrCP2	Q9UKB1	ZNF589	Q86UQ0	25515538
βTrCP2	Q9UKB1	ZNF644	Q9H582	25515538
βTrCP2	Q9UKB1	ZNF655	Q8N720	25515538
βTrCP2	Q9UKB1	ZNHIT6	Q9NWK9	25515538
βTrCP1/2	Q9Y297/Q9UKB1	AATF_HUMAN	Q9NY61	25900982
βTrCP1/2	Q9Y297/Q9UKB1	ABCD3_HUMAN	P28288	25900982
βTrCP1/2	Q9Y297/Q9UKB1	ABI1_HUMAN	Q8IZP0	25900982
βTrCP1/2	Q9Y297/Q9UKB1	ABTB2_HUMAN	Q8N961	25900982
βTrCP1/2	Q9Y297/Q9UKB1	ACBD5_HUMAN	Q5T8D3	25900982
βTrCP1/2	Q9Y297/Q9UKB1	AFG32_HUMAN	Q9Y4W6	25900982
βTrCP1/2	Q9Y297/Q9UKB1	SAHH2_HUMAN	O43865	25900982
βTrCP1/2	Q9Y297/Q9UKB1	AL1A2_HUMAN	O94788	25900982
βTrCP1/2	Q9Y297/Q9UKB1	AL3A2_HUMAN	P51648	25900982
βTrCP1/2	Q9Y297/Q9UKB1	ALMS1_HUMAN	Q8TCU4	25900982
βTrCP1/2	Q9Y297/Q9UKB1	AP3B1_HUMAN	O00203	25900982
βTrCP1/2	Q9Y297/Q9UKB1	AP3S1_HUMAN	Q92572	25900982
βTrCP1/2	Q9Y297/Q9UKB1	APC_HUMAN	P25054	25900982
βTrCP1/2	Q9Y297/Q9UKB1	ARI1_HUMAN	Q9Y4X5	25900982
βTrCP1/2	Q9Y297/Q9UKB1	AXIN1_HUMAN	O15169	25900982
βTrCP1/2	Q9Y297/Q9UKB1	CP131_HUMAN	Q9UPN4	25900982
βTrCP1/2	Q9Y297/Q9UKB1	BAG2_HUMAN	O95816	25900982
βTrCP1/2	Q9Y297/Q9UKB1	BOP1_HUMAN	Q14137	25900982
βTrCP1/2	Q9Y297/Q9UKB1	FBW1A_HUMAN	Q9Y297	25900982
βTrCP1/2	Q9Y297/Q9UKB1	BUB1B_HUMAN	O60566	25900982
βTrCP1/2	Q9Y297/Q9UKB1	CK049_HUMAN	Q9H6J7	25900982
βTrCP1/2	Q9Y297/Q9UKB1	CA226_HUMAN	A1L170	25900982
βTrCP1/2	Q9Y297/Q9UKB1	CNO11_HUMAN	Q9UKZ1	25900982
βTrCP1/2	Q9Y297/Q9UKB1	CAHD1_HUMAN	Q5VU97	25900982
βTrCP1/2	Q9Y297/Q9UKB1	KCC2D_HUMAN	Q13557	25900982
βTrCP1/2	Q9Y297/Q9UKB1	CC138_HUMAN	Q96M89	25900982
βTrCP1/2	Q9Y297/Q9UKB1	CCD50_HUMAN	Q8IVM0	25900982
βTrCP1/2	Q9Y297/Q9UKB1	TCPB_HUMAN	P78371	25900982
βTrCP1/2	Q9Y297/Q9UKB1	TCPG_HUMAN	P49368	25900982
βTrCP1/2	Q9Y297/Q9UKB1	TCPD_HUMAN	P50991	25900982
βTrCP1/2	Q9Y297/Q9UKB1	TCPE_HUMAN	P48643	25900982
βTrCP1/2	Q9Y297/Q9UKB1	TCPZ_HUMAN	P40227	25900982
βTrCP1/2	Q9Y297/Q9UKB1	TCPH_HUMAN	Q99832	25900982
βTrCP1/2	Q9Y297/Q9UKB1	MPIP1_HUMAN	P30304	25900982
βTrCP1/2	Q9Y297/Q9UKB1	MPIP2_HUMAN	P30305	25900982
βTrCP1/2	Q9Y297/Q9UKB1	UB2R1_HUMAN	P49427	25900982
βTrCP1/2	Q9Y297/Q9UKB1	CEP55_HUMAN	Q53EZ4	25900982
βTrCP1/2	Q9Y297/Q9UKB1	CKAP5_HUMAN	Q14008	25900982
βTrCP1/2	Q9Y297/Q9UKB1	CLPX_HUMAN	O76031	25900982
βTrCP1/2	Q9Y297/Q9UKB1	CLSPN_HUMAN	Q9HAW4	25900982
βTrCP1/2	Q9Y297/Q9UKB1	CLH2_HUMAN	P53675	25900982
βTrCP1/2	Q9Y297/Q9UKB1	CNOT1_HUMAN	A5YKK6	25900982
βTrCP1/2	Q9Y297/Q9UKB1	CNO10_HUMAN	Q9H9A5	25900982
βTrCP1/2	Q9Y297/Q9UKB1	CNOT2_HUMAN	Q9NZN8	25900982
βTrCP1/2	Q9Y297/Q9UKB1	CNOT8_HUMAN	Q9UFF9	25900982
βTrCP1/2	Q9Y297/Q9UKB1	COAA1_HUMAN	Q03692	25900982
βTrCP1/2	Q9Y297/Q9UKB1	COPG1_HUMAN	Q9Y678	25900982
βTrCP1/2	Q9Y297/Q9UKB1	CSN2_HUMAN	P61201	25900982
βTrCP1/2	Q9Y297/Q9UKB1	CSN3_HUMAN	Q9UNS2	25900982
βTrCP1/2	Q9Y297/Q9UKB1	CSN8_HUMAN	Q99627	25900982
βTrCP1/2	Q9Y297/Q9UKB1	CRERF_HUMAN	Q8IUR6	25900982
βTrCP1/2	Q9Y297/Q9UKB1	KC1A_HUMAN	P48729	25900982
βTrCP1/2	Q9Y297/Q9UKB1	KC1D_HUMAN	P48730	25900982
βTrCP1/2	Q9Y297/Q9UKB1	CTNA1_HUMAN	P35221	25900982
βTrCP1/2	Q9Y297/Q9UKB1	CTNB1_HUMAN	P35222	25900982
βTrCP1/2	Q9Y297/Q9UKB1	CUL1_HUMAN	Q13616	25900982
βTrCP1/2	Q9Y297/Q9UKB1	CYFP1_HUMAN	Q7L576	25900982
βTrCP1/2	Q9Y297/Q9UKB1	RT29_HUMAN	P51398	25900982
βTrCP1/2	Q9Y297/Q9UKB1	ODB2_HUMAN	P11182	25900982
βTrCP1/2	Q9Y297/Q9UKB1	DCP1A_HUMAN	Q9NPI6	25900982
βTrCP1/2	Q9Y297/Q9UKB1	DCP1B_HUMAN	Q8IZD4	25900982
βTrCP1/2	Q9Y297/Q9UKB1	DDX1_HUMAN	Q92499	25900982
βTrCP1/2	Q9Y297/Q9UKB1	DHX30_HUMAN	Q7L2E3	25900982
βTrCP1/2	Q9Y297/Q9UKB1	PRP16_HUMAN	Q92620	25900982
βTrCP1/2	Q9Y297/Q9UKB1	DLG5_HUMAN	Q8TDM6	25900982
βTrCP1/2	Q9Y297/Q9UKB1	DOCK7_HUMAN	Q96N67	25900982
βTrCP1/2	Q9Y297/Q9UKB1	DPCD_HUMAN	Q9BVM2	25900982
βTrCP1/2	Q9Y297/Q9UKB1	DVL1_HUMAN	O14640	25900982
βTrCP1/2	Q9Y297/Q9UKB1	EED_HUMAN	O75530	25900982
βTrCP1/2	Q9Y297/Q9UKB1	EF2K_HUMAN	O00418	25900982
βTrCP1/2	Q9Y297/Q9UKB1	EGFLA_HUMAN	Q63HQ2	25900982
βTrCP1/2	Q9Y297/Q9UKB1	E2AK2_HUMAN	P19525	25900982
βTrCP1/2	Q9Y297/Q9UKB1	AGO2_HUMAN	Q9UKV8	25900982
βTrCP1/2	Q9Y297/Q9UKB1	ELAV1_HUMAN	Q15717	25900982
βTrCP1/2	Q9Y297/Q9UKB1	NEP1_HUMAN	Q92979	25900982
βTrCP1/2	Q9Y297/Q9UKB1	ERAL1_HUMAN	O75616	25900982
βTrCP1/2	Q9Y297/Q9UKB1	ERBIN_HUMAN	Q96RT1	25900982
βTrCP1/2	Q9Y297/Q9UKB1	EZH2_HUMAN	Q15910	25900982
βTrCP1/2	Q9Y297/Q9UKB1	AMER1_HUMAN	Q5JTC6	25900982
βTrCP1/2	Q9Y297/Q9UKB1	F219A_HUMAN	Q8IW50	25900982
βTrCP1/2	Q9Y297/Q9UKB1	WAC2A_HUMAN	Q641Q2	25900982
βTrCP1/2	Q9Y297/Q9UKB1	WAC2C_HUMAN	Q9Y4E1	25900982
βTrCP1/2	Q9Y297/Q9UKB1	FARP1_HUMAN	Q9Y4F1	25900982
βTrCP1/2	Q9Y297/Q9UKB1	FBX5_HUMAN	Q9UKT4	25900982
βTrCP1/2	Q9Y297/Q9UKB1	FBW1B_HUMAN	Q9UKB1	25900982
βTrCP1/2	Q9Y297/Q9UKB1	FCGBP_HUMAN	Q9Y6R7	25900982
βTrCP1/2	Q9Y297/Q9UKB1	FLCN_HUMAN	Q8NFG4	25900982
βTrCP1/2	Q9Y297/Q9UKB1	FNIP1_HUMAN	Q8TF40	25900982
βTrCP1/2	Q9Y297/Q9UKB1	FUBP1_HUMAN	Q96AE4	25900982
βTrCP1/2	Q9Y297/Q9UKB1	G45IP_HUMAN	Q8TAE8	25900982
βTrCP1/2	Q9Y297/Q9UKB1	GBF1_HUMAN	Q92538	25900982
βTrCP1/2	Q9Y297/Q9UKB1	GGNB2_HUMAN	Q9H3C7	25900982
βTrCP1/2	Q9Y297/Q9UKB1	GOPC_HUMAN	Q9HD26	25900982
βTrCP1/2	Q9Y297/Q9UKB1	ZEP1_HUMAN	P15822	25900982
βTrCP1/2	Q9Y297/Q9UKB1	ZEP2_HUMAN	P31629	25900982
βTrCP1/2	Q9Y297/Q9UKB1	ROA0_HUMAN	Q13151	25900982
βTrCP1/2	Q9Y297/Q9UKB1	ROA1_HUMAN	P09651	25900982
βTrCP1/2	Q9Y297/Q9UKB1	ROA2_HUMAN	P22626	25900982
βTrCP1/2	Q9Y297/Q9UKB1	ROA3_HUMAN	P51991	25900982
βTrCP1/2	Q9Y297/Q9UKB1	HNRPD_HUMAN	Q14103	25900982
βTrCP1/2	Q9Y297/Q9UKB1	HNRH3_HUMAN	P31942	25900982
βTrCP1/2	Q9Y297/Q9UKB1	HNRPL_HUMAN	P14866	25900982
βTrCP1/2	Q9Y297/Q9UKB1	HNRPR_HUMAN	O43390	25900982
βTrCP1/2	Q9Y297/Q9UKB1	HNRPU_HUMAN	Q00839	25900982
βTrCP1/2	Q9Y297/Q9UKB1	HNRL2_HUMAN	Q1KMD3	25900982
βTrCP1/2	Q9Y297/Q9UKB1	HNRDL_HUMAN	O14979	25900982
βTrCP1/2	Q9Y297/Q9UKB1	ICT1_HUMAN	Q14197	25900982
βTrCP1/2	Q9Y297/Q9UKB1	IF2B2_HUMAN	Q9Y6M1	25900982
βTrCP1/2	Q9Y297/Q9UKB1	IF2B3_HUMAN	O00425	25900982
βTrCP1/2	Q9Y297/Q9UKB1	ILF2_HUMAN	Q12905	25900982
βTrCP1/2	Q9Y297/Q9UKB1	ILF3_HUMAN	Q12906	25900982
βTrCP1/2	Q9Y297/Q9UKB1	PLAK_HUMAN	P14923	25900982
βTrCP1/2	Q9Y297/Q9UKB1	KANK2_HUMAN	Q63ZY3	25900982
βTrCP1/2	Q9Y297/Q9UKB1	KEAP1_HUMAN	Q14145	25900982
βTrCP1/2	Q9Y297/Q9UKB1	BIG3_HUMAN	Q5TH69	25900982
βTrCP1/2	Q9Y297/Q9UKB1	IMA5_HUMAN	P52294	25900982
βTrCP1/2	Q9Y297/Q9UKB1	LIMC1_HUMAN	Q9UPQ0	25900982
βTrCP1/2	Q9Y297/Q9UKB1	LRBA_HUMAN	P50851	25900982
βTrCP1/2	Q9Y297/Q9UKB1	LRC47_HUMAN	Q8N1G4	25900982
βTrCP1/2	Q9Y297/Q9UKB1	LRC49_HUMAN	Q8IUZ0	25900982
βTrCP1/2	Q9Y297/Q9UKB1	MACF1_HUMAN	Q9UPN3	25900982
βTrCP1/2	Q9Y297/Q9UKB1	MAFG_HUMAN	O15525	25900982
βTrCP1/2	Q9Y297/Q9UKB1	MAGD1_HUMAN	Q9Y5V3	25900982
βTrCP1/2	Q9Y297/Q9UKB1	MAP1S_HUMAN	Q66K74	25900982
βTrCP1/2	Q9Y297/Q9UKB1	MAST2_HUMAN	Q6P0Q8	25900982
βTrCP1/2	Q9Y297/Q9UKB1	MAST3_HUMAN	O60307	25900982
βTrCP1/2	Q9Y297/Q9UKB1	MDN1_HUMAN	Q9NU22	25900982
βTrCP1/2	Q9Y297/Q9UKB1	MKLN1_HUMAN	Q9UL63	25900982
βTrCP1/2	Q9Y297/Q9UKB1	MOV10_HUMAN	Q9HCE1	25900982
βTrCP1/2	Q9Y297/Q9UKB1	MPRIP_HUMAN	Q6WCQ1	25900982
βTrCP1/2	Q9Y297/Q9UKB1	RT63_HUMAN	Q9BQC6	25900982
βTrCP1/2	Q9Y297/Q9UKB1	RM01_HUMAN	Q9BYD6	25900982
βTrCP1/2	Q9Y297/Q9UKB1	RM13_HUMAN	Q9BYD1	25900982
βTrCP1/2	Q9Y297/Q9UKB1	RM14_HUMAN	Q6P1L8	25900982
βTrCP1/2	Q9Y297/Q9UKB1	RM15_HUMAN	Q9P015	25900982
βTrCP1/2	Q9Y297/Q9UKB1	RM17_HUMAN	Q9NRX2	25900982
βTrCP1/2	Q9Y297/Q9UKB1	RM18_HUMAN	Q9H0U6	25900982
βTrCP1/2	Q9Y297/Q9UKB1	RM19_HUMAN	P49406	25900982
βTrCP1/2	Q9Y297/Q9UKB1	RM02_HUMAN	Q5T653	25900982
βTrCP1/2	Q9Y297/Q9UKB1	RM20_HUMAN	Q9BYC9	25900982
βTrCP1/2	Q9Y297/Q9UKB1	RM21_HUMAN	Q7Z2W9	25900982
βTrCP1/2	Q9Y297/Q9UKB1	RM22_HUMAN	Q9NWU5	25900982
βTrCP1/2	Q9Y297/Q9UKB1	RM23_HUMAN	Q16540	25900982
βTrCP1/2	Q9Y297/Q9UKB1	RM24_HUMAN	Q96A35	25900982
βTrCP1/2	Q9Y297/Q9UKB1	RM27_HUMAN	Q9P0M9	25900982
βTrCP1/2	Q9Y297/Q9UKB1	RM28_HUMAN	Q13084	25900982
βTrCP1/2	Q9Y297/Q9UKB1	RM03_HUMAN	P09001	25900982
βTrCP1/2	Q9Y297/Q9UKB1	RM30_HUMAN	Q8TCC3	25900982
βTrCP1/2	Q9Y297/Q9UKB1	RM32_HUMAN	Q9BYC8	25900982
βTrCP1/2	Q9Y297/Q9UKB1	RM33_HUMAN	O75394	25900982
βTrCP1/2	Q9Y297/Q9UKB1	RM34_HUMAN	Q9BQ48	25900982
βTrCP1/2	Q9Y297/Q9UKB1	RM35_HUMAN	Q9NZE8	25900982
βTrCP1/2	Q9Y297/Q9UKB1	RM37_HUMAN	Q9BZE1	25900982
βTrCP1/2	Q9Y297/Q9UKB1	RM38_HUMAN	Q96DV4	25900982
βTrCP1/2	Q9Y297/Q9UKB1	RM39_HUMAN	Q9NYK5	25900982
βTrCP1/2	Q9Y297/Q9UKB1	RM04_HUMAN	Q9BYD3	25900982
βTrCP1/2	Q9Y297/Q9UKB1	RM40_HUMAN	Q9NQ50	25900982
βTrCP1/2	Q9Y297/Q9UKB1	RM41_HUMAN	Q8IXM3	25900982
βTrCP1/2	Q9Y297/Q9UKB1	RM42_HUMAN	Q9Y6G3	25900982
βTrCP1/2	Q9Y297/Q9UKB1	RM43_HUMAN	Q8N983	25900982
βTrCP1/2	Q9Y297/Q9UKB1	RM44_HUMAN	Q9H9J2	25900982
βTrCP1/2	Q9Y297/Q9UKB1	RM46_HUMAN	Q9H2W6	25900982
βTrCP1/2	Q9Y297/Q9UKB1	RM47_HUMAN	Q9HD33	25900982
βTrCP1/2	Q9Y297/Q9UKB1	RM48_HUMAN	Q96GC5	25900982
βTrCP1/2	Q9Y297/Q9UKB1	RM49_HUMAN	Q13405	25900982
βTrCP1/2	Q9Y297/Q9UKB1	RM50_HUMAN	Q8N5N7	25900982
βTrCP1/2	Q9Y297/Q9UKB1	RM51_HUMAN	Q4U2R6	25900982
βTrCP1/2	Q9Y297/Q9UKB1	RM52_HUMAN	Q86TS9	25900982
βTrCP1/2	Q9Y297/Q9UKB1	RM55_HUMAN	Q7Z7F7	25900982
βTrCP1/2	Q9Y297/Q9UKB1	RM09_HUMAN	Q9BYD2	25900982
βTrCP1/2	Q9Y297/Q9UKB1	RT10_HUMAN	P82664	25900982
βTrCP1/2	Q9Y297/Q9UKB1	RT14_HUMAN	O60783	25900982
βTrCP1/2	Q9Y297/Q9UKB1	RT16_HUMAN	Q9Y3D3	25900982
βTrCP1/2	Q9Y297/Q9UKB1	RT18A_HUMAN	Q9NVS2	25900982
βTrCP1/2	Q9Y297/Q9UKB1	RT18B_HUMAN	Q9Y676	25900982
βTrCP1/2	Q9Y297/Q9UKB1	RT02_HUMAN	Q9Y399	25900982
βTrCP1/2	Q9Y297/Q9UKB1	RT22_HUMAN	P82650	25900982
βTrCP1/2	Q9Y297/Q9UKB1	RT23_HUMAN	Q9Y3D9	25900982
βTrCP1/2	Q9Y297/Q9UKB1	RT24_HUMAN	Q96EL2	25900982
βTrCP1/2	Q9Y297/Q9UKB1	RT25_HUMAN	P82663	25900982
βTrCP1/2	Q9Y297/Q9UKB1	RT26_HUMAN	Q9BYN8	25900982
βTrCP1/2	Q9Y297/Q9UKB1	RT27_HUMAN	Q92552	25900982
βTrCP1/2	Q9Y297/Q9UKB1	RT28_HUMAN	Q9Y2Q9	25900982
βTrCP1/2	Q9Y297/Q9UKB1	RT30_HUMAN	Q9NP92	25900982
βTrCP1/2	Q9Y297/Q9UKB1	RT31_HUMAN	Q92665	25900982
βTrCP1/2	Q9Y297/Q9UKB1	RT34_HUMAN	P82930	25900982
βTrCP1/2	Q9Y297/Q9UKB1	RT35_HUMAN	P82673	25900982
βTrCP1/2	Q9Y297/Q9UKB1	RT05_HUMAN	P82675	25900982
βTrCP1/2	Q9Y297/Q9UKB1	RT06_HUMAN	P82932	25900982
βTrCP1/2	Q9Y297/Q9UKB1	RT07_HUMAN	Q9Y2R9	25900982
βTrCP1/2	Q9Y297/Q9UKB1	RT09_HUMAN	P82933	25900982
βTrCP1/2	Q9Y297/Q9UKB1	METH_HUMAN	Q99707	25900982
βTrCP1/2	Q9Y297/Q9UKB1	MTSS2_HUMAN	Q765P7	25900982
βTrCP1/2	Q9Y297/Q9UKB1	NEDD1_HUMAN	Q8NHV4	25900982
βTrCP1/2	Q9Y297/Q9UKB1	NEDD8_HUMAN	Q15843	25900982
βTrCP1/2	Q9Y297/Q9UKB1	NF2L1_HUMAN	Q14494	25900982
βTrCP1/2	Q9Y297/Q9UKB1	NF2L2_HUMAN	Q16236	25900982
βTrCP1/2	Q9Y297/Q9UKB1	NFKB1_HUMAN	P19838	25900982
βTrCP1/2	Q9Y297/Q9UKB1	NFKB2_HUMAN	Q00653	25900982
βTrCP1/2	Q9Y297/Q9UKB1	IKBA_HUMAN	P25963	25900982
βTrCP1/2	Q9Y297/Q9UKB1	IKBB_HUMAN	Q15653	25900982
βTrCP1/2	Q9Y297/Q9UKB1	NDK7_HUMAN	Q9Y5B8	25900982
βTrCP1/2	Q9Y297/Q9UKB1	NOL10_HUMAN	Q9BSC4	25900982
βTrCP1/2	Q9Y297/Q9UKB1	CAPON_HUMAN	O75052	25900982
βTrCP1/2	Q9Y297/Q9UKB1	NRDC_HUMAN	O43847	25900982
βTrCP1/2	Q9Y297/Q9UKB1	NSF1C_HUMAN	Q9UNZ2	25900982
βTrCP1/2	Q9Y297/Q9UKB1	NUDC_HUMAN	Q9Y266	25900982
βTrCP1/2	Q9Y297/Q9UKB1	TIRR_HUMAN	Q9BRJ7	25900982
βTrCP1/2	Q9Y297/Q9UKB1	OFD1_HUMAN	O75665	25900982
βTrCP1/2	Q9Y297/Q9UKB1	PABP1_HUMAN	P11940	25900982
βTrCP1/2	Q9Y297/Q9UKB1	PABP4_HUMAN	Q13310	25900982
βTrCP1/2	Q9Y297/Q9UKB1	PABP2_HUMAN	Q86U42	25900982
βTrCP1/2	Q9Y297/Q9UKB1	PALM2_HUMAN	Q8IXS6	25900982
βTrCP1/2	Q9Y297/Q9UKB1	AKAP2_HUMAN	Q9Y2D5	25900982
βTrCP1/2	Q9Y297/Q9UKB1	PARK7_HUMAN	Q99497	25900982
βTrCP1/2	Q9Y297/Q9UKB1	PCM1_HUMAN	Q15154	25900982
βTrCP1/2	Q9Y297/Q9UKB1	PDCD4_HUMAN	Q53EL6	25900982
βTrCP1/2	Q9Y297/Q9UKB1	PDLI5_HUMAN	Q96HC4	25900982
βTrCP1/2	Q9Y297/Q9UKB1	PFD1_HUMAN	O60925	25900982
βTrCP1/2	Q9Y297/Q9UKB1	PFD2_HUMAN	Q9UHV9	25900982
βTrCP1/2	Q9Y297/Q9UKB1	PFD4_HUMAN	Q9NQP4	25900982
βTrCP1/2	Q9Y297/Q9UKB1	PFD5_HUMAN	Q99471	25900982
βTrCP1/2	Q9Y297/Q9UKB1	PFD6_HUMAN	O15212	25900982
βTrCP1/2	Q9Y297/Q9UKB1	PPM1G_HUMAN	O15355	25900982
βTrCP1/2	Q9Y297/Q9UKB1	PRC2A_HUMAN	P48634	25900982
βTrCP1/2	Q9Y297/Q9UKB1	PRC2B_HUMAN	Q5JSZ5	25900982
βTrCP1/2	Q9Y297/Q9UKB1	PTCD3_HUMAN	Q96EY7	25900982
βTrCP1/2	Q9Y297/Q9UKB1	RAB5A_HUMAN	P20339	25900982
βTrCP1/2	Q9Y297/Q9UKB1	RAI14_HUMAN	Q9P0K7	25900982
βTrCP1/2	Q9Y297/Q9UKB1	RALY_HUMAN	Q9UKM9	25900982
βTrCP1/2	Q9Y297/Q9UKB1	RPGF6_HUMAN	Q8TEU7	25900982
βTrCP1/2	Q9Y297/Q9UKB1	RASF1_HUMAN	Q9NS23	25900982
βTrCP1/2	Q9Y297/Q9UKB1	RASF3_HUMAN	Q86WH2	25900982
βTrCP1/2	Q9Y297/Q9UKB1	RBM19_HUMAN	Q9Y4C8	25900982
βTrCP1/2	Q9Y297/Q9UKB1	RBM3_HUMAN	P98179	25900982
βTrCP1/2	Q9Y297/Q9UKB1	RBM5_HUMAN	P52756	25900982
βTrCP1/2	Q9Y297/Q9UKB1	RMXL1_HUMAN	Q96E39	25900982
βTrCP1/2	Q9Y297/Q9UKB1	RBX1_HUMAN	P62877	25900982
βTrCP1/2	Q9Y297/Q9UKB1	REL_HUMAN	Q04864	25900982
βTrCP1/2	Q9Y297/Q9UKB1	TF65_HUMAN	Q04206	25900982
βTrCP1/2	Q9Y297/Q9UKB1	REST_HUMAN	Q13127	25900982
βTrCP1/2	Q9Y297/Q9UKB1	RTL9_HUMAN	Q8NET4	25900982
βTrCP1/2	Q9Y297/Q9UKB1	RS10_HUMAN	P46783	25900982
βTrCP1/2	Q9Y297/Q9UKB1	RS18_HUMAN	P62269	25900982
βTrCP1/2	Q9Y297/Q9UKB1	CNOT9_HUMAN	Q92600	25900982
βTrCP1/2	Q9Y297/Q9UKB1	MTMR5_HUMAN	O95248	25900982
βTrCP1/2	Q9Y297/Q9UKB1	SI1L3_HUMAN	O60292	25900982
βTrCP1/2	Q9Y297/Q9UKB1	SIR2_HUMAN	Q8IXJ6	25900982
βTrCP1/2	Q9Y297/Q9UKB1	SKP1_HUMAN	P63208	25900982
βTrCP1/2	Q9Y297/Q9UKB1	SMRCD_HUMAN	Q9H4L7	25900982
βTrCP1/2	Q9Y297/Q9UKB1	SMG5_HUMAN	Q9UPR3	25900982
βTrCP1/2	Q9Y297/Q9UKB1	SMG7_HUMAN	Q92540	25900982
βTrCP1/2	Q9Y297/Q9UKB1	SND1_HUMAN	Q7KZF4	25900982
βTrCP1/2	Q9Y297/Q9UKB1	AFG2H_HUMAN	Q8NB90	25900982
βTrCP1/2	Q9Y297/Q9UKB1	SRSF9_HUMAN	Q13242	25900982
βTrCP1/2	Q9Y297/Q9UKB1	ADIP_HUMAN	Q9Y2D8	25900982
βTrCP1/2	Q9Y297/Q9UKB1	STK3_HUMAN	Q13188	25900982
βTrCP1/2	Q9Y297/Q9UKB1	STK4_HUMAN	Q13043	25900982
βTrCP1/2	Q9Y297/Q9UKB1	SUN2_HUMAN	Q9UH99	25900982
βTrCP1/2	Q9Y297/Q9UKB1	HNRPQ_HUMAN	O60506	25900982
βTrCP1/2	Q9Y297/Q9UKB1	TACC1_HUMAN	O75410	25900982
βTrCP1/2	Q9Y297/Q9UKB1	TBCD4_HUMAN	O60343	25900982
βTrCP1/2	Q9Y297/Q9UKB1	TCHP_HUMAN	Q9BT92	25900982
βTrCP1/2	Q9Y297/Q9UKB1	T11L2_HUMAN	Q8N4U5	25900982
βTrCP1/2	Q9Y297/Q9UKB1	TFAP4_HUMAN	Q01664	25900982
βTrCP1/2	Q9Y297/Q9UKB1	ZO1_HUMAN	Q07157	25900982
βTrCP1/2	Q9Y297/Q9UKB1	TNR6A_HUMAN	Q8NDV7	25900982
βTrCP1/2	Q9Y297/Q9UKB1	TNR6B_HUMAN	Q9UPQ9	25900982
βTrCP1/2	Q9Y297/Q9UKB1	TPGS1_HUMAN	Q6ZTW0	25900982
βTrCP1/2	Q9Y297/Q9UKB1	TRAF7_HUMAN	Q6Q0C0	25900982
βTrCP1/2	Q9Y297/Q9UKB1	TRIM9_HUMAN	Q9C026	25900982
βTrCP1/2	Q9Y297/Q9UKB1	TARA_HUMAN	Q9H2D6	25900982
βTrCP1/2	Q9Y297/Q9UKB1	RPA43_HUMAN	Q3B726	25900982
βTrCP1/2	Q9Y297/Q9UKB1	TXNL1_HUMAN	O43396	25900982
βTrCP1/2	Q9Y297/Q9UKB1	UB2R2_HUMAN	Q712K3	25900982
βTrCP1/2	Q9Y297/Q9UKB1	RENT1_HUMAN	Q92900	25900982
βTrCP1/2	Q9Y297/Q9UKB1	ATPMD_HUMAN	Q96IX5	25900982
βTrCP1/2	Q9Y297/Q9UKB1	UBP47_HUMAN	Q96K76	25900982
βTrCP1/2	Q9Y297/Q9UKB1	UBP54_HUMAN	Q70EL1	25900982
βTrCP1/2	Q9Y297/Q9UKB1	PFD3_HUMAN	P61758	25900982
βTrCP1/2	Q9Y297/Q9UKB1	VCIP1_HUMAN	Q96JH7	25900982
βTrCP1/2	Q9Y297/Q9UKB1	WDR12_HUMAN	Q9GZL7	25900982
βTrCP1/2	Q9Y297/Q9UKB1	WEE1_HUMAN	P30291	25900982
βTrCP1/2	Q9Y297/Q9UKB1	WWOX_HUMAN	Q9NZC7	25900982
βTrCP1/2	Q9Y297/Q9UKB1	WWTR1_HUMAN	Q9GZV5	25900982
βTrCP1/2	Q9Y297/Q9UKB1	YTHD3_HUMAN	Q7Z739	25900982
βTrCP1/2	Q9Y297/Q9UKB1	ZCH18_HUMAN	Q86VM9	25900982
βTrCP1/2	Q9Y297/Q9UKB1	ZIC2_HUMAN	O95409	25900982
βTrCP1/2	Q9Y297/Q9UKB1	ZN326_HUMAN	Q5BKZ1	25900982
βTrCP1/2	Q9Y297/Q9UKB1	ZN395_HUMAN	Q9H8N7	25900982
LNX1	Q8TBB1	Isoform 1 of Protein sidekick-1 precursor	Q7Z5N4–1	22889411
LNX1	Q8TBB1	Isoform 1 of Protein inscuteable homologue	Q1MX18–1	22889411
LNX1	Q8TBB1	Splice isoform 1 OF Neuronal cell adhesion molecule precursor	Q92823–1	22889411
LNX1	Q8TBB1	ATP-binding cassette, subfamily A member 1	Q5VX33	22889411
LNX1	Q8TBB1	Huntingtin-associated protein-interacting protein (Duo protein)	O60229	22889411
LNX1	Q8TBB1	Claudin-17	P56750	22889411
LNX1	Q8TBB1	Seven transmembrane helix receptor	Q8NGB0	22889411
LNX1	Q8TBB1	Exocyst complex component 8	Q8IYI6	22889411
LNX1	Q8TBB1	Isoform 4 of Dedicator of cytokinesis protein 9	Q9BZ29–4	22889411
LNX1	Q8TBB1	Leucine-rich repeat-containing protein 3B precursor	Q96PB8	22889411
LNX1	Q8TBB1	Glutamate receptor, ionotropic, N-methyl d-aspartate 1	Q5VSF5	22889411
LNX1	Q8TBB1	Isoform 3 of Rho-GTPase-activating protein 6	O43182–1	22889411
LNX1	Q8TBB1	Ligand of Numb protein X 2	Q8N448	22889411
LNX1	Q8TBB1	Somatostatin receptor type 3 (SS3R) (SSR-28)	P32745	22889411
LNX1	Q8TBB1	Alpha-1D adrenergic receptor	P25100	22889411
LNX1	Q8TBB1	Orphan transporter v7–3	Q9H2J7	22889411
LNX1	Q8TBB1	spermatogenesis-related protein kinase (PDZ-binding kinase)	Q96KB5	22889411
LNX1	Q8TBB1	Leucine-rich repeat-containing G protein-coupled receptor 6	Q9HBX8	22889411
[truncated: 274 more rows]

## Sheet: manual papers
27 papers from which manual ESIs were extracted
PMID	title	E3	method
27249653	Establishment of a Wheat Cell-Free Synthesized Protein Array Containing 250 Human and Mouse E3 Ubiquitin Ligases to Identify Novel Interaction between E3 Ligases and Substrate Proteins	multiple E3s	a comprehensive binding assay using the E3 protein array was performed. Eleven of the E3s showed high binding activity, including four previously reported E3s (e.g., MDM2, MDM4, and WWP1) targeting p53.
33082525	A substrate-trapping strategy to find E3 ubiquitin ligase substrates identifies Parkin and TRIM28 targets	Parkin,TRIM28	fusing a tandem ubiquitin-binding entity (TUBE) with an anti-ubiquitin remnant antibody
31850303	TULIP2: An Improved Method for the Identification of Ubiquitin E3-Specific Targets	RNF4	The UBAIT approach is based on the utilization of E3 enzyme-ubiquitin fusions. The rationale behind this technique is that, if a linear fusion between a specific E3 and ubiquitin is made, the E3 will be prone to use this ubiquitin to conjugate it to its ubiquitination target. Therefore, the E3 will remain covalently bound to its target after ubiquitination, which allows the later purification of …
32958691	Proteome-wide Analysis Reveals Substrates of E3 Ligase RNF146 Targeted for Degradation	RNF146	To uncover substrates of RNF146 that are targeted for degradation, we generated RNF146 knockout cells and TNKS1/2-double knockout cells and performed proteome profiling with label-free quantification as well as transcriptome analysis.
29326975	Identifying the substrate proteins of U-box E3s E4B and CHIP by orthogonal ubiquitin transfer	E4B,CHIP	we used phage display to engineer E2-E4B and E2-CHIP pairs that were free of cross-reactivity with the native UB transfer cascades. We then used the engineered E2-E3 pairs to construct "orthogonal UB transfer (OUT)" cascades so that a mutant UB (xUB) could be exclusively used by the engineered E4B or CHIP to label their substrate proteins. Purification of xUB-conjugated proteins followed by prote…
29121065	Proteomic analysis reveals novel ligands and substrates for LNX1 E3 ubiquitin ligase	LNX1	affinity purification and mass spectrometry
23201124	Substrates of IAP ubiquitin ligases identified with a designed orthogonal E3 ligase, the NEDDylator	XIAP, cIAP1	Here we report a powerful catalytic tagging tool, the NEDDylator, which fuses a NEDD8 E2-conjugating enzyme, Ubc12, to the ubiquitin ligase, XIAP or cIAP1. This permits transfer of the rare ubiquitin homolog NEDD8 to the ubiquitin E3 substrates, allowing them to be efficiently purified for LC-MS/MS identification. We have identified >50 potential IAP substrates of both cytosolic and mitochondrial…
25515538	A systems-wide screen identifies substrates of the SCFβTrCP ubiquitin ligase	βTrCP2	We developed a combined bioinformatics and affinity purification-mass spectrometry (AP-MS) workflow for the system-wide identification of substrates of SCF(βTrCP)
25900982	BioID-based Identification of Skp Cullin F-box (SCF)β-TrCP1/2 E3 Ligase Substrates	βTrCP1,βTrCP2	Combining 26S proteasome inhibitor (MG132) treatment with proximity-dependent biotin labeling (BioID) and semiquantitative mass spectrometry, here we identify SCF(β-TrCP1/2) interacting partners.
23503661	Landscape of the PARKIN-dependent ubiquitylome in response to mitochondrial depolarization	PARKIN	To complement QdiGly proteomics, we used anti-HA affinity purification–mass spectrometry (AP–MS)22 to identify depolarization-dependent high-confidence candidate HA–PARKIN-interacting proteins (HCIPs) in duplicate experiments in 293TPARKIN cells (Fig. 3a, Supplementary Fig. 4a, Supplementary Table 3), with further validation in HeLaPARKIN cells (Supplementary Fig. 4b, Supplementary Table 4) (see …
26508657	Ubiquitin-Activated Interaction Traps (UBAITs) identify E3 ligase binding partners	RNF126,ITCH,RNF168	UBAITs (Ubiquitin-Activated Interaction Traps) are E3-ubiquitin fusion proteins and, in an E1- and E2-dependent manner, the C-terminal ubiquitin moiety forms an amide linkage to proteins that interact with the E3, enabling covalent co-purification of the E3 with partner proteins.
21461837	Protein microarrays for the identification of praja1 e3 ubiquitin ligase substrates	Praja1	Protein microarray
24035498	Parallel SCF adaptor capture proteomics reveals a role for SCFFBXL17 in NRF2 activation via BACH1 repressor turnover	FBXL family	Affinity purification proteomics
22889411	Proteomics strategy to identify substrates of LNX, a PDZ domain-containing E3 ubiquitin ligase	LNX	Yeast two-hybrid (Y2H)
17986458	A yeast two-hybrid system reconstituting substrate recognition of the von Hippel-Lindau tumor suppressor protein	VHL	Yeast two-hybrid (Y2H)
24124579	Screening E3 substrates using a live phage display library	MDM2	In vitro ubiquitylation — phage display
21987572	Ubiquitin ligase substrate identification through quantitative proteomics at both the protein and peptide levels	HRD1	Integrated approaches
20804422	Identification of substrates of SMURF1 ubiquitin ligase activity utilizing protein microarrays	SMURF1	Protein microarray
23695782	Diggin' on u(biquitin): a novel method for the identification of physiological E3 ubiquitin ligase substrates	MuRF1	Affinity purification proteomics
19953087	Comparison of substrate specificity of the ubiquitin ligases Nedd4 and Nedd4-2 using proteome arrays	NEDD4,NEDD4L	Protein microarray
19457934	Stable isotope labeling by amino acids in cell culture and differential plasma membrane proteome quantitation identify new substrates for the MARCH9 transmembrane E3 ligase	MARCH9	Differential expression (shotgun) proteomics
25278611	Prostate cancer. Ubiquitylome analysis identifies dysregulation of effector substrates in SPOP-mutant prostate cancer	SPOP	diGly remnant affinity proteomics
25827227	A comprehensive method for detecting ubiquitinated substrates using TR-TUBE	FBXO21	diGly remnant affinity proteomics
19376791	A label-free quantitative proteomics strategy to identify E3 ubiquitin ligase substrates targeted to proteasome degradation	ASB2	Differential expression (shotgun) proteomics
25147182	Quantitative Lys-ϵ-Gly-Gly (diGly) proteomics coupled with inducible RNAi reveals ubiquitin-mediated proteolysis of DNA damage-inducible transcript 4 (DDIT4) by the E3 ligase HUWE1	HUWE1	Integrated approaches
16709802	NK lytic-associated molecule, involved in NK cytotoxic function, is an E3 ligase	RNF19B	Yeast two-hybrid (Y2H)
25332235	Substrate trapping proteomics reveals targets of the βTrCP2/FBXW11 ubiquitin ligase	FBXW11	Affinity purification proteomics
