# Supplementary material for: Systematic prediction of degrons and E3 ubiquitin ligase binding via deep learning
Source: BMC Biol. 2022 Jul 14;20:162. doi: 10.1186/s12915-022-01364-6 (PMC9281121; doi:10.1186/s12915-022-01364-6)
Supplement: Supplementary file 4 — Additional file 4: Table S3. Calculated motifs and predicted ESIs. [file 12915_2022_1364_MOESM4_ESM.xlsx]

## Sheet: precision recall of 55 motifs
precision and recall of 55 motifs (precisions were calculated at positive:negative=1:20)
E3_entry	E3	recall	precision
P78317	RNF4	0.138158	0.0770317
Q9NTX7	RNF146	0.15	0.10666
O95155	UBE4B	0.152672	0.100991
Q9Y297_Q9UKB1	TRCP	0.4375	0.210501
P22681	CBL	0.418182	0.183814
P46934	NEDD4	0.36	0.251171
Q8TBB1	LNX1	0.369565	0.204894
Q9HCE7	SMURF1	0.197368	0.120102
Q9UNE7	STUB1	0.232143	0.113854
Q00987	MDM2	0.240741	0.205215
Q96J02	ITCH	0.25641	0.174357
Q96PU5	NEDD4L	0.5	0.289458
Q13309	SKP2	0.325	0.270664
Q6PCT2	FBXL19	0.255319	0.195662
Q969H0	FBXW7	0.324324	0.314017
Q8IUQ4	SIAH1	0.413793	0.218779
Q86TM6	SYVN1	0.5	0.283197
Q05086	UBE3A	0.6	0.362859
Q12834	CDC20	0.4	0.347632
Q9UKT7	FBXL3	0.545455	0.283074
O43255	SIAH2	0.619048	0.333132
O60260	PRKN	0.464286	0.34144
O94952	FBXO21	0.366667	0.335687
Q8N1E6	FBXL14	0.6	0.295926
Q9UM11	FZR1	0.545455	0.332366
P98170	XIAP	0.478261	0.353562
Q9UJT9	FBXL7	0.555556	0.399542
P38398	BRCA1	0.642857	0.394259
Q86YT6	MIB1	0.777778	0.448923
Q9Y4K3	TRAF6	0.409091	0.393896
Q86YJ5	MARCHF9	0.75	0.402621
O43791	SPOP	0.8	0.519889
Q13490	BIRC2	0.4	0.361277
Q9UKC9	FBXL2	0.666667	0.445536
Q9H0M0	WWP1	0.666667	0.540713
Q13263	TRIM28	0.380952	0.390768
P40337	VHL	0.75	0.494578
Q9UKV5	AMFR	0.666667	0.331037
Q13489	BIRC3	0.5	0.48202
Q7Z6Z7	HUWE1	0.5	0.458171
Q9UF56	FBXL17	0.75	0.452888
Q8NHY2	RFWD2	0.75	0.422014
O00308	WWP2	0.7	0.5012
Q9HAU4	SMURF2	0.5	0.359651
Q9UKA1	FBXL5	0.875	0.537378
Q96EP1	CHFR	0.8	0.592386
Q9H469	FBXL15	0.636364	0.440405
Q9NXK8	FBXL12	0.5625	0.391101
Q13049	TRIM32	0.666667	0.635785
Q96PM5	RCHY1	0.555556	0.522842
Q5T0T0	2022-03-08	0.714286	0.51539
Q969Q1	TRIM63	0.6	0.498147
Q96CD0	FBXL8	0.6	0.571936
O76064	RNF8	0.833333	0.434672
Q8NG27	PJA1	0.8	0.579944

## Sheet: calculated motifs
39 motifs with racall rate > 0.4
E3_entry	E3	cutoff	length	PSSM
Q9Y297_Q9UKB1	TRCP	5.444	7	1 2 3 4 5 6 7 A -0.706 -0.993 -0.839 -1.686 -0.993 -1.399 -1.399 C 0.409 -1.671 -1.671 -1.671 -1.671 -1.671 -0.978 D 0.005 2.395 0.005 -0.601 -0.195 1.271 0.092 E 1.173 -0.233 0.421 0.461 -0.025 0.247 -0.313 F -2.132 -1.033 -2.132 -0.053 -0.186 -0.053 -0.186 G -1.622 -2.027 -1.111 1.305 -0.235 0.224 0.275 H -1.108 -0.703 -0.703 -1.801 -0.192 0.396 -1.801 I -0.695 -1.611 -1.206 -1.206 -0.107 -0.35…
P22681	CBL	5.149	8	1 2 3 4 5 6 7 8 A -0.233 -0.926 -0.638 -1.619 -0.926 -1.619 -0.521 -0.772 C -0.91 -1.604 -1.604 -1.604 -1.604 -0.91 -1.604 -1.604 D 0.383 1.042 -0.246 2.093 -0.716 0.072 0.383 -0.246 E 0.103 0.214 1.428 -0.333 -0.428 0.853 0.103 -0.939 F -1.372 -0.273 -0.455 -1.372 0.768 0.015 0.5 -0.966 G -0.351 0.391 -0.456 -1.044 -0.088 0.055 0.119 -0.574 H -1.734 0.345 -0.125 -1.041 -0.635 -1.734 0.058 -1.734…
Q96PU5	NEDD4L	5.202	7	1 2 3 4 5 6 7 A -0.96 -1.248 -1.248 -1.653 -1.653 -0.737 -2.346 C -0.134 -0.539 -1.232 -1.232 -1.232 -1.232 0.847 D 0.754 -1.261 1.304 1.137 0.99 -0.345 0.243 E -0.413 0.474 0.28 -0.162 1.042 -1.666 -0.973 F 0.946 -0.307 -1.693 -0.307 1.14 -1.0 1.14 G -0.672 -1.589 0.203 -1.183 0.491 -1.183 0.663 H 0.247 -0.67 0.429 -0.67 -1.363 -1.363 -1.363 I 0.213 -0.768 -0.257 -1.866 -0.48 -0.074 -1.173 K -0.…
Q8IUQ4	SIAH1	4.982	8	1 2 3 4 5 6 7 8 A -1.917 -1.224 -0.531 -0.531 -0.125 -0.819 -1.917 -0.125 C -0.803 0.296 -0.803 -0.11 -0.803 -0.803 -0.803 -0.11 D 0.421 1.611 0.672 0.554 0.96 -0.832 0.267 -0.832 E 1.115 -0.138 0.903 0.903 -0.32 0.15 0.373 -1.93 F 0.345 -0.166 -1.264 0.528 -0.571 -1.264 -0.166 -0.166 G -1.853 0.45 -0.243 0.093 0.345 -0.754 -1.159 -1.853 H 0.165 -0.24 -0.24 -0.934 -0.934 -0.934 -0.934 0.165 I -1.…
Q86TM6	SYVN1	5.361	8	1 2 3 4 5 6 7 8 A 0.093 -0.888 -1.294 -0.601 -1.987 -1.987 -1.294 -0.888 C -0.873 -0.873 -0.873 -0.873 -0.873 -0.873 -0.873 -0.873 D 0.351 0.485 1.113 0.603 0.197 1.35 -0.902 -0.902 E 1.045 1.527 0.64 1.368 -0.613 0.08 0.08 0.198 F -0.641 -1.334 -1.334 -0.641 -0.235 -1.334 0.612 -0.235 G -1.229 -0.131 -0.536 -0.131 1.213 -0.536 0.157 0.717 H -0.31 -1.003 -0.31 -1.003 0.789 -1.003 0.383 -0.31 I -1…
Q05086	UBE3A	5.124	8	1 2 3 4 5 6 7 8 A -0.467 -0.467 -0.755 0.093 -1.16 -0.467 -0.062 -1.16 C -0.739 -0.739 -0.739 -0.739 -0.739 -0.739 -0.739 -0.739 D 0.937 0.485 1.535 -0.768 1.024 0.937 0.148 -1.461 E -0.767 0.437 0.213 0.331 -1.866 0.213 -0.48 -0.48 F -1.2 -1.2 -1.2 0.186 -0.507 -1.2 -1.2 0.409 G -1.096 -1.096 -0.69 -0.69 0.984 0.408 0.609 -1.789 H -0.87 -0.87 -0.87 -0.87 -0.87 -0.177 -0.87 -0.87 I -0.274 -1.373 …
Q9UKT7	FBXL3	4.951	8	1 2 3 4 5 6 7 8 A 0.007 -1.092 -0.687 -0.399 -1.092 -0.687 -1.785 -1.785 C -0.671 -0.671 0.428 -0.671 -0.671 -0.671 0.022 -0.671 D 0.399 -0.007 1.698 -1.393 1.005 0.804 -0.7 -0.7 E 0.505 1.293 -1.105 0.282 1.093 0.505 0.148 -1.105 F -1.132 -1.132 -0.439 -1.132 -1.132 -1.132 0.477 -0.439 G -1.027 -1.027 -0.622 0.359 -1.027 0.844 -1.721 0.582 H -0.801 -0.801 -0.801 -0.108 -0.801 -0.801 -0.801 -0.80…
O43255	SIAH2	4.821	8	1 2 3 4 5 6 7 8 A -1.785 -1.092 -1.785 -0.399 -0.687 -1.092 -1.092 -0.687 C -0.671 -0.671 -0.671 -0.671 -0.671 -0.671 0.428 -0.671 D 0.91 1.315 1.005 -0.7 0.687 -0.7 -0.294 -0.7 E -0.412 1.247 0.282 0.399 0.841 -1.105 0.148 -0.006 F -0.439 -1.132 -1.132 0.254 -0.439 -1.132 -1.132 -1.132 G -0.111 -1.027 0.677 -0.622 0.582 -1.721 -1.027 0.071 H -0.801 -0.801 -0.801 -0.801 -0.108 -0.801 -0.801 -0.80…
O60260	PRKN	5.008	8	1 2 3 4 5 6 7 8 A -0.926 -0.926 -0.926 -0.926 -0.926 -1.619 -0.521 -0.01 C -0.505 -0.505 0.188 -0.505 -0.505 -0.505 -0.505 -0.505 D 0.159 1.076 1.338 1.718 -0.128 0.159 -0.534 0.383 E -0.022 0.314 -0.022 -0.022 -0.939 0.448 -0.246 -0.533 F -0.966 -0.966 -0.966 0.42 -0.966 0.643 -0.273 -0.273 G -0.168 0.055 -0.456 -0.861 -1.555 0.525 0.525 0.391 H -0.635 0.058 -0.635 -0.635 -0.635 0.463 0.058 0.05…
Q8N1E6	FBXL14	5.126	7	1 2 3 4 5 6 7 A -1.547 -0.854 -0.161 -0.854 -0.854 -0.854 -1.547 C -0.433 -0.433 0.953 -0.433 -0.433 -0.433 -0.433 D 1.618 -1.155 1.243 1.148 -0.056 1.735 -0.462 E 0.637 0.743 0.232 0.637 0.05 0.386 0.386 F -0.894 -0.894 -0.894 0.492 0.898 -0.894 -0.894 G -1.483 -0.789 -1.483 -0.096 0.463 -1.483 0.463 H -0.564 -0.564 0.13 -0.564 0.13 0.535 -0.564 I -1.067 -1.067 -1.067 -1.067 -1.067 -1.067 -1.067…
Q9UM11	FZR1	4.953	7	1 2 3 4 5 6 7 A -0.09 -0.601 -0.601 -0.601 -0.313 -0.601 0.603 C -0.585 -0.585 -0.585 -0.585 -0.585 -0.585 0.801 D 0.639 0.996 0.302 -0.614 -0.614 0.079 -1.307 E -1.019 -0.326 1.179 -0.613 0.686 0.485 0.591 F 0.052 0.34 -1.046 -1.046 -1.046 -0.353 -1.046 G 0.445 -0.941 -1.635 -0.941 -0.536 -1.635 -0.941 H -0.716 -0.022 -0.716 -0.716 -0.716 -0.716 -0.716 I -1.219 -1.219 0.167 -1.219 0.167 -0.12 -1…
P98170	XIAP	4.976	8	1 2 3 4 5 6 7 8 A -0.898 -0.492 -1.591 -0.898 -0.898 -0.492 0.018 -1.591 C -0.477 -0.477 -0.477 -0.477 -0.477 -0.477 -0.477 -0.477 D 0.998 0.188 0.593 0.188 0.593 -1.199 -0.1 1.366 E 0.342 -1.604 0.594 0.188 0.881 -0.505 0.342 -0.505 F -0.938 -0.938 -0.938 -0.938 -0.938 1.141 -0.938 -0.245 G -0.833 0.083 -0.14 0.872 -0.833 -1.526 -1.526 -0.428 H -0.607 -0.607 0.086 -0.607 -0.607 0.491 -0.607 -0.6…
Q9UJT9	FBXL7	4.912	7	1 2 3 4 5 6 7 A -1.501 -0.115 -1.501 -0.808 -0.403 -1.501 -0.808 C -0.387 0.711 -0.387 -0.387 0.711 0.306 0.306 D 1.088 0.97 -1.109 0.683 -1.109 0.683 0.683 E 0.095 0.884 -0.415 0.095 -0.415 -0.128 -0.415 F -0.848 -0.155 -0.155 -0.848 -0.848 0.943 -0.848 G -1.437 -0.744 -0.744 -1.437 0.355 -0.744 -1.437 H -0.518 -0.518 0.175 -0.518 0.175 0.175 -0.518 I -1.021 -0.328 -1.021 -1.021 -1.021 0.365 -1.…
P38398	BRCA1	4.951	8	1 2 3 4 5 6 7 8 A -0.051 -0.744 -1.437 -0.744 -0.744 -1.437 -0.744 -0.744 C -0.323 -0.323 -0.323 -0.323 -0.323 -0.323 -0.323 -0.323 D 0.747 0.342 0.054 -1.045 1.353 0.054 0.901 0.565 E 0.748 0.748 1.035 -0.351 -1.45 -0.063 0.748 0.342 F -0.091 -0.091 -0.784 0.602 -0.091 -0.091 -0.784 0.315 G 0.014 -0.679 -1.372 -1.372 0.42 0.42 -0.274 0.014 H -0.453 -0.453 -0.453 0.24 -0.453 -0.453 0.24 -0.453 I …
Q86YT6	MIB1	5.087	8	1 2 3 4 5 6 7 8 A 0.14 -1.47 -1.47 -0.371 -1.47 -1.47 -1.47 -1.47 C -0.355 -0.355 1.031 -0.355 -0.355 -0.355 -0.355 0.743 D 1.225 1.918 0.309 -1.077 0.021 0.869 -1.077 -0.384 E -0.096 0.309 0.127 0.127 -0.789 0.597 -0.789 -0.789 F -0.817 -0.817 -0.124 -0.817 0.793 -0.817 -0.817 -0.817 G -0.712 -0.712 -1.405 -1.405 -0.019 0.387 0.993 -0.712 H -0.486 0.207 -0.486 0.207 0.207 -0.486 -0.486 -0.486 I …
Q9Y4K3	TRAF6	4.913	8	1 2 3 4 5 6 7 8 A -0.638 -0.638 -1.332 -1.332 -1.332 -1.332 -0.638 -0.233 C -0.217 -0.217 0.476 -0.217 0.476 1.169 -0.217 -0.217 D -0.246 0.67 1.626 -0.939 -0.939 0.159 -0.939 0.447 E -0.651 -0.246 -0.651 -0.246 0.448 -1.344 -0.246 0.042 F 0.015 0.015 -0.679 -0.679 -0.679 0.015 1.401 0.015 G -1.267 -1.267 -1.267 0.119 0.343 -1.267 -1.267 -0.574 H 0.751 1.038 -0.348 -0.348 0.345 0.345 -0.348 -0.34…
Q86YJ5	MARCHF9	5.1	7	1 2 3 4 5 6 7 A -0.793 -1.486 -1.486 -0.387 -0.387 -0.387 0.46 C -0.371 -0.371 -0.371 -0.371 1.238 -0.371 -0.371 D 0.293 0.698 1.472 -1.093 -1.093 0.005 -0.4 E 0.699 0.9 -0.112 -0.112 -1.498 0.111 -1.498 F -0.833 -0.14 -0.833 -0.833 0.554 -0.14 0.266 G 1.218 -0.322 0.188 -0.728 1.352 -1.421 0.188 H -0.502 -0.502 -0.502 -0.502 -0.502 0.191 0.191 I -1.005 -1.005 -1.005 -1.005 0.604 -0.312 -0.312 K …
O43791	SPOP	5.41	8	1 2 3 4 5 6 7 8 A 0.961 -0.051 -0.051 -0.744 -1.437 -0.744 -0.744 -1.437 C -0.323 -0.323 -0.323 -0.323 -0.323 -0.323 -0.323 0.37 D -1.045 1.52 0.054 -0.351 0.054 -0.351 -0.351 0.054 E -0.351 0.853 0.342 -0.351 -0.063 -0.756 -0.063 0.16 F -0.784 -0.784 -0.784 -0.784 -0.784 -0.784 0.826 -0.784 G 0.42 0.014 -0.274 -0.274 -0.274 -0.679 1.113 -1.372 H -0.453 -0.453 0.645 -0.453 -0.453 0.24 -0.453 -0.4…
Q9UKC9	FBXL2	4.595	8	1 2 3 4 5 6 7 8 A -1.149 -0.456 -1.149 -0.456 -0.456 -0.456 -0.456 0.237 C -0.035 -0.035 -0.035 -0.035 -0.035 -0.035 -0.035 -0.035 D 1.035 -0.757 -0.757 1.035 0.342 -0.757 0.629 -0.757 E 0.224 -0.469 0.448 0.448 0.784 -0.469 -1.162 0.448 F -0.496 -0.496 -0.496 -0.496 -0.496 -0.496 -0.496 0.197 G -1.085 -0.391 -1.085 -1.085 0.014 0.014 -1.085 0.707 H 1.221 0.528 -0.165 0.528 -0.165 0.528 -0.165 -0…
Q9H0M0	WWP1	5.13	8	1 2 3 4 5 6 7 8 A -0.028 -1.127 -1.127 -1.127 -1.127 -0.434 -1.127 -1.127 C -0.012 -0.012 -0.012 0.681 -0.012 -0.012 -0.012 -0.012 D 0.364 -0.734 0.364 0.364 -0.734 -0.734 1.211 1.211 E 0.247 -0.041 1.163 -0.446 -1.139 -1.139 -1.139 0.247 F -0.474 -0.474 0.219 0.625 -0.474 -0.474 -0.474 -0.474 G -0.369 -1.062 -1.062 -1.062 -1.062 0.037 -1.062 0.73 H -0.143 -0.143 -0.143 -0.143 -0.143 -0.143 -0.14…
P40337	VHL	4.5	6	1 2 3 4 5 6 A -0.601 0.652 -0.195 -1.294 -0.601 -0.601 C 0.919 -0.18 -0.18 -0.18 -0.18 -0.18 D -0.902 1.296 -0.902 0.197 1.401 0.708 E -0.208 -0.208 -0.208 0.08 0.773 -0.613 F -0.641 -0.641 -0.641 0.052 -0.641 -0.641 G -1.229 -1.229 0.38 1.073 -1.229 -0.536 H 1.076 -0.31 -0.31 -0.31 0.383 -0.31 I -0.12 -0.12 -0.813 -0.12 0.796 -0.813 K -0.399 -1.092 -1.092 -0.399 -1.092 -1.092 L -0.259 -1.645 -1.…
Q9UKV5	AMFR	4.865	7	1 2 3 4 5 6 7 A -0.251 -1.35 -1.35 0.036 -1.35 -1.35 -0.251 C -0.236 -0.236 -0.236 -0.236 -0.236 -0.236 -0.236 D 0.429 1.24 0.834 1.345 -0.264 -0.958 0.141 E 0.94 1.277 0.024 0.247 0.247 -0.264 0.024 F -0.697 -0.004 -0.004 -0.697 0.689 -0.697 -0.004 G -1.285 -0.592 -1.285 -0.187 -1.285 -0.592 -1.285 H -0.366 -0.366 -0.366 -0.366 -0.366 -0.366 0.327 I -0.87 -0.87 -0.176 -0.87 1.21 -0.87 -0.176 K -…
Q13489	BIRC3	4.629	7	1 2 3 4 5 6 7 A 0.26 -0.434 -1.127 -0.434 -1.127 -1.127 -1.127 C -0.012 -0.012 -0.012 -0.012 -0.012 -0.012 -0.012 D -0.734 -0.734 -0.734 0.875 0.364 -0.734 -0.041 E -0.446 -0.041 -1.139 0.807 0.47 -0.041 -0.446 F -0.474 0.219 -0.474 -0.474 -0.474 1.136 -0.474 G 0.547 -1.062 -0.369 -1.062 -0.369 0.037 0.037 H -0.143 0.956 -0.143 -0.143 -0.143 -0.143 -0.143 I -0.646 0.452 -0.646 -0.646 0.047 -0.646…
Q7Z6Z7	HUWE1	4.759	7	1 2 3 4 5 6 7 A -0.5 -1.193 -1.193 -1.193 -0.5 -1.193 -1.193 C -0.078 -0.078 -0.078 -0.078 0.615 -0.078 -0.078 D -0.8 -0.8 0.298 -0.8 0.298 -0.8 0.809 E 0.741 0.181 0.181 -0.512 0.874 0.404 0.181 F -0.54 0.559 -0.54 -0.54 -0.54 -0.54 -0.54 G -1.128 -0.435 -1.128 -1.128 -1.128 -1.128 -1.128 H -0.209 -0.209 0.484 -0.209 -0.209 -0.209 -0.209 I 0.897 -0.712 -0.019 -0.712 -0.712 -0.019 -0.019 K 0.108 …
Q9UF56	FBXL17	4.889	8	1 2 3 4 5 6 7 8 A -0.136 -1.234 -1.234 -0.541 -0.541 -0.541 -0.136 -0.541 C -0.12 -0.12 -0.12 -0.12 -0.12 -0.12 -0.12 -0.12 D 1.556 1.556 0.257 -0.149 1.237 1.556 -0.842 -0.149 E 0.362 0.362 0.545 0.699 -0.148 -0.148 -1.247 0.545 F 0.112 0.517 0.805 -0.581 -0.581 0.112 -0.581 0.112 G -1.17 -1.17 -0.477 -1.17 0.622 0.622 -1.17 1.028 H 0.442 -0.251 -0.251 -0.251 0.848 -0.251 0.442 0.442 I -0.754 -0…
Q8NHY2	RFWD2	4.41	6	1 2 3 4 5 6 A -1.104 -1.104 -1.104 -0.411 -0.411 -0.005 C 0.01 0.01 0.01 0.01 0.01 0.01 D -0.711 1.853 0.898 -0.711 -0.711 -0.018 E 0.493 -1.116 -0.423 -1.116 1.081 0.27 F -0.451 -0.451 -0.451 0.242 -0.451 -0.451 G 0.06 -1.039 -0.346 0.347 -0.346 0.06 H -0.12 -0.12 -0.12 0.573 -0.12 -0.12 I -0.623 0.763 0.07 -0.623 0.07 -0.623 K 0.197 -0.902 0.197 -0.902 -0.209 -0.902 L -1.455 0.337 -0.762 -1.455…
O00308	WWP2	4.885	6	1 2 3 4 5 6 A -1.214 -1.214 -1.214 -1.214 -0.521 -1.214 C 0.999 -0.1 -0.1 0.999 0.594 -0.1 D -0.821 -0.821 0.277 -0.821 0.565 0.97 E -1.226 -0.128 0.16 -0.533 0.383 -1.226 F 0.132 -0.561 0.132 0.132 -0.561 -0.561 G -0.456 0.93 -0.456 -0.456 -1.149 -1.149 H 0.869 -0.23 -0.23 -0.23 -0.23 -0.23 I 0.365 -0.733 -0.733 -0.733 -0.733 -0.733 K 0.087 0.087 -1.012 -0.319 -1.012 -1.012 L -1.565 -1.565 -1.56…
Q9HAU4	SMURF2	4.856	8	1 2 3 4 5 6 7 8 A -1.193 -0.5 0.194 -1.193 -0.094 -1.193 -1.193 -1.193 C -0.078 1.02 -0.078 -0.078 -0.078 -0.078 -0.078 -0.078 D 1.279 -0.107 0.991 0.298 0.298 -0.8 -0.8 0.586 E 0.181 0.181 -1.205 0.741 0.992 -0.107 0.586 1.097 F -0.54 -0.54 -0.54 -0.54 0.153 0.153 -0.54 -0.54 G -1.128 -1.128 0.664 -0.029 -0.435 -1.128 0.481 -0.029 H -0.209 -0.209 1.4 -0.209 -0.209 -0.209 -0.209 0.484 I -0.712 -0…
Q9UKA1	FBXL5	4.566	7	1 2 3 4 5 6 7 A -1.006 0.38 -0.313 -1.006 -1.006 -1.006 0.786 C 0.108 0.108 0.108 0.108 0.108 0.108 0.108 D -0.614 0.772 -0.614 -0.614 1.583 -0.614 1.178 E 1.179 0.368 -0.326 0.368 -1.019 0.773 -1.019 F -0.353 -0.353 -0.353 -0.353 -0.353 1.033 -0.353 G -0.941 -0.941 0.668 -0.941 -0.941 -0.941 -0.248 H -0.022 -0.022 0.671 -0.022 0.671 0.671 -0.022 I -0.526 -0.526 0.167 -0.526 -0.526 1.084 -0.526 K…
Q96EP1	CHFR	4.462	8	1 2 3 4 5 6 7 8 A -0.926 0.173 0.46 -0.926 0.173 -0.233 -0.926 0.173 C 0.188 0.188 0.188 0.188 0.881 0.188 0.188 0.188 D 0.565 0.565 0.159 0.159 -0.534 -0.534 0.159 -0.534 E -0.246 -0.246 -0.246 0.16 -0.939 0.16 0.16 0.448 F -0.273 0.42 -0.273 0.42 0.42 -0.273 0.42 -0.273 G 0.525 -0.861 0.237 -0.861 -0.861 -0.861 -0.861 -0.861 H 0.058 0.058 0.058 0.058 0.058 0.058 0.058 0.058 I -0.446 -0.446 -0.4…
Q9H469	FBXL15	4.861	7	1 2 3 4 5 6 7 A -0.98 -0.98 -0.98 -0.98 -0.98 -0.98 -0.98 C 0.134 0.134 0.134 0.134 0.134 0.134 0.134 D 0.105 1.022 -0.588 0.105 0.511 0.798 1.358 E -0.993 0.394 -0.993 -0.993 0.799 0.106 -0.3 F -0.327 -0.327 0.771 -0.327 -0.327 -0.327 -0.327 G 1.164 0.183 0.471 -0.915 0.183 -0.915 -0.222 H 0.004 0.004 0.004 0.004 0.004 0.697 0.004 I -0.5 -0.5 -0.5 -0.5 -0.5 -0.5 -0.5 K -0.778 -0.778 0.32 0.32 -0…
Q9NXK8	FBXL12	4.81	7	1 2 3 4 5 6 7 A -1.006 -1.006 0.093 -1.006 -0.313 -0.313 -1.006 C 0.108 0.108 0.108 0.108 0.108 0.108 0.801 D 1.951 0.079 -0.614 0.996 1.178 -0.614 -0.614 E 0.08 0.368 0.08 0.773 0.368 -0.326 -1.019 F -0.353 -0.353 -0.353 0.34 -0.353 -0.353 0.34 G -0.248 -0.941 -0.941 -0.941 -0.941 0.157 -0.248 H -0.022 -0.022 0.671 -0.022 -0.022 -0.022 0.671 I -0.526 -0.526 0.167 -0.526 -0.526 0.167 0.167 K 0.58…
Q13049	TRIM32	4.982	6	1 2 3 4 5 6 A -0.869 -0.869 -0.869 -0.869 -0.869 -0.869 C 0.938 0.245 0.938 0.938 0.245 0.245 D -0.477 -0.477 -0.477 0.217 -0.477 -0.477 E 0.217 -0.188 -0.882 -0.882 -0.882 -0.882 F -0.216 -0.216 -0.216 -0.216 1.73 -0.216 G -0.804 -0.804 -0.804 -0.804 -0.111 -0.804 H 0.115 0.115 0.115 0.115 0.115 0.115 I -0.389 -0.389 0.305 -0.389 -0.389 0.305 K 0.026 -0.667 -0.667 -0.667 -0.667 -0.667 L 0.166 -1…
Q96PM5	RCHY1	4.111	6	1 2 3 4 5 6 A 0.26 -0.839 -0.839 -0.839 -0.146 -0.839 C 0.275 0.275 0.275 0.275 0.275 0.275 D -0.447 -0.447 0.652 0.246 -0.447 0.246 E 0.247 1.094 -0.852 0.247 -0.852 -0.852 F -0.186 -0.186 -0.186 -0.186 -0.186 -0.186 G -0.774 -0.774 -0.774 -0.774 -0.774 -0.081 H 0.145 0.145 0.145 0.145 0.838 0.145 I -0.359 -0.359 -0.359 -0.359 0.334 0.334 K -0.637 -0.637 -0.637 -0.637 -0.637 -0.637 L 0.601 -1.19…
Q5T0T0	2021-03-08	3.873	7	1 2 3 4 5 6 7 A -0.744 -0.051 -0.744 -0.744 -0.051 0.355 -0.744 C 0.37 0.37 0.37 0.37 0.37 0.37 0.37 D 0.747 1.44 -0.351 -0.351 0.342 0.342 -0.351 E 0.853 -0.063 -0.756 -0.756 0.63 -0.756 -0.756 F -0.091 -0.091 -0.091 -0.091 -0.091 0.602 1.008 G -0.679 -0.679 -0.679 0.42 0.014 0.42 0.93 H 0.24 0.24 0.24 0.24 0.24 0.24 0.24 I -0.263 -0.263 -0.263 -0.263 -0.263 -0.263 0.43 K -0.542 -0.542 -0.542 0.…
Q969Q1	TRIM63	4.076	7	1 2 3 4 5 6 7 A -0.051 -0.744 -0.051 -0.051 -0.051 -0.744 -0.744 C 1.064 0.37 0.37 0.37 0.37 0.37 0.37 D -0.351 0.747 0.342 1.44 0.747 -0.351 0.342 E -0.756 0.342 0.342 -0.756 0.63 -0.063 0.342 F -0.091 -0.091 -0.091 -0.091 -0.091 -0.091 -0.091 G -0.679 -0.679 0.42 0.014 -0.679 0.93 -0.679 H 0.24 0.24 0.24 0.24 0.933 0.24 0.24 I -0.263 -0.263 0.43 -0.263 0.43 0.43 -0.263 K -0.542 -0.542 0.151 -0.…
Q96CD0	FBXL8	4.543	8	1 2 3 4 5 6 7 8 A -0.808 -0.115 -0.808 -0.808 -0.808 -0.808 -0.808 -0.808 C 0.306 0.306 0.306 0.306 0.306 0.306 0.306 0.306 D -0.416 -0.416 -0.416 -0.416 -0.416 -0.416 -0.416 0.277 E -0.128 -0.821 -0.821 -0.128 0.278 -0.821 -0.821 -0.821 F -0.155 -0.155 -0.155 0.538 -0.155 0.943 -0.155 -0.155 G -0.744 -0.744 -0.744 -0.05 -0.05 -0.744 -0.744 -0.744 H 0.869 0.869 0.175 0.175 0.175 0.175 0.175 0.175…
O76064	RNF8	4.011	5	1 2 3 4 5 A -0.744 -0.744 -0.744 -0.051 -0.051 C 0.37 0.37 0.37 0.37 0.37 D 1.035 -0.351 0.342 1.035 -0.351 E -0.756 0.342 1.19 -0.756 0.853 F -0.091 1.008 -0.091 -0.091 -0.091 G -0.679 -0.679 0.014 -0.679 1.113 H 0.933 0.933 0.24 0.24 0.24 I -0.263 -0.263 -0.263 -0.263 -0.263 K -0.542 0.151 -0.542 -0.542 -0.542 L -1.095 -1.095 -0.402 -1.095 -1.095 M 0.447 0.447 0.447 0.447 0.447 N 1.535 -0.074 -…
Q8NG27	PJA1	3.925	5	1 2 3 4 5 A -0.744 -0.744 -0.744 -0.744 -0.744 C 0.37 0.37 0.37 1.064 0.37 D -0.351 -0.351 -0.351 0.342 -0.351 E -0.756 -0.756 1.035 -0.756 -0.756 F -0.091 -0.091 -0.091 -0.091 -0.091 G -0.679 -0.679 -0.679 0.014 0.014 H 0.24 0.24 0.24 0.24 0.24 I 1.123 -0.263 -0.263 -0.263 0.43 K -0.542 0.151 -0.542 -0.542 -0.542 L 0.004 -1.095 -1.095 -1.095 0.004 M 0.447 0.447 0.447 0.447 0.447 N -0.074 -0.074 …

## Sheet: predicted ESIs
Predicted E3-substrate interactions
substrate	E3
O95825	O43255
O95825	Q8N1E6
O95825	P22681
O95825	Q9UKT7
Q9Y2J0	P98170
Q13905	P22681
Q13905	O60260
Q13905	P38398
Q5TD94	Q9UKT7
Q5TD94	P22681
Q5TD94	Q9HAU4
Q14160	Q7Z6Z7
Q14160	Q9UKT7
Q14160	P22681
Q14160	Q8IUQ4
Q14160	Q05086
Q14160	Q9H469
O43236	Q9H469
O43236	Q9Y297_Q9UKB1
O43236	P98170
O43236	P38398
O43236	P40337
O43236	Q9UF56
A0MZ66	P98170
A0MZ66	Q9H0M0
A0MZ66	Q7Z6Z7
A0MZ66	Q13049
A0MZ66	Q8NG27
Q96IW7	Q13049
Q9NY87	P22681
Q9NY87	Q13489
Q8WWX8	O43791
P51170	Q86YT6
P51170	Q9Y4K3
P51170	Q9UKC9
Q01118	O43255
Q01118	Q9UM11
Q01118	P38398
Q01118	Q9UKC9
Q01118	Q8NHY2
Q01118	Q9H469
Q01118	Q86YJ5
O94864	Q9Y297_Q9UKB1
O94864	P22681
O94864	Q05086
O94864	Q9UKT7
O94864	Q8N1E6
O94864	O43791
Q9C0H2	Q05086
Q9C0H2	O60260
O15400	Q9UKT7
O15400	P98170
Q6ZVD7	Q9UKV5
Q6ZVD7	Q8IUQ4
Q6ZVD7	Q8N1E6
Q6ZVD7	Q9Y297_Q9UKB1
Q96FS4	Q86TM6
Q96FS4	P98170
Q9H6E5	Q8NHY2
Q587J7	Q9UM11
Q587J7	Q9HAU4
Q587J7	Q9NXK8
Q9BQ70	Q9UKT7
Q9BQ70	Q9NXK8
Q9BQ70	Q96PU5
Q9BQ70	Q13489
Q9BQ70	Q7Z6Z7
Q9BQ70	Q8NHY2
Q5QJ38	O60260
Q5QJ38	Q969Q1
Q5QJ38	P22681
Q5QJ38	O43255
Q5QJ38	Q8N1E6
Q9BQE3	O60260
Q9BQE3	Q9Y297_Q9UKB1
P36402	O60260
P36402	Q9UM11
P36402	Q9UKA1
P36402	Q9UKT7
Q9BSN7	P22681
Q9BQ16	P40337
Q9C026	Q9Y297_Q9UKB1
Q9C026	Q9UKA1
Q9C026	Q96PU5
Q8NDY8	Q9Y297_Q9UKB1
Q8NDY8	Q9UKT7
Q8NDY8	Q96PU5
Q8NDY8	Q9Y4K3
Q8NDY8	Q9H0M0
Q8NDY8	Q8NG27
Q9BXA7	Q9UF56
Q9BXA7	O43255
Q86TV6	Q9NXK8
Q96AY4	Q9UM11
Q9ULE0	Q9Y297_Q9UKB1
Q9ULE0	Q05086
Q9ULE0	Q9UKA1
Q9ULE0	Q9Y4K3
Q9ULE0	Q8IUQ4
Q9ULE0	P40337
Q9ULE0	O43791
Q9ULE0	Q9UJT9
P12956	Q9Y297_Q9UKB1
Q9UKI3	Q8IUQ4
Q9UKI3	Q9UKV5
Q9UKI3	Q9NXK8
A6NCI4	Q9UKC9
A6NCI4	Q13049
A6NCI4	Q96CD0
Q8IZQ1	Q8IUQ4
Q8IZQ1	Q86YJ5
Q8IZQ1	Q9UKC9
Q8IZQ1	Q96CD0
Q8IZQ1	Q9UKT7
Q8IUH4	O43255
Q8TAW3	Q05086
Q8TAW3	Q9UM11
Q9BSG1	Q8NHY2
P37275	Q8IUQ4
P0DPD5	P22681
P0DPD5	O43255
A6NN14	Q96PM5
Q9UPR6	Q9UKT7
Q9ULD5	Q7Z6Z7
Q9ULD5	P98170
Q3KP31	Q9UF56
Q6ZRP7	Q9Y4K3
Q6ZRP7	Q9UKV5
Q6ZRP7	Q05086
Q7Z6P3	Q8N1E6
Q7Z6P3	Q9Y297_Q9UKB1
Q6ZWK4	Q9Y297_Q9UKB1
Q6ZWK4	Q05086
Q6ZWK4	Q8NHY2
Q6ZWK4	Q9UKA1
O14715	Q5T0T0
O14715	Q9H469
O14715	Q8N1E6
O14715	P38398
O14715	Q9H0M0
O14715	Q13489
O14715	Q8NHY2
O14715	Q96CD0
O14715	O43791
O14715	Q9HAU4
Q15796	Q96PU5
Q15796	Q9UKC9
Q15796	Q13489
Q15796	Q9HAU4
Q15796	Q5T0T0
Q15796	Q8NG27
Q15796	P38398
Q15796	Q9H0M0
Q8N5C8	P22681
Q8N5C8	Q8N1E6
P57082	Q9UKT7
P57082	Q96PU5
P57082	Q13049
Q5JRA6	P22681
Q5JRA6	Q96PU5
Q9UL49	Q96PU5
Q9UL49	Q96EP1
Q9UBB9	Q9UF56
Q9UBB9	Q8IUQ4
Q9UBB9	Q9UKT7
Q68CZ2	Q86YJ5
Q68CZ2	Q8NHY2
Q68CZ2	Q9H469
Q68CZ2	Q9Y297_Q9UKB1
Q68CZ2	Q9UM11
Q68CZ2	Q13489
Q68CZ2	O00308
Q9BXT5	Q96CD0
Q92544	O43255
Q92544	Q9Y297_Q9UKB1
Q8TBR7	Q96CD0
O75509	Q9Y297_Q9UKB1
O75509	O43791
Q96GM8	Q9UKC9
Q7Z4K8	Q9Y297_Q9UKB1
Q7Z4K8	Q05086
Q7Z4K8	O60260
Q7Z4K8	Q8N1E6
Q7Z4K8	Q9UJT9
Q7Z4K8	O00308
Q9UJV3	Q9UKV5
Q06418	P40337
Q9H3M7	Q9UKC9
Q9H3M7	Q9HAU4
Q9H3M7	Q8NG27
Q7Z4N2	Q8IUQ4
Q7Z4N2	Q13489
Q7Z4N2	O76064
A0A0B4J240	Q86YJ5
A0A0J9YY54	Q86YJ5
O75604	O43791
Q05086	Q86YT6
Q9UPW8	Q9UKT7
Q9UPW8	Q9UKV5
Q9UPW8	P22681
Q9UPW8	Q8IUQ4
Q9UPW8	Q8N1E6
Q9UPW8	Q86YT6
Q9UPW8	O43255
Q9UPW8	Q86TM6
Q9UPW8	O00308
P55851	Q96CD0
P51784	Q9UKT7
P51784	Q8N1E6
P51784	P38398
P51784	Q9UKC9
P51784	Q9UKV5
P51784	Q9H469
Q9UPT9	O60260
Q9UPT9	Q8N1E6
Q9UPT9	Q86YT6
Q9UPT9	Q7Z6Z7
Q96NZ8	Q9UM11
O43516	Q13489
O43516	Q96PM5
O43516	Q8NG27
Q92558	P38398
Q92558	Q7Z6Z7
Q92558	Q8NHY2
Q92558	O00308
Q92558	O76064
C4AMC7	P22681
C4AMC7	Q8IUQ4
C4AMC7	Q9H0M0
C4AMC7	Q8NG27
Q13488	Q9UKC9
Q8NCP5	O60260
Q8NCP5	Q86YT6
Q8NCP5	Q96EP1
Q8NCP5	Q9NXK8
Q9UJL9	Q9UKT7
Q9UJL9	Q05086
Q8N3U4	Q9Y297_Q9UKB1
Q8N3U4	P22681
Q8N3U4	Q86TM6
Q8N3U4	Q05086
Q8N3U4	O43255
Q8N3U4	Q8N1E6
Q8N3U4	Q86YJ5
Q8N3U4	O43791
P08842	Q9Y297_Q9UKB1
P08842	O43255
P08842	Q9UKC9
P08842	Q8NHY2
Q7Z7C7	Q9Y297_Q9UKB1
Q7Z7C7	Q96PU5
Q7Z7C7	O43791
P21980	Q9UF56
P21980	Q8NHY2
P21980	Q9NXK8
P02786	Q9UKT7
P02786	Q8N1E6
P02786	Q96EP1
P02786	Q9H469
P02786	Q5T0T0
P02786	Q8IUQ4
Q9UJT1	Q96PU5
Q9UJT1	Q9UF56
Q92545	Q13049
Q92545	Q9UKT7
Q92545	O43255
Q92545	Q8N1E6
Q5GJ75	Q9Y297_Q9UKB1
P19438	Q96CD0
Q5JTV8	Q9H469
Q5JTV8	Q8NG27
Q5JTV8	Q9UKV5
Q5JTV8	Q9H0M0
Q5JTV8	Q96EP1
Q969T4	O43255
Q969T4	O43791
Q96RU2	Q9UM11
P67809	O00308
P67809	Q9Y4K3
P67809	Q96EP1
P67809	P38398
P67809	Q9UKC9
P67809	Q8NHY2
P67809	Q9UKA1
Q9Y5T5	Q9UKV5
Q96JH7	Q8IUQ4
Q96JH7	Q9UKT7
Q96JH7	Q86YT6
Q96JH7	Q9Y4K3
Q96JH7	Q9UKC9
Q96JH7	Q9NXK8
Q96JH7	Q96PM5
Q86Y38	P22681
Q86Y38	Q969Q1
Q86Y38	O76064
Q6PP77	Q9HAU4
Q6PP77	Q86TM6
Q6PP77	Q9UKT7
Q6PP77	Q9UKV5
Q86W11	P38398
Q86W11	Q8NHY2
Q86W11	Q9Y4K3
O43829	Q96PU5
Q9HAH1	Q7Z6Z7
Q9H0A6	Q13489
Q9H0A6	Q7Z6Z7
Q9H0A6	Q13049
P04844	Q86TM6
Q9Y676	Q9UF56
Q9Y676	Q9NXK8
Q9Y2R9	Q96EP1
Q7L4I2	O76064
P0C7Q5	O60260
P0C7Q5	Q13489
Q8IWX5	Q9UKT7
P30531	Q96PU5
Q96ST3	Q8IUQ4
Q96ST3	Q9UF56
P09012	P38398
P09012	Q8NHY2
Q08ET2	Q9UKA1
Q08ET2	Q969Q1
Q96FJ0	Q8N1E6
Q96FJ0	Q8NHY2
Q96FJ0	Q9HAU4
A0A1B0GUW6	Q9H0M0
A0A1B0GUW6	Q9UF56
A0A1B0GUW6	Q8IUQ4
A0A1B0GUW6	Q86TM6
O95238	Q9HAU4
Q8N434	Q9HAU4
Q9BY14	O43255
P50991	Q8NHY2
Q96M34	Q9UJT9
Q96M34	O00308
Q07352	Q9Y4K3
Q07352	O43791
Q86V40	O43791
Q86V40	P98170
Q7RTY8	Q9Y4K3
Q7RTY8	P22681
Q7RTY8	P38398
Q7RTY8	Q9UKC9
Q7RTY8	O00308
Q7RTY8	Q96PU5
Q7RTY8	Q9UKA1
Q7RTY8	O76064
O95361	Q9Y297_Q9UKB1
O95361	P22681
O95361	Q96PU5
O95361	Q05086
O95361	O60260
O95361	P98170
O95361	Q9Y4K3
A6NDV4	Q13049
A6NDV4	Q96CD0
Q8N841	Q86YT6
Q8NEE8	Q86YJ5
Q9NNW7	Q8N1E6
P22314	Q8N1E6
P22314	Q86YT6
P22314	Q9UKA1
P22314	Q9NXK8
Q9Y6I4	O76064
O15195	Q96EP1
P18206	Q9Y4K3
P18206	Q9H0M0
P18206	Q8IUQ4
P18206	Q7Z6Z7
Q93098	Q86YT6
Q93098	O76064
Q9H4A3	O43255
Q9H4A3	Q5T0T0
Q9H4A3	Q96PU5
Q9H4A3	Q9UF56
A0A1B0GTU1	O60260
Q8TAA1	O43255
Q9H1X1	Q86TM6
Q9H1X1	Q8N1E6
Q9H1X1	Q86YJ5
Q9H1X1	Q9HAU4
Q7RTT9	Q86YJ5
Q7RTT9	Q13489
Q9Y6X0	Q9Y297_Q9UKB1
Q9Y6X0	P22681
Q9Y6X0	Q96PM5
Q9Y6X0	P98170
P51688	O76064
Q96LK8	Q7Z6Z7
Q9BXG8	P40337
Q9BXG8	Q9UJT9
Q8IX21	P98170
Q9HAU4	Q9UJT9
Q9HAU4	Q9UKC9
Q9HAU4	Q9H469
P30872	P22681
P30872	Q8IUQ4
P30872	Q13049
Q5T5J6	Q86YT6
Q4LDE5	Q9Y297_Q9UKB1
Q4LDE5	Q9UM11
Q4LDE5	Q9UKT7
Q4LDE5	Q9UJT9
Q4LDE5	Q8IUQ4
Q4LDE5	O76064
Q4LDE5	P22681
Q13509	Q86TM6
Q13509	Q8N1E6
Q8NA69	P38398
Q8NA69	Q7Z6Z7
Q8NA69	Q8NHY2
Q8NA69	Q96EP1
Q8NA69	Q5T0T0
P49221	P38398
P49221	Q9NXK8
P49221	Q9UKA1
Q9P2T0	Q9UM11
Q9P2T0	Q9UKA1
Q08629	Q96PU5
Q08629	Q86YT6
Q08629	Q9UKV5
Q08629	Q8NHY2
Q08629	Q9H469
Q9H2S6	Q9UKV5
Q9H2S6	Q86TM6
Q9H2S6	Q969Q1
Q7Z392	Q86YJ5
Q9H3N1	Q05086
O00295	Q96PM5
Q6BDS2	Q8N1E6
P46937	Q8IUQ4
P46937	Q9UKT7
P46937	Q9H469
P46937	Q8NHY2
P46937	Q969Q1
Q14202	P98170
Q14202	Q9UJT9
Q14202	O00308
Q92536	O60260
Q92536	Q13049
Q92536	Q9UKT7
Q92536	Q9UKA1
O95125	Q969Q1
Q8TBK6	O43791
Q8TBK6	Q9Y297_Q9UKB1
Q8TBK6	Q05086
Q8NEM1	P22681
Q8NEM1	O76064
O76082	Q9UKA1
O76082	Q86YT6
Q86VV8	Q96PU5
Q86VV8	Q9UKT7
Q9Y2H2	Q9Y297_Q9UKB1
Q9Y2H2	P22681
Q9Y2H2	Q8N1E6
Q9Y2H2	Q9UJT9
Q969I6	Q9Y297_Q9UKB1
Q969I6	Q9UKT7
Q969I6	O60260
Q969I6	P98170
Q969I6	O43791
Q969I6	Q9NXK8
Q8NCE0	Q96EP1
O14512	P98170
O95988	Q8IUQ4
P22105	Q9UKA1
P22105	Q7Z6Z7
P22105	Q9HAU4
P22105	Q9UF56
Q6N022	Q7Z6Z7
Q6N022	Q86TM6
Q6N022	Q9UKC9
Q6N022	Q9Y297_Q9UKB1
Q6N022	P98170
Q6N022	O76064
O43247	P22681
O43247	Q8NHY2
Q969F1	Q86TM6
Q99595	Q86TM6
Q99595	Q86YJ5
Q99595	Q96EP1
Q9Y584	O43255
Q9Y584	P40337
Q9Y584	Q86YJ5
Q9Y2W1	Q9UKC9
Q9Y2W1	Q9Y4K3
Q13595	Q86TM6
Q13595	P38398
Q13595	Q86YJ5
Q13595	Q9UKV5
Q13595	Q8NHY2
Q13595	Q9HAU4
Q13595	Q9H469
Q13595	Q9NXK8
Q13595	Q5T0T0
Q969P6	Q8NHY2
Q969P6	Q9UKA1
Q9BW30	Q05086
Q9NUP7	Q9H0M0
Q9NUP7	Q9H469
Q9NUP7	Q8IUQ4
Q9NUP7	Q86YJ5
O95551	O00308
O95551	Q8NG27
Q5VYS8	Q86YJ5
Q5VYS8	Q86YT6
Q5VYS8	O76064
Q5VYS8	Q8IUQ4
Q5VYS8	Q86TM6
Q5VYS8	Q9UKT7
Q5VYS8	O00308
Q5VYS8	Q9NXK8
Q5VYS8	O60260
Q7RTX1	P40337
Q9BXU7	Q9NXK8
Q9BXU7	Q9UM11
Q9H7M9	O00308
Q5GH77	P38398
Q5GH77	Q9UKV5
Q5GH77	Q9H469
Q86Y25	Q9H469
Q969W1	Q96PU5
Q969W1	Q969Q1
Q9H1J1	Q5T0T0
P0C7M4	O60260
Q9UNA1	O43791
Q9UNA1	Q13489
Q9UNA1	Q96PM5
Q9BRR9	O60260
Q9BRR9	Q9UM11
Q86X27	Q96PM5
Q9BV68	O43791
Q92777	Q96PU5
Q17RD7	Q9UKT7
Q17RD7	Q86YT6
Q17RD7	O43791
Q17RD7	Q86YJ5
P48643	Q9UKT7
Q4KMP7	O43791
Q4KMP7	Q96CD0
P20061	P22681
P68363	O60260
P24821	Q9UKV5
P24821	P98170
P24821	Q969Q1
P24821	O76064
P24821	Q8IUQ4
P24821	Q86TM6
Q13395	Q13049
O94972	Q13489
O94972	Q9UF56
O94972	Q8NHY2
P02788	Q9UKA1
P02788	P22681
P02788	Q86YJ5
Q12767	P22681
Q12767	Q9UKV5
Q12767	Q5T0T0
Q8NFU3	Q86YJ5
Q63HK5	O43791
Q63HK5	O60260
Q63HK5	Q8N1E6
Q63HK5	Q9UKC9
Q63HK5	Q9UKV5
Q63HK5	Q9NXK8
Q63HK5	Q96PU5
Q63HK5	Q86TM6
Q63HK5	P40337
Q63HK5	O00308
P53804	Q05086
P53804	Q9UM11
P53804	Q9Y297_Q9UKB1
P53804	Q9UJT9
P53007	P38398
P53007	Q86YJ5
Q9H9P5	Q8IUQ4
Q9H9P5	O43255
Q9H9P5	Q9NXK8
Q9H9P5	Q96CD0
O95155	Q9Y4K3
Q9BYP7	Q9UJT9
P98170	P98170
Q8NCN2	O43791
O43149	P40337
O43149	O76064
O43149	Q9Y4K3
O43149	Q13049
O43149	Q9UM11
Q7Z739	O43255
Q7Z739	Q9UKV5
Q14586	P22681
Q14586	Q8IUQ4
Q14586	Q86TM6
Q14586	Q9UKT7
Q14586	Q8N1E6
Q14586	Q9UKV5
Q14586	Q9H469
Q96NJ3	Q96PU5
Q96NJ3	Q9Y297_Q9UKB1
Q96IT1	O43255
Q96IT1	Q86YJ5
Q96IT1	Q9UKC9
Q9HCE3	Q05086
Q9HCE3	Q5T0T0
Q08ER8	Q9UF56
P18433	Q96PU5
P18433	Q8N1E6
P18433	O76064
P18433	Q969Q1
P18433	Q86YJ5
P18433	P22681
Q8N6K7	Q9Y297_Q9UKB1
Q8N6K7	P22681
Q8N6K7	Q96PU5
Q8N6K7	Q05086
Q8N6K7	Q9UKT7
Q8N6K7	Q96PM5
Q8N6K7	Q9UM11
Q8N1F8	Q96PU5
Q8N1F8	O43255
Q8N1F8	Q9Y4K3
Q8N1F8	Q9HAU4
P08579	Q8NG27
Q9Y6J3	Q13489
Q9Y6J3	Q13049
Q96PQ1	Q9H469
Q6ZMC9	P98170
Q6ZMC9	Q5T0T0
Q6ZMC9	P22681
O94901	Q9Y297_Q9UKB1
O94901	P22681
O94901	Q8NG27
O94901	Q9UM11
Q8N3L3	O60260
Q8N3L3	Q8N1E6
Q8N3L3	Q9UF56
Q8N3L3	O76064
O43815	Q9UKV5
O43815	Q9NXK8
Q14765	Q8IUQ4
Q12846	Q9Y297_Q9UKB1
Q12846	P22681
Q12846	Q8IUQ4
Q12846	Q8N1E6
Q12846	Q9UKV5
Q8WXH0	Q969Q1
Q8WXH0	Q86YT6
Q8WXH0	Q05086
Q8WXH0	O60260
Q8WXH0	Q86TM6
Q8WXH0	Q9UKT7
Q8WXH0	O43255
Q8WXH0	O76064
Q9H2K8	Q9Y297_Q9UKB1
Q9H2K8	O76064
O00445	Q9UM11
O00445	Q96EP1
O00445	Q9NXK8
Q8IV01	P40337
Q8IV01	O43255
P07437	O60260
Q6PEY2	O60260
Q96SF7	Q9Y297_Q9UKB1
Q96SF7	Q86YT6
Q96SF7	P22681
P0DJG4	Q8N1E6
P0DJG4	Q9Y297_Q9UKB1
P0DJG4	O43255
P0DJG4	Q9UKV5
Q5SNT2	O76064
Q5SNT2	O60260
Q9NQB0	Q9UKV5
Q9NQB0	Q9UKA1
Q9NP99	O43791
Q9UBP6	Q96EP1
P0CF51	O60260
P0CF51	Q9UM11
Q9BZW7	O60260
P40126	Q8N1E6
P0DN76	Q05086
P0DN76	Q9UJT9
P0DN76	Q8NHY2
A8MUI8	Q8NG27
Q569K4	Q7Z6Z7
Q9H6S0	Q9UKV5
Q9ULL1	Q8IUQ4
Q9ULL1	Q9NXK8
Q9ULL1	Q5T0T0
Q9ULL1	Q8N1E6
Q9P1A2	Q9UKT7
Q9P1A2	O43255
Q9P1A2	Q5T0T0
Q9P1A2	Q9Y297_Q9UKB1
Q6ZRT6	Q96EP1
P10586	Q86YJ5
P10586	O60260
P10586	Q9H0M0
P10586	Q8N1E6
P10586	Q9NXK8
P10586	P38398
P10586	P40337
P23471	Q8IUQ4
P23471	Q9UKT7
P23471	Q8NG27
P23471	Q9Y297_Q9UKB1
P23471	Q05086
P23471	P22681
P23471	O43791
P23471	Q86YJ5
Q7Z3Z2	Q8IUQ4
Q9UKM9	P22681
Q9UKM9	Q96PU5
Q9UKM9	P38398
Q9UKM9	Q9UKV5
Q9UKM9	Q9UF56
Q9UKM9	Q8NHY2
Q9UKM9	Q9HAU4
Q9UKM9	Q9H469
Q9UKM9	Q9NXK8
Q9UKM9	Q5T0T0
Q7Z6E9	P38398
Q7Z6E9	Q9UKV5
Q7Z6E9	Q7Z6Z7
Q7Z6E9	O76064
Q7Z6E9	Q13049
Q7Z6E9	Q9H0M0
Q7Z6E9	O00308
Q7Z6E9	Q8NHY2
Q9H6Z4	Q96PU5
Q9H6Z4	Q8IUQ4
Q8N1G1	O76064
Q8N1G1	O43791
Q96EQ8	Q9UKT7
Q96EQ8	O43255
Q86VW1	Q05086
Q86VW1	Q9UKT7
Q86VW1	Q8NHY2
Q96HN2	Q8NHY2
Q7RTU7	Q8IUQ4
Q9GZN6	Q9NXK8
Q9GZN6	Q8N1E6
Q8WY21	Q9HAU4
Q9HD40	Q96PU5
Q9HD40	Q8IUQ4
Q9HD40	Q8N1E6
Q9HD40	P38398
Q96T83	O60260
Q96T83	Q9HAU4
Q96T83	Q9H469
P18583	Q9Y297_Q9UKB1
P18583	O60260
P18583	Q96PU5
Q6AI14	Q9UKV5
Q6AI14	P22681
Q6AI14	Q96PU5
Q6AI14	Q9UKT7
Q6AI14	O60260
Q6AI14	Q86YT6
Q6AI14	O43791
A8MWL6	Q96PU5
A8MWL6	Q8IUQ4
A8MWL6	Q8NG27
O95793	Q8N1E6
O95793	Q7Z6Z7
O95793	Q13049
O95793	O76064
Q12800	P22681
Q12800	Q8N1E6
Q12800	Q9UM11
Q12800	Q7Z6Z7
Q12800	Q9UKT7
Q12800	Q86YJ5
Q9NT68	Q96PU5
Q9NT68	Q8IUQ4
Q9NT68	Q9UM11
Q9NT68	Q9UKA1
Q9NT68	O76064
Q9NT68	P98170
Q9NT68	P38398
Q9NT68	Q86YT6
Q9NT68	O00308
Q9NT68	Q13049
Q96RS0	O43255
Q96RS0	P22681
Q96RS0	Q05086
Q96RS0	Q969Q1
Q96RS0	Q8N1E6
P31314	Q86YJ5
Q8WW62	Q9UKA1
A8K0Z3	P22681
A8K0Z3	Q8IUQ4
A8K0Z3	Q9H0M0
A8K0Z3	Q8NG27
P51854	Q86YJ5
Q8TEY7	P40337
Q6IBS0	Q9UF56
Q9UKW4	Q9H469
Q9GZM5	P38398
Q9GZM5	O76064
Q9GZM5	P22681
Q9GZM5	Q05086
Q9HC78	Q96PU5
Q9HC78	P22681
Q9HC78	Q8IUQ4
Q9HC78	Q86TM6
Q9HC78	O43255
Q9HC78	Q8N1E6
Q9HC78	Q86YJ5
Q9HC78	Q9UKV5
Q9HC78	Q9UKA1
Q9HC78	Q5T0T0
Q6ZSB9	Q96PU5
Q6ZSB9	Q9H469
Q9HCG1	Q86TM6
Q9HCG1	Q86YJ5
Q9HCG1	Q9UF56
Q9HCG1	Q8NHY2
Q9HCG1	Q9UKA1
Q9HCG1	Q9NXK8
Q52M93	Q9Y297_Q9UKB1
Q52M93	Q969Q1
Q9Y6R6	Q5T0T0
Q9Y6R6	Q9Y297_Q9UKB1
Q9Y6R6	Q8IUQ4
Q9Y6R6	P38398
Q9Y6R6	Q9UF56
O95625	Q9Y297_Q9UKB1
Q8TB69	Q86YJ5
Q969W8	Q5T0T0
Q9BUI4	Q86TM6
Q9BUI4	Q9UKV5
Q6PI48	Q9Y4K3
Q9NRH2	Q8NHY2
Q8IZU3	O43255
Q8IZU3	Q9NXK8
Q96PV0	Q96CD0
Q9BXT4	O76064
Q5T011	P22681
Q8WWU5	Q96PU5
Q8WWU5	Q13049
Q9Y458	Q86YJ5
Q9Y458	Q9UKT7
Q9Y458	P98170
O15393	Q8IUQ4
O15393	Q9UM11
O15393	Q9UKV5
O15393	Q9H469
O15393	Q96PM5
O15393	Q969Q1
O15393	Q9Y297_Q9UKB1
O14836	Q86TM6
O14836	Q8N1E6
O14836	Q86YT6
Q96HE8	Q05086
Q03405	Q9UKA1
Q6UXZ4	Q9UM11
Q6UXZ4	Q86YT6
Q6UXZ4	Q9Y297_Q9UKB1
Q6UXZ4	P22681
Q6UXZ4	Q8IUQ4
Q6UXZ4	Q86TM6
Q6UXZ4	Q86YJ5
A0A0C4DH59	Q96PU5
A0A0C4DH59	Q86TM6
A0A0C4DH59	Q86YJ5
A0A0C4DH59	Q9UKC9
Q9UIW0	Q96EP1
Q9UIW0	Q9UM11
Q8IUH5	P40337
Q9Y2K1	Q96PU5
Q9Y2K1	Q86TM6
Q9Y2K1	Q9UKV5
Q9Y2K1	Q96EP1
Q9Y2K1	Q9UF56
Q9Y2K1	Q9Y297_Q9UKB1
Q9Y2K1	Q8N1E6
Q9Y2K1	Q9NXK8
Q9UID6	Q9Y4K3
Q6S9Z5	P22681
Q8TCN5	Q9UM11
Q8TCN5	Q7Z6Z7
Q8TCN5	O76064
Q8WXB4	P22681
Q8WXB4	Q86YJ5
Q00653	Q96PU5
Q00653	Q9HAU4
Q00653	Q9H469
Q00653	O76064
Q00653	Q8NHY2
Q00653	Q8IUQ4
Q00653	Q7Z6Z7
Q5QGS0	Q9Y297_Q9UKB1
Q5QGS0	P98170
Q5QGS0	Q96EP1
Q5QGS0	P22681
Q5QGS0	Q5T0T0
P29474	P40337
P29474	Q8NHY2
P29474	Q8NG27
Q96HA1	Q9H0M0
Q96HA1	Q9UKA1
Q96HA1	Q13049
Q3ZCN5	Q969Q1
Q3ZCN5	Q86YT6
Q3ZCN5	Q9UF56
Q3ZCN5	Q13489
Q3ZCN5	Q5T0T0
Q3ZCN5	Q9HAU4
Q3ZCN5	Q9UKA1
P58170	Q86YT6
Q5BJF6	Q96PU5
Q92733	Q9HAU4
Q92733	Q8IUQ4
Q92733	O60260
Q92733	O00308
Q86UW2	Q8N1E6
Q9Y5G4	Q9NXK8
Q9Y5G4	Q9Y297_Q9UKB1
Q9Y5G4	Q05086
Q9Y5G4	O43255
Q9Y5G4	Q8N1E6
Q9Y5G4	Q9UM11
Q9Y5G4	Q9UJT9
Q9Y5G4	Q86YT6
Q9Y5G4	Q9UKV5
Q9Y5H1	Q8N1E6
Q9Y5H1	P38398
Q9Y5H1	Q9UKC9
Q9Y5H1	Q7Z6Z7
Q9Y5H1	Q9HAU4
Q9Y5H1	Q8NG27
Q9Y5H1	Q9UKV5
Q9Y5H1	Q9NXK8
Q99946	Q9H0M0
Q99946	P40337
Q99946	Q13049
P40426	P98170
P40426	Q05086
Q86WK9	Q7Z6Z7
Q32NB8	Q9Y4K3
Q6P1J6	Q9UM11
Q6P1J6	Q9UJT9
Q6P1J6	P38398
Q6P1J6	P40337
Q6P1J6	Q5T0T0
Q6P1J6	O76064
Q6P1J6	P22681
Q6P1J6	O43255
Q6P1J6	Q9Y4K3
Q6P1J6	Q86YJ5
Q6P1J6	O00308
Q96JA3	Q8N1E6
Q6ZMH5	Q8NHY2
Q6ZMH5	Q96CD0
Q68CR1	Q9UM11
Q68CR1	Q9UJT9
Q68CR1	Q8N1E6
Q68CR1	Q9UKV5
Q68CR1	Q9H469
Q96C24	P98170
Q9H322	Q7Z6Z7
Q9H322	Q8NHY2
Q9H322	Q9HAU4
P17948	Q05086
P17948	Q9UJT9
P17948	Q86YT6
P17948	P22681
P17948	Q8NG27
Q2VY69	Q05086
Q5T200	Q05086
Q8N9Z0	Q9H469
A8K0R7	Q5T0T0
A8K0R7	Q96PU5
A8K0R7	Q05086
Q9Y2H8	Q9UJT9
Q8NEB9	P98170
Q5VTB9	Q96PU5
Q5VTB9	Q8IUQ4
Q5VTB9	Q86YT6
P08922	O43791
P08922	Q86YJ5
P08922	Q9UKV5
P08922	Q9H469
Q86WA9	Q86YJ5
Q86WA9	Q9Y4K3
Q9NVC3	Q9UF56
Q9BYH1	Q8NHY2
Q9BYH1	Q8IUQ4
Q9H1N7	Q9UM11
Q9H1N7	Q9UKC9
Q6ZU15	Q86YT6
Q8IWT1	Q96PU5
Q8IWT1	Q86YJ5
Q8IWT1	O76064
Q96I25	Q8NHY2
Q96I25	Q9UKV5
Q96I25	Q8NG27
O60264	Q9UF56
O60264	Q9UKA1
O60264	P22681
O60264	Q5T0T0
O60264	O43255
O60264	Q9UM11
O15389	Q969Q1
P49588	Q9UM11
P14410	Q8NG27
P14410	Q9NXK8
P14410	Q969Q1
P14410	Q86YJ5
P14410	Q8IUQ4
P14410	Q13049
O14795	Q9Y297_Q9UKB1
O14795	P22681
O14795	Q8IUQ4
O14795	Q8N1E6
O14795	Q86YT6
O14795	Q9UKV5
O14795	P38398
P68543	Q8N1E6
P0CG48	P22681
P0CG48	P98170
O15205	P98170
P0DTE5	Q86YJ5
P0DTE5	Q96PM5
Q9UL36	P98170
Q9UL36	Q8N1E6
Q96BR6	Q9UKC9
Q6P3V2	Q9Y297_Q9UKB1
Q6P3V2	Q969Q1
Q6P3V2	Q9UKA1
P51508	Q9Y297_Q9UKB1
P51508	Q9UF56
P51508	Q8NHY2
P51508	Q9HAU4
P51508	Q96PM5
P51508	O76064
P17098	Q9Y297_Q9UKB1
P17098	Q86YJ5
O14829	Q8N1E6
O14829	Q9UKC9
O14829	Q9H469
O14829	Q9NXK8
Q96D71	P22681
Q96D71	Q86TM6
Q96D71	O60260
Q96D71	Q86YT6
Q96D71	Q9HAU4
Q9H4I0	Q96PU5
Q9H4I0	Q8N1E6
Q9H4I0	O76064
Q8WVD5	Q9Y297_Q9UKB1
Q8WVD5	P22681
Q8WVD5	Q05086
Q8WVD5	P98170
O14544	Q9Y297_Q9UKB1
O14544	O43255
O14544	Q969Q1
Q14162	Q9Y297_Q9UKB1
Q14162	Q96PU5
Q14162	Q86TM6
Q16473	Q9UF56
Q6YHU6	P40337
Q6YHU6	Q86TM6
Q6YHU6	P22681
Q6YHU6	Q8IUQ4
Q6YHU6	Q9UKT7
Q6YHU6	O60260
Q6YHU6	Q8N1E6
Q6YHU6	Q86YJ5
Q6YHU6	Q9UKV5
O75443	Q9UJT9
O75443	O43255
O75443	Q9H469
O75443	Q969Q1
P05543	Q8NG27
Q9NUR3	Q9UJT9
Q9NUR3	Q9UF56
Q13009	Q86TM6
Q13009	O43255
Q13009	O60260
Q13009	Q8N1E6
Q13009	Q9UM11
Q13009	P40337
Q13009	Q9UKV5
Q13009	Q7Z6Z7
Q13009	Q13049
Q13009	Q9Y297_Q9UKB1
Q13009	Q05086
Q13009	O43791
Q9UJW2	Q8NG27
Q04726	Q8NG27
Q04726	P98170
Q9UHF0	O76064
O75962	Q9Y297_Q9UKB1
O75962	Q9UKT7
O75962	Q9UKA1
P08582	Q9Y297_Q9UKB1
P08582	P22681
P08582	Q9UKT7
P08582	Q8N1E6
P08582	O43791
Q2T9K0	Q9UKV5
Q9UJK0	Q9UKV5
Q6ZT98	Q86YJ5
Q6ZT98	Q9Y297_Q9UKB1
Q6ZT98	Q05086
Q6ZT98	P38398
Q6ZT98	O43791
P42681	Q8NG27
O95801	Q5T0T0
Q9NQA5	Q8IUQ4
A0A589	O43255
Q969E3	Q86TM6
Q9NPG3	Q9Y297_Q9UKB1
Q9NPG3	O43255
Q9NPG3	Q9H469
Q9NPG3	Q969Q1
Q69YN4	Q96CD0
Q69YN4	P22681
Q69YN4	P38398
Q69YN4	Q9H0M0
Q69YN4	Q9UKA1
Q69YN4	Q9UKV5
Q69YN4	Q8NHY2
Q8N9G6	Q7Z6Z7
Q9HA38	Q96EP1
Q9HA38	Q9NXK8
Q8NAM6	P38398
Q8NAM6	Q9UF56
Q05996	Q8N1E6
Q05996	P38398
O60281	P38398
O60281	Q9NXK8
O60281	Q9Y297_Q9UKB1
O60281	Q96PM5
Q8IZ26	O43255
Q6PML9	Q9Y4K3
Q6PML9	O60260
Q6PML9	Q9UF56
Q5JPB2	Q86YT6
Q8N4W9	Q8N1E6
Q8N4W9	Q9UF56
Q8N4W9	Q9UKT7
Q8N4W9	Q86YJ5
Q96N58	Q8N1E6
Q16821	Q9Y297_Q9UKB1
Q16821	Q9UKC9
Q16821	P22681
Q16821	Q8N1E6
Q16821	Q9UKV5
Q16821	O76064
Q16821	Q9UKT7
Q16821	Q86YJ5
Q16821	Q5T0T0
Q8TBY8	Q96EP1
P78395	Q9NXK8
Q96QH2	Q96EP1
Q96QH2	Q9Y4K3
Q96QH2	Q9HAU4
Q6MZM9	Q9UF56
Q5JRX3	Q9Y297_Q9UKB1
Q5JRX3	Q9H469
Q5JRX3	Q8N1E6
Q5JRX3	Q9UF56
Q5JRX3	Q9HAU4
Q6ZNA4	P22681
Q6ZNA4	Q96PU5
Q6ZNA4	Q05086
Q6ZNA4	Q9UKT7
Q6ZNA4	P98170
Q6ZNA4	Q9Y297_Q9UKB1
Q6ZNA4	O43791
Q7Z6B7	Q9Y297_Q9UKB1
Q7Z6B7	P38398
Q7Z6B7	Q86YJ5
Q7Z6B7	Q9HAU4
Q7Z6B7	Q9Y4K3
Q07955	P22681
Q07955	Q9UKT7
Q07955	O43255
Q07955	P40337
Q07955	Q9UKA1
Q5VSL9	Q9UKT7
Q5VSL9	P98170
Q5VSL9	Q9UF56
Q8TE77	O43791
Q8TE77	Q7Z6Z7
Q8TE77	O00308
Q5T5C0	O43791
Q8TEA7	Q8IUQ4
Q8TEA7	Q8N1E6
Q8TEA7	O60260
P0C7X1	Q9UKV5
P0C7X1	Q96PM5
P0C7X1	Q969Q1
Q8N4U5	Q9Y297_Q9UKB1
Q8N4U5	P22681
Q8N4U5	Q9UKT7
Q8N4U5	Q8N1E6
Q8N4U5	O00308
Q8WVE6	Q9UKC9
Q8WVE6	Q9H0M0
Q8WVE6	Q13489
Q8WVE6	Q13049
Q8WVE6	Q8IUQ4
Q8WVE6	Q9H469
Q9H5L6	Q86TM6
Q9H5L6	Q8N1E6
Q9H5L6	Q13489
Q9BXR0	P38398
Q9BXR0	P40337
Q9UIK5	Q9NXK8
Q71U36	O60260
Q969Z4	Q86TM6
Q969Z4	Q86YJ5
Q9H0V1	Q9Y297_Q9UKB1
Q9H0V1	Q8IUQ4
Q9H0V1	Q9UKC9
Q9UPN9	Q9Y297_Q9UKB1
Q9UPN9	Q05086
A6NH52	O76064
P30530	Q8NG27
Q9BZV1	Q9UKT7
Q9BZV1	Q8N1E6
P26368	Q8NHY2
O94966	Q9Y297_Q9UKB1
O94966	Q969Q1
P61421	Q96PU5
P61421	Q8IUQ4
Q14119	Q9HAU4
Q86UK7	Q9UF56
Q86UK7	Q96PU5
Q9UDV7	Q13489
Q9UDV7	Q8NHY2
P0C7X2	Q96EP1
Q14588	Q96PU5
Q14588	Q9UM11
Q14588	Q86YT6
Q14588	Q9H469
Q9P2E3	Q9UKA1
Q8WWF5	Q9Y297_Q9UKB1
Q8WWF5	Q8IUQ4
Q8WWF5	Q9UKT7
Q8WWF5	Q9UKA1
Q9Y6M5	Q86TM6
Q8TF20	Q8N1E6
Q494X3	O43255
Q86YA3	Q8N1E6
Q86YA3	Q9UKT7
Q86YA3	Q8IUQ4
Q96EG3	Q9UM11
O95602	O00308
Q05823	Q8IUQ4
Q9Y3B9	Q9UJT9
Q9Y3B9	O43791
Q15404	Q9UKV5
Q9H3E2	O76064
P49888	Q8N1E6
P49888	Q86YJ5
O43541	Q9H0M0
P0DJJ0	Q96PU5
Q5T4T6	P22681
Q5T4T6	Q9UKT7
Q9NSD9	Q05086
Q9Y2Z4	P98170
Q9NVG8	Q8NHY2
Q96BW9	Q8N1E6
Q9H3H9	Q8IUQ4
Q15814	Q9UJT9
Q15814	Q9NXK8
H3BS89	Q9H469
Q9HBL0	Q05086
Q9HBL0	Q8N1E6
Q9HBL0	Q86YJ5
Q9HBL0	Q9Y297_Q9UKB1
Q9HBL0	Q9HAU4
Q9HBL0	P22681
Q9HBL0	Q9Y4K3
Q9HBL0	Q9UKV5
Q00059	Q8N1E6
Q00059	Q9UM11
Q00059	Q9UJT9
P04053	P22681
P04053	Q9UKT7
P04053	Q9UKC9
P04053	Q9HAU4
Q9NPL8	Q8IUQ4
Q9NPL8	P38398
Q9NPL8	Q9H0M0
Q9NPL8	Q96PM5
Q9NPL8	Q96CD0
Q9NPL8	Q5T0T0
Q9NPL8	Q9Y297_Q9UKB1
Q9NPL8	Q86TM6
Q9NPL8	Q7Z6Z7
Q9NPL8	Q8NHY2
Q9BZW5	P22681
Q9BZW5	Q8N1E6
Q9BZW5	Q8NG27
Q9NW97	Q8NG27
P49746	Q86YT6
P49746	Q969Q1
P49746	Q9Y297_Q9UKB1
P49746	P22681
P49746	Q9UF56
Q8NEG5	O76064
Q8NEG5	Q96CD0
O43309	Q86YT6
O43309	Q9NXK8
O43309	Q86YJ5
O43309	Q96PU5
Q5TFG8	Q7Z6Z7
Q5TFG8	Q13049
Q9P1Z0	Q9Y4K3
Q9P1Z0	O00308
Q9P1Z0	Q96EP1
Q53FD0	Q9UM11
Q53FD0	Q8NHY2
Q53FD0	Q9NXK8
Q53FD0	Q9Y297_Q9UKB1
Q53FD0	Q05086
Q9NYT6	Q96PU5
Q9NYT6	P22681
Q9NYT6	Q8IUQ4
Q9NYT6	P38398
Q9NYT6	Q86YT6
Q9NYT6	Q9H469
Q9NYT6	Q9NXK8
Q9Y2Q1	O43255
Q9Y2Q1	Q8N1E6
Q9Y2Q1	Q86YT6
Q9Y2Q1	Q9H469
Q02386	Q9UF56
Q9NV72	Q9UKV5
O43361	Q05086
O43361	Q9HAU4
A8MUV8	P22681
P0DKX0	P22681
Q8NA42	Q9Y297_Q9UKB1
Q8NA42	Q8NHY2
Q8NA42	Q9H469
Q9C0G0	Q9UF56
Q9C0G0	Q9H469
Q9C0G0	Q9UKV5
Q9C0G0	Q9Y297_Q9UKB1
Q9C0G0	P22681
Q17R98	Q13489
Q17R98	Q13049
Q17R98	O60260
Q17R98	Q8N1E6
Q17R98	Q8NHY2
Q17R98	Q9Y297_Q9UKB1
Q5JVG8	P22681
Q5JVG8	O43255
Q5JVG8	Q86YT6
Q5JVG8	Q9NXK8
Q8TBZ8	Q9HAU4
Q8TBZ8	Q5T0T0
Q9HBX9	Q86YT6
Q9HBX9	Q86YJ5
Q9H4F1	P22681
Q9UIG8	Q9UM11
Q9UIG8	P38398
Q9UIG8	Q7Z6Z7
Q9UIG8	O76064
O95347	Q8N1E6
O95347	Q9NXK8
O95347	Q86YT6
Q14683	Q96PU5
Q14683	Q9UKT7
Q14683	Q9H0M0
Q9NXL6	P22681
Q9NXL6	Q86YJ5
Q7RTT4	Q9H469
Q8NFX7	P40337
Q86SS6	Q9HAU4
O75157	Q8IUQ4
O75157	Q05086
O75157	Q9UM11
Q12789	Q9UF56
Q12789	Q5T0T0
Q2WGJ8	O00308
A0A1W2PR48	Q9UF56
O15405	Q8NG27
P00750	Q86YT6
P00750	Q9Y297_Q9UKB1
P00750	Q8IUQ4
P00750	O60260
P00750	Q8N1E6
P00750	Q9H469
P07204	P22681
P07204	Q969Q1
Q9HAV5	Q86YT6
Q8IYT8	Q9UKC9
Q8IYT8	P40337
O14598	Q7Z6Z7
O14598	Q8NHY2
O14598	Q9HAU4
O75063	Q86YJ5
O75691	Q86TM6
O75691	P98170
O75691	O60260
O43592	P38398
O43592	Q86YJ5
O43592	Q9UKV5
O43592	O76064
O43592	Q96PU5
O43592	Q8NG27
Q9H6Y2	Q8NHY2
A8MUA0	Q8NHY2
A8MUA0	Q7Z6Z7
P17029	O43255
P10073	Q86TM6
P10073	Q9HAU4
P10073	Q96PM5
Q9ULJ3	Q9Y297_Q9UKB1
Q9ULJ3	Q96PM5
Q9UJW8	Q9UM11
Q9UJW8	O76064
O14978	O43255
Q6ZMN7	Q9Y297_Q9UKB1
Q6ZMN7	Q9HAU4
Q6ZMN7	Q9H469
Q6ZMN7	Q8N1E6
Q6ZMN7	Q96PU5
Q6ZMN7	P40337
Q6ZMN7	O00308
Q6UX71	P22681
Q6UX71	Q96PU5
Q6UX71	Q9UKT7
Q6UX71	O43255
Q6UX71	Q8N1E6
Q6UX71	Q9UKC9
Q6UX71	Q9UKV5
Q6UX71	Q96CD0
Q9H7V2	Q8IUQ4
Q9H7V2	Q9UJT9
Q9H7V2	P22681
Q9H7V2	Q9UKT7
Q9H7V2	P98170
P29083	Q8N1E6
Q92844	P38398
Q92844	Q9UKV5
Q92844	P22681
Q92844	Q9UJT9
Q9H6P5	Q86YJ5
Q9UP52	Q86TM6
Q9UP52	P38398
Q9UP52	Q8IUQ4
Q9UP52	O60260
Q9UP52	Q9UKC9
Q9UP52	Q9H469
Q9NS62	P98170
O60220	Q9Y297_Q9UKB1
Q86UB9	O00308
Q06643	Q86TM6
Q06643	P98170
Q06643	Q7Z6Z7
Q06643	Q9HAU4
Q9Y2W2	P22681
Q9Y2W2	Q05086
Q9Y2W2	Q9UKT7
Q9Y2W2	Q9UM11
Q9Y2W2	Q9UKA1
Q9Y2W2	Q9H469
Q9Y2W2	Q8NHY2
Q6Q0C0	Q8IUQ4
Q6Q0C0	Q86TM6
Q6Q0C0	Q05086
Q6Q0C0	Q9UKT7
Q6Q0C0	Q9Y4K3
P56180	O43255
P56180	Q05086
Q96LD4	Q96EP1
Q5T4D3	P38398
Q5T4D3	Q8N1E6
Q5T4D3	O00308
Q5T4D3	Q9H469
Q5T4D3	Q8NG27
O75888	Q8IUQ4
O75888	O00308
O75888	Q9UJT9
Q6ZNR0	Q05086
Q96NG3	Q9UKT7
Q9BX84	P40337
Q9BX84	Q9UKA1
Q9BX84	Q96CD0
Q9BX84	Q86YT6
Q9BX84	Q86YJ5
Q9Y5S1	Q9UF56
Q9Y5S1	Q9Y297_Q9UKB1
Q9Y5S1	P22681
Q9Y5S1	Q9HAU4
Q9Y5S1	Q8IUQ4
Q9Y385	Q8N1E6
Q9Y385	Q9UKA1
Q9Y385	Q9HAU4
Q9H832	Q9Y297_Q9UKB1
Q9H832	P22681
Q9H832	Q05086
Q9H832	Q9UKT7
Q9H832	O43791
Q9NNW5	Q9UKC9
Q15935	Q86YJ5
Q15935	Q9NXK8
P49406	Q7Z6Z7
Q9BY07	P98170
Q9BY07	Q9HAU4
Q9NQZ2	Q9UKT7
Q9NQZ2	O60260
Q9NQZ2	Q9UF56
Q9NQZ2	P22681
Q9NQZ2	Q9HAU4
Q8NE22	Q86YJ5
Q8NE22	Q96EP1
Q13796	Q96PU5
Q13796	Q8IUQ4
Q13796	O00308
Q13796	P22681
Q13796	Q86TM6
Q13796	Q8N1E6
Q13796	Q9Y4K3
Q13796	Q9UKV5
Q13796	Q9UKT7
Q92835	P22681
Q92835	Q9UKT7
Q92835	Q9UF56
Q92835	Q8NHY2
Q92835	Q9NXK8
Q9NWH9	Q96PU5
Q9NWH9	O43255
Q9NWH9	Q8N1E6
Q9H9C1	Q05086
Q9H9C1	Q86YT6
Q9H9C1	Q86YJ5
Q9H9C1	Q9UKC9
Q9H9C1	Q96EP1
Q8WU79	P22681
Q96SB8	Q9UKT7
Q07889	Q9Y297_Q9UKB1
Q07889	Q8IUQ4
Q07889	Q9UKT7
Q07889	O43791
P11831	Q9UKT7
P11831	O43791
Q969E4	P38398
Q969E4	Q969Q1
Q5VWG9	O60260
Q5VWG9	P38398
Q5VWG9	Q9H0M0
Q9Y228	Q96CD0
Q86TI0	P22681
Q86TI0	Q9UKT7
Q86TI0	P40337
Q86TI0	Q5T0T0
Q86TI0	Q13489
Q8N8B7	O76064
Q8NA31	Q9UKT7
A6NLX4	Q13049
Q8WUH6	Q7Z6Z7
Q8WUH6	Q9HAU4
Q8N1Q8	Q7Z6Z7
Q96K49	Q9Y4K3
Q96K49	P40337
Q7Z5S9	P38398
Q9Y2L5	P38398
Q9Y2L5	Q9Y297_Q9UKB1
Q9UBN6	Q9NXK8
Q17RH7	Q9Y297_Q9UKB1
Q17RH7	O43791
Q17RH7	P98170
Q17RH7	O60260
Q17RH7	Q9Y4K3
Q17RH7	Q9UJT9
P29597	Q96PU5
P29597	Q9NXK8
P29597	Q96CD0
P29597	Q8N1E6
P29597	O60260
P29597	P38398
P29597	Q7Z6Z7
P29597	Q5T0T0
P29597	P22681
Q2TAM9	Q9Y297_Q9UKB1
Q2TAM9	Q05086
Q8NET8	Q9Y297_Q9UKB1
Q8NET8	Q8IUQ4
Q8NET8	Q9UKA1
Q92575	Q86YT6
Q92575	P22681
Q92575	Q8IUQ4
Q92575	O43255
Q92575	Q9UKC9
Q92575	O76064
Q9HCJ5	Q9UM11
Q9HCJ5	Q969Q1
Q9HCJ5	Q9H0M0
Q9HCJ5	Q8NHY2
Q9HCJ5	Q9HAU4
Q9HCJ5	Q9UKT7
Q5HYM0	P22681
Q5HYM0	Q96PU5
Q5HYM0	Q05086
Q5HYM0	O43255
Q5HYM0	Q8N1E6
Q5HYM0	Q86YT6
Q5HYM0	Q9Y297_Q9UKB1
Q6ZMS4	O43791
Q6ZMS4	Q9NXK8
Q96M85	Q9UM11
Q96M85	P98170
Q96M85	Q9Y4K3
P17028	Q8N1E6
P17028	Q86YT6
Q32M78	Q9Y297_Q9UKB1
Q32M78	Q05086
Q32M78	Q9NXK8
Q9UC07	P98170
Q9UC07	Q96CD0
Q9UC07	Q8NHY2
Q9UC07	Q9UKC9
Q68DK2	Q8NHY2
Q68DK2	Q13489
Q68DK2	Q9UKC9
Q96SE7	Q9UKT7
Q6IQ21	Q9UM11
Q9H5H4	Q8IUQ4
Q9H5H4	Q86TM6
Q9H5H4	O00308
Q9H5H4	Q96PU5
Q9H5H4	Q7Z6Z7
Q9H5H4	Q9UJT9
Q9H5H4	P38398
Q9H5H4	Q9UKC9
Q9H5H4	Q9HAU4
O95405	Q96PU5
O95405	Q9UM11
O95405	Q8N1E6
O95405	Q969Q1
O95405	Q9Y297_Q9UKB1
O95405	P40337
Q86VK4	Q9Y297_Q9UKB1
P06239	P22681
A0A0A6YYL3	Q9Y297_Q9UKB1
A0A0A6YYL3	O76064
Q6P5Z2	P98170
Q6P5Z2	Q9UKC9
Q6P5Z2	Q96EP1
O75400	Q8IUQ4
O75400	O76064
Q12913	Q9UKT7
Q12913	Q96PU5
Q12913	Q86YJ5
Q12913	O76064
Q12913	O60260
Q2KHR3	P22681
Q2KHR3	Q86YJ5
Q2KHR3	Q9UKV5
Q2KHR3	Q8IUQ4
Q2KHR3	Q9UKC9
Q2KHR3	O00308
Q2KHR3	Q9HAU4
Q2KHR3	Q9UKA1
Q2KHR3	Q9Y297_Q9UKB1
Q96L92	Q9Y297_Q9UKB1
Q96L92	P22681
Q96L92	Q96PU5
Q96L92	Q8N1E6
Q96L92	Q86YJ5
O43761	Q8IUQ4
Q13243	Q86YJ5
Q8NFT2	Q86YJ5
O75494	Q8IUQ4
O75494	Q9UKT7
O75494	O43255
O75494	P40337
O75494	Q9UKV5
O75494	P98170
O75494	P38398
Q6IEE7	Q9Y297_Q9UKB1
Q6IEE7	P22681
Q6IEE7	Q86TM6
Q6IEE7	Q9UKT7
Q6IEE7	O60260
Q6IEE7	P38398
Q6IEE7	Q9UF56
Q6IEE7	Q5T0T0
Q15643	Q96PM5
Q15643	Q96PU5
Q13454	Q969Q1
P54578	Q86YT6
Q6UWM9	Q9UF56
Q6UWM9	Q9HAU4
Q9P0L0	Q9Y4K3
Q9P0L0	Q9H469
Q9P0L0	Q7Z6Z7
Q5T9L3	Q86TM6
Q5T9L3	Q9H469
Q9Y279	Q8N1E6
P13010	Q9NXK8
P13010	O76064
O75362	Q9H0M0
Q86VM9	Q96EP1
O75152	O60260
Q9H2Y7	Q96PU5
Q9H2Y7	Q9UKT7
Q9H2Y7	Q86YJ5
Q9H2Y7	Q9UKV5
Q9H2Y7	O43255
Q9H2Y7	Q13049
Q9H2Y7	Q9UM11
Q9H2Y7	O43791
Q9Y493	Q86YJ5
Q9Y493	Q86YT6
Q9NUA8	Q96PU5
Q9NUA8	O60260
P0CJ79	Q969Q1
P0CJ79	O76064
P0CJ79	Q86YJ5
Q96NL3	Q9UF56
Q96PQ6	O43255
Q96PQ6	Q5T0T0
B2RC85	P98170
Q2M1Z3	Q86TM6
Q2M1Z3	Q9UJT9
Q2M1Z3	Q9UM11
Q2M1Z3	O76064
Q6R327	Q9Y297_Q9UKB1
Q6R327	Q9HAU4
Q6R327	Q8N1E6
Q6R327	Q05086
Q6R327	O43255
Q6R327	Q86YT6
P23921	P22681
P23921	Q8IUQ4
P23921	Q86TM6
P23921	Q9UKV5
Q9NRC1	Q86YJ5
Q9NRC1	Q96PM5
Q92750	P40337
P15923	P22681
P15923	Q96PU5
P15923	Q13489
P49591	Q5T0T0
P38435	O00308
Q96LM6	P38398
Q9NX78	Q9UM11
C9JQI7	Q8IUQ4
O15164	Q96PU5
O15164	Q8NG27
Q92547	Q8N1E6
Q6XPS3	Q8IUQ4
Q6XPS3	P98170
Q6XPS3	Q9UF56
Q70EK9	Q7Z6Z7
Q93009	P22681
Q93009	Q8N1E6
Q93009	Q9Y297_Q9UKB1
Q93009	Q8IUQ4
Q93009	Q86TM6
Q93009	O43255
Q93009	Q86YT6
Q93009	Q8NHY2
Q15386	Q96PU5
P13051	Q86TM6
P13051	Q13489
P54855	Q9UM11
P54855	P38398
P54855	Q9UKV5
P54855	O00308
P46939	Q86YT6
P46939	Q8NG27
O95070	Q86TM6
Q96FA7	Q9Y4K3
Q5W150	O00308
Q96LW1	Q8NHY2
Q96LW1	Q9NXK8
P52747	Q8NHY2
Q9NQZ6	Q9H0M0
Q8N554	Q96PU5
Q5HYK9	Q13489
Q9H582	Q96PU5
Q9H582	Q9Y297_Q9UKB1
Q9H582	P22681
Q9H582	Q9H0M0
Q9H582	Q9UKV5
Q9H582	Q5T0T0
Q9H0M5	P98170
Q9H0M5	Q9UJT9
Q9H0M5	Q8NHY2
Q9H0M5	Q8IUQ4
Q8N859	Q96CD0
Q8TF47	Q86YT6
Q96N95	O60260
Q32MQ0	Q9H0M0
Q32MQ0	O00308
Q32MQ0	Q13049
Q32MQ0	Q9Y297_Q9UKB1
Q32MQ0	Q96PU5
Q32MQ0	Q05086
Q32MQ0	Q9UKT7
Q32MQ0	O60260
Q0D2J5	P98170
Q0D2J5	Q96CD0
Q0D2J5	Q8NHY2
Q53GI3	Q86YJ5
Q96JG9	Q9UKC9
P59923	Q86YT6
P59923	Q13489
Q8WV37	Q05086
Q8WV37	Q9UKA1
Q16827	Q8IUQ4
Q16827	O43255
Q16827	Q9H469
Q16827	Q96PM5
Q16827	Q86YJ5
Q16827	Q86TM6
Q16827	P40337
Q16827	Q8NHY2
P0DJD4	Q8IUQ4
P0DJD4	Q9Y4K3
P0DJD4	Q5T0T0
P49795	Q05086
P49795	Q9UKT7
Q8N6D2	Q86YT6
Q9BX26	Q86YT6
Q13242	Q86YJ5
Q13242	P22681
Q13242	O43255
P40763	Q9HAU4
A6NEL2	Q8NHY2
A6NEL2	Q9NXK8
A6NEL2	Q96PU5
A6NEL2	Q86YJ5
A6NEL2	P38398
P07814	Q96PU5
P07814	Q7Z6Z7
P07814	P22681
P07814	Q8N1E6
Q8TDW5	P38398
Q15170	Q9UM11
Q15170	Q05086
Q15170	Q9UJT9
O75410	P98170
O75410	Q86TM6
O75410	Q9Y297_Q9UKB1
O75410	Q9UKV5
O75410	O76064
Q86TJ2	Q9UKV5
Q86TJ2	Q8NHY2
Q16514	Q8NHY2
P10600	Q9UF56
P10600	Q96CD0
P32780	Q9Y297_Q9UKB1
P32780	Q86YT6
P32780	O43791
P32780	Q8NHY2
P32780	Q86YJ5
Q6UXF1	O00308
Q6UXF1	Q86YT6
Q6UXF1	Q86YJ5
Q96QE5	Q9UJT9
Q7L0Y3	Q9UM11
Q96AN5	P98170
Q96AN5	Q96EP1
Q12899	Q9UF56
O43914	Q9UKV5
O43914	Q9UF56
Q70J99	Q9UM11
Q92995	O60260
Q92995	Q86YT6
Q92995	Q9UF56
Q9HAW8	Q96CD0
Q9UBN4	Q9UM11
Q9UBN4	Q9Y4K3
Q9UBN4	Q9UKC9
Q9UBN4	Q96PU5
Q9UBN4	Q13049
Q9UBN4	Q9Y297_Q9UKB1
O94782	Q9UM11
Q01081	Q05086
Q01081	Q9UJT9
Q01081	Q8NHY2
O95497	Q9UKV5
O95497	Q9HAU4
Q9Y6M7	P40337
Q9Y6M7	O76064
Q9UJC5	Q9H469
Q12872	P22681
Q12872	Q8IUQ4
Q12872	P38398
Q12872	P40337
Q12872	Q8NHY2
Q12872	Q86TM6
Q96NB2	Q5T0T0
Q96NB2	Q9UM11
Q96NB2	Q8NHY2
Q96NB2	Q9NXK8
Q96NB2	Q9H469
O60939	Q9Y297_Q9UKB1
O60939	P22681
O60939	Q8IUQ4
O60939	Q86TM6
O60939	Q9UKV5
Q08AE8	Q7Z6Z7
Q6Q0C1	O60260
Q9NR46	Q9NXK8
Q9H2V7	Q9NXK8
Q9H2V7	Q86YJ5
A1L4H1	Q05086
A1L4H1	O60260
Q9NPE6	Q9NXK8
Q9NRC6	O00308
Q9H2Y9	Q86YJ5
P35610	Q86YJ5
P35610	Q9NXK8
O95630	Q8N1E6
O95630	Q86YT6
O95630	Q86YJ5
O95630	Q9HAU4
O95630	O76064
P84103	Q05086
P84103	Q9UJT9
P84103	Q9Y4K3
P84103	Q9UKC9
P84103	Q9UKV5
P84103	Q9UKA1
P84103	Q8NHY2
P78539	Q8IUQ4
P78539	Q86TM6
P51687	P40337
Q9P2F5	Q96PU5
Q9P2F5	P98170
Q9P2F5	Q05086
Q9H987	P22681
Q9H987	Q9UKT7
O75529	Q96PU5
O75529	Q86YT6
Q9P1P5	P38398
P51811	Q8IUQ4
P51811	Q9Y4K3
P51811	P40337
Q9BVT8	Q8NG27
Q9Y4R7	Q7Z6Z7
A0JNW5	Q8NHY2
A0JNW5	Q9HAU4
A0JNW5	Q8N1E6
Q12999	Q8NHY2
Q99536	P22681
Q99536	Q96EP1
Q99536	Q9Y4K3
Q99536	Q8NHY2
O00308	Q9H0M0
O00308	O00308
O00308	Q9H469
O00308	Q96PU5
O00308	Q86YJ5
O00308	Q96CD0
Q9H8V8	Q86YJ5
Q96KN7	Q9UKT7
Q96KN7	Q969Q1
Q96MS0	Q86TM6
Q96MS0	O43255
Q96MS0	Q9UKT7
Q96MS0	O60260
Q96MS0	Q8N1E6
Q96MS0	Q86YJ5
Q96MS0	Q9UKV5
Q96MS0	Q96EP1
Q96MS0	Q9H469
Q96MS0	Q8IUQ4
Q9GZN7	Q9UM11
Q5VWQ0	Q86TM6
Q5VWQ0	Q9UKT7
Q5VWQ0	Q96PU5
Q5VWQ0	Q9UM11
Q5VWQ0	Q96EP1
Q8WWT9	O43255
Q8WWT9	Q86TM6
Q8WWT9	Q8N1E6
Q8WWT9	Q86YJ5
Q8WWT9	Q9UKV5
Q8WWT9	Q9UKA1
Q8WWT9	Q9NXK8
Q08357	Q05086
Q08357	Q9UKT7
Q08357	O43255
Q8N2U9	P98170
A4FU49	Q86TM6
O00141	Q96PU5
O00141	O43255
O00141	Q7Z6Z7
Q02446	Q9Y297_Q9UKB1
Q14940	Q5T0T0
O94813	Q8NG27
O94813	Q8IUQ4
O94813	Q5T0T0
O94813	Q9Y297_Q9UKB1
[truncated: 23,697 more rows]
