# Supplementary material for: Systematic prediction of degrons and E3 ubiquitin ligase binding via deep learning
Source: BMC Biol. 2022 Jul 14;20:162. doi: 10.1186/s12915-022-01364-6 (PMC9281121; doi:10.1186/s12915-022-01364-6)
Supplement: Supplementary file 5 — Additional file 5: Table S4. Individual values for figures where the number of independent replicates is less than 6. [file 12915_2022_1364_MOESM5_ESM.xlsx]

## Sheet: Sheet1
This file provide individual values used in figures where the number of independent replicates is less than 6.
Abundances of bands were analyzed with imagej (IntDen).
Fig. 5c
Time (hour)	0	6	12	20	26
MT abundance	203033	179218	67609	53368	1894
WT abundance	89470	72080	2085	1711	2123
Fig. 5d
SPOP abundance	WT	MT
input	2805249	4080981
IP	3492987	2100243
