# Supplementary material for: Systematic prediction of degrons and E3 ubiquitin ligase binding via deep learning
Source: BMC Biol. 2022 Jul 14;20:162. doi: 10.1186/s12915-022-01364-6 (PMC9281121; doi:10.1186/s12915-022-01364-6)
Supplement: Supplementary file 6 — Additional file 6: Table S5. Degrons in driver regions, proteins rich in degron mutations, and novel potential driver mutations in Degpred degrons. [file 12915_2022_1364_MOESM6_ESM.xlsx]

## Sheet: degrons in driver region
Degpred degrons in highly mutated driver regions
Gene name	Entry	Degpred degron start	Degpred degron end	driver region boundaries	Structural type
SETBP1	Q9Y6X0	865	875	858-880	Disordered
VHL	P40337	57	71	54-136	Disordered
SPOP	O43791	139	144	78-140	Ordered
SETD2	Q9BYW2	1094	1103	1058-1183	Ordered
WT1	P19544	299	312	299-315	Ordered
NFE2L2	Q16236	74	85	75-82	Disordered
TP53	P04637	256	263	125-286	Ordered
TP53	P04637	282	291	125-286	Ordered
MYC	P01106	51	65	57-60	Disordered
TET2	Q6N021	1857	1863	1861-1916	Ordered
RB1	P06400	644	652	634-730	Ordered
ATM	Q13315	2908	2912	2827-2916	Ordered
KIT	P10721	564	568	551-588	Disordered
NOTCH1	P46531	378	382	332-408	Ordered
NOTCH1	P46531	1616	1630	1545-1767	Ordered
NOTCH1	P46531	1638	1651	1545-1767	Ordered
NOTCH1	P46531	1661	1668	1545-1767	Ordered
EGFR	P00533	312	320	229-324	Ordered
ABL1	P00519	235	247	237-419	Ordered
ABL1	P00519	310	316	237-419	Ordered
BAP1	Q92560	151	155	1-200	Ordered
CDH1	P12830	288	292	155-428	Ordered
APC	P25054	1381	1391	1284-1537	Disordered
APC	P25054	1525	1535	1284-1537	Disordered
CIC	Q96RK0	211	217	201-273	Ordered
FOXA1	P55317	245	253	248-268	Disordered
MET	P08581	997	1010	982-1045	Disordered
EIF1AX	P47813	12	19	44666	Disordered
EPAS1	Q99814	526	542	529-539	Disordered
CTNNB1	P35222	28	37	32-45	Disordered

## Sheet: mutations in degrons
TAGA cancer mutations in degrons for each protein
project_id	transcript	protein length	degron length	mutations in degron	all mutations	Fisher exact P value
TCGA-LUSC	ENST00000390353	114	9	1	4	0.301641
TCGA-LUSC	ENST00000547918	115	5	0	3	1
TCGA-LUSC	ENST00000390392	114	10	0	3	1
TCGA-LUSC	ENST00000390379	114	12	0	1	1
TCGA-LUSC	ENST00000390378	114	7	1	4	0.247679
TCGA-LUSC	ENST00000390376	113	9	0	5	1
TCGA-LUSC	ENST00000390373	114	11	0	2	1
TCGA-LUSC	ENST00000390372	114	10	1	9	0.582464
TCGA-LUSC	ENST00000390371	114	7	0	6	1
TCGA-LUSC	ENST00000454561	114	10	1	2	0.181409
TCGA-LUSC	ENST00000390368	114	10	0	2	1
TCGA-LUSC	ENST00000390364	114	14	0	4	1
TCGA-LUSC	ENST00000390393	114	6	0	3	1
TCGA-LUSC	ENST00000390428	132	9	0	1	1
TCGA-LUSC	ENST00000390432	114	8	0	1	1
TCGA-LUSC	ENST00000390437	113	4	0	3	1
TCGA-LUSC	ENST00000390458	119	5	0	1	1
TCGA-LUSC	ENST00000390460	109	8	0	2	1
TCGA-LUSC	ENST00000328585	355	9	0	2	1
TCGA-LUSC	ENST00000537242	468	38	1	5	0.350899
TCGA-LUSC	ENST00000544088	392	21	1	6	0.290648
TCGA-LUSC	ENST00000448023	1111	33	0	9	1
TCGA-LUSC	ENST00000546292	2720	58	0	32	1
TCGA-LUSC	ENST00000526632	519	7	0	1	1
TCGA-LUSC	ENST00000527937	240	8	0	3	1
TCGA-LUSC	ENST00000313669	440	11	1	9	0.218107
TCGA-LUSC	ENST00000343721	294	10	0	3	1
TCGA-LUSC	ENST00000438904	338	7	0	1	1
TCGA-LUSC	ENST00000396725	735	20	0	3	1
TCGA-LUSC	ENST00000436911	189	26	0	3	1
TCGA-LUSC	ENST00000443402	173	20	2	6	0.159495
TCGA-LUSC	ENST00000390325	106	6	0	2	1
TCGA-LUSC	ENST00000390541	428	9	0	3	1
TCGA-LUSC	ENST00000390543	327	6	1	5	0.101657
TCGA-LUSC	ENST00000390545	326	18	0	7	1
TCGA-LUSC	ENST00000390548	399	20	0	5	1
TCGA-LUSC	ENST00000390551	377	20	0	5	1
TCGA-LUSC	ENST00000390556	430	20	0	3	1
TCGA-LUSC	ENST00000390559	453	4	0	5	1
TCGA-LUSC	ENST00000390593	121	9	0	3	1
TCGA-LUSC	ENST00000390604	117	10	2	2	0.00940037
TCGA-LUSC	ENST00000390607	117	7	0	5	1
TCGA-LUSC	ENST00000390610	117	4	0	4	1
TCGA-LUSC	ENST00000390617	117	5	0	1	1
TCGA-LUSC	ENST00000390618	116	8	0	2	1
TCGA-LUSC	ENST00000390282	119	10	0	2	1
TCGA-LUSC	ENST00000390283	122	6	0	4	1
TCGA-LUSC	ENST00000390285	148	21	1	2	0.272662
TCGA-LUSC	ENST00000427632	123	9	0	1	1
TCGA-LUSC	ENST00000390307	115	7	0	1	1
TCGA-LUSC	ENST00000390309	112	8	0	2	1
TCGA-LUSC	ENST00000390315	117	5	1	2	0.0987039
TCGA-LUSC	ENST00000390318	122	7	0	2	1
TCGA-LUSC	ENST00000390319	115	8	0	1	1
TCGA-LUSC	ENST00000565407	116	8	0	2	1
TCGA-LUSC	ENST00000390256	114	4	0	2	1
TCGA-LUSC	ENST00000454856	544	12	0	7	1
TCGA-LUSC	ENST00000559471	1101	43	0	5	1
TCGA-LUSC	ENST00000361285	551	20	2	52	1
TCGA-LUSC	ENST00000299443	584	4	0	4	1
TCGA-LUSC	ENST00000361205	306	44	0	6	0.600003
TCGA-LUSC	ENST00000344577	481	30	0	6	1
TCGA-LUSC	ENST00000400577	281	8	1	6	0.17542
TCGA-LUSC	ENST00000299259	450	10	0	3	1
TCGA-LUSC	ENST00000285670	441	39	1	3	0.247159
TCGA-LUSC	ENST00000283645	1024	30	0	8	1
TCGA-LUSC	ENST00000400202	1158	44	2	9	0.0458774
TCGA-LUSC	ENST00000260385	470	21	0	2	1
TCGA-LUSC	ENST00000322247	272	16	0	2	1
TCGA-LUSC	ENST00000285679	1055	45	2	10	0.0684497
TCGA-LUSC	ENST00000284878	365	26	1	3	0.20487
TCGA-LUSC	ENST00000383314	476	7	0	3	1
TCGA-LUSC	ENST00000585916	621	16	1	5	0.128996
TCGA-LUSC	ENST00000560031	458	24	0	5	1
TCGA-LUSC	ENST00000339775	296	13	0	6	1
TCGA-LUSC	ENST00000357199	241	6	0	3	1
TCGA-LUSC	ENST00000284881	297	25	0	2	1
TCGA-LUSC	ENST00000299295	273	16	1	4	0.224907
TCGA-LUSC	ENST00000313077	1253	32	0	9	1
TCGA-LUSC	ENST00000335769	89	16	0	1	1
TCGA-LUSC	ENST00000284885	1019	25	0	31	1
TCGA-LUSC	ENST00000380843	385	14	0	1	1
TCGA-LUSC	ENST00000245121	466	31	0	1	1
TCGA-LUSC	ENST00000243938	231	8	0	1	1
TCGA-LUSC	ENST00000371336	786	43	1	15	0.574794
TCGA-LUSC	ENST00000400546	837	24	1	40	1
TCGA-LUSC	ENST00000299338	508	28	0	8	1
TCGA-LUSC	ENST00000261893	547	27	0	3	1
TCGA-LUSC	ENST00000355112	1417	20	0	6	1
TCGA-LUSC	ENST00000307301	353	6	0	1	1
TCGA-LUSC	ENST00000590202	540	23	0	11	1
TCGA-LUSC	ENST00000217131	303	7	0	2	1
TCGA-LUSC	ENST00000344051	529	12	0	3	1
TCGA-LUSC	ENST00000217133	451	30	0	3	1
TCGA-LUSC	ENST00000267843	194	8	0	4	1
TCGA-LUSC	ENST00000358970	542	7	0	28	1
TCGA-LUSC	ENST00000372622	329	8	0	1	1
TCGA-LUSC	ENST00000400532	312	11	0	2	1
TCGA-LUSC	ENST00000451265	546	22	2	2	0.0018415
TCGA-LUSC	ENST00000330682	546	14	0	2	1
TCGA-LUSC	ENST00000332567	753	60	0	15	0.621675
TCGA-LUSC	ENST00000382500	439	10	0	5	1
TCGA-LUSC	ENST00000321437	207	4	0	1	1
TCGA-LUSC	ENST00000300605	259	11	0	1	1
TCGA-LUSC	ENST00000373656	441	15	0	1	1
TCGA-LUSC	ENST00000380605	734	28	0	5	1
TCGA-LUSC	ENST00000371325	171	14	0	1	1
TCGA-LUSC	ENST00000268171	794	55	0	2	1
TCGA-LUSC	ENST00000337451	360	27	0	3	1
TCGA-LUSC	ENST00000354828	454	17	0	5	1
TCGA-LUSC	ENST00000201031	450	14	0	1	1
TCGA-LUSC	ENST00000371030	1677	46	0	31	1
TCGA-LUSC	ENST00000220509	973	13	0	2	1
TCGA-LUSC	ENST00000373647	1069	17	0	3	1
TCGA-LUSC	ENST00000337938	238	6	0	5	1
TCGA-LUSC	ENST00000249749	685	42	1	5	0.275805
TCGA-LUSC	ENST00000358984	1392	108	2	21	0.675863
TCGA-LUSC	ENST00000395863	431	19	0	3	1
TCGA-LUSC	ENST00000425639	1001	16	0	1	1
TCGA-LUSC	ENST00000380589	165	8	0	3	1
TCGA-LUSC	ENST00000356521	395	7	0	1	1
TCGA-LUSC	ENST00000360652	454	22	0	1	1
TCGA-LUSC	ENST00000402690	467	27	0	4	1
TCGA-LUSC	ENST00000284509	1192	55	1	19	0.596062
TCGA-LUSC	ENST00000447404	672	4	0	3	1
TCGA-LUSC	ENST00000328850	822	42	0	1	1
TCGA-LUSC	ENST00000371263	396	18	0	3	1
TCGA-LUSC	ENST00000178638	354	25	1	1	0.0732394
TCGA-LUSC	ENST00000371015	559	29	2	20	0.290992
TCGA-LUSC	ENST00000382387	295	12	0	2	1
TCGA-LUSC	ENST00000399799	1354	74	0	6	1
TCGA-LUSC	ENST00000450802	632	29	0	5	1
TCGA-LUSC	ENST00000346798	770	34	0	5	1
TCGA-LUSC	ENST00000217455	319	15	0	3	1
TCGA-LUSC	ENST00000361937	1556	82	0	11	1
TCGA-LUSC	ENST00000267842	620	56	1	6	0.437427
TCGA-LUSC	ENST00000400113	450	16	0	16	1
TCGA-LUSC	ENST00000453981	2099	41	0	12	1
TCGA-LUSC	ENST00000373624	1009	31	0	6	1
TCGA-LUSC	ENST00000580732	1923	99	0	1	1
TCGA-LUSC	ENST00000357552	1530	62	1	12	0.394924
TCGA-LUSC	ENST00000267845	662	12	0	15	1
TCGA-LUSC	ENST00000400230	522	22	0	10	1
TCGA-LUSC	ENST00000380324	520	16	0	4	1
TCGA-LUSC	ENST00000588982	619	51	0	2	1
TCGA-LUSC	ENST00000284984	967	16	0	1	1
TCGA-LUSC	ENST00000373615	406	10	0	3	1
TCGA-LUSC	ENST00000558241	854	10	1	2	0.0255506
TCGA-LUSC	ENST00000284987	930	29	0	14	1
TCGA-LUSC	ENST00000361479	860	8	0	4	1
TCGA-LUSC	ENST00000360468	1150	98	0	2	1
TCGA-LUSC	ENST00000382303	1352	56	0	4	1
TCGA-LUSC	ENST00000338910	523	14	0	9	1
TCGA-LUSC	ENST00000567107	909	25	0	2	1
TCGA-LUSC	ENST00000373600	347	5	0	1	1
TCGA-LUSC	ENST00000382276	373	35	1	7	0.504685
TCGA-LUSC	ENST00000220429	395	18	0	3	1
TCGA-LUSC	ENST00000314520	507	6	0	20	1
TCGA-LUSC	ENST00000382998	600	27	0	6	1
TCGA-LUSC	ENST00000190165	472	31	0	4	1
TCGA-LUSC	ENST00000382905	382	8	0	2	1
TCGA-LUSC	ENST00000337963	669	4	0	1	1
TCGA-LUSC	ENST00000330377	213	7	0	3	1
TCGA-LUSC	ENST00000389194	1812	85	1	6	0.252613
TCGA-LUSC	ENST00000532292	646	6	1	22	0.209823
TCGA-LUSC	ENST00000255152	696	17	1	7	0.166696
TCGA-LUSC	ENST00000329468	1156	7	0	37	1
TCGA-LUSC	ENST00000382251	561	24	0	3	1
TCGA-LUSC	ENST00000423479	700	10	0	4	1
TCGA-LUSC	ENST00000334660	195	18	0	2	1
TCGA-LUSC	ENST00000372518	285	6	0	2	1
TCGA-LUSC	ENST00000317749	229	11	0	1	1
TCGA-LUSC	ENST00000373588	461	5	0	3	1
TCGA-LUSC	ENST00000262158	426	21	0	1	1
TCGA-LUSC	ENST00000358293	383	24	0	6	1
TCGA-LUSC	ENST00000380393	802	55	0	3	1
TCGA-LUSC	ENST00000370996	299	22	0	3	1
TCGA-LUSC	ENST00000348616	832	48	0	5	1
TCGA-LUSC	ENST00000290691	473	19	0	4	1
TCGA-LUSC	ENST00000372484	498	48	0	4	1
TCGA-LUSC	ENST00000373580	652	18	0	8	1
TCGA-LUSC	ENST00000334352	823	38	0	1	1
TCGA-LUSC	ENST00000269214	840	23	0	2	1
TCGA-LUSC	ENST00000382869	1377	18	1	10	0.129237
TCGA-LUSC	ENST00000559596	441	30	0	2	1
TCGA-LUSC	ENST00000360587	247	10	0	1	1
TCGA-LUSC	ENST00000382203	1590	25	0	9	1
TCGA-LUSC	ENST00000353214	153	18	0	1	1
TCGA-LUSC	ENST00000341976	446	35	0	4	1
TCGA-LUSC	ENST00000248948	123	10	0	1	1
TCGA-LUSC	ENST00000433963	1118	22	0	5	1
TCGA-LUSC	ENST00000360469	916	76	1	7	0.457653
TCGA-LUSC	ENST00000373555	767	54	0	1	1
TCGA-LUSC	ENST00000402217	148	8	0	2	1
TCGA-LUSC	ENST00000443617	4861	114	2	33	0.183559
TCGA-LUSC	ENST00000289119	409	22	0	1	1
TCGA-LUSC	ENST00000319441	622	30	0	10	1
TCGA-LUSC	ENST00000269445	669	15	0	5	1
TCGA-LUSC	ENST00000373549	629	39	0	1	1
TCGA-LUSC	ENST00000310430	1327	53	1	15	0.461712
TCGA-LUSC	ENST00000252996	1085	32	0	4	1
TCGA-LUSC	ENST00000382100	873	78	1	2	0.172514
TCGA-LUSC	ENST00000334463	1250	37	0	5	1
TCGA-LUSC	ENST00000260361	327	10	0	2	1
TCGA-LUSC	ENST00000263121	385	28	0	2	1
TCGA-LUSC	ENST00000245983	120	10	0	1	1
TCGA-LUSC	ENST00000389629	710	10	0	4	1
TCGA-LUSC	ENST00000261537	1006	27	0	10	1
TCGA-LUSC	ENST00000382082	545	39	0	3	1
TCGA-LUSC	ENST00000584895	228	5	0	1	1
TCGA-LUSC	ENST00000217386	125	8	0	1	1
TCGA-LUSC	ENST00000279068	385	6	0	2	1
TCGA-LUSC	ENST00000532404	334	13	0	4	1
TCGA-LUSC	ENST00000247138	396	14	0	3	1
TCGA-LUSC	ENST00000319980	833	53	0	5	1
TCGA-LUSC	ENST00000324460	654	25	0	2	1
TCGA-LUSC	ENST00000341744	287	10	0	1	1
TCGA-LUSC	ENST00000317173	235	10	1	4	0.172789
TCGA-LUSC	ENST00000261889	557	53	0	3	1
TCGA-LUSC	ENST00000398356	503	48	0	2	1
TCGA-LUSC	ENST00000313478	1865	76	0	13	1
TCGA-LUSC	ENST00000405303	567	42	0	2	1
TCGA-LUSC	ENST00000382758	214	19	0	1	1
TCGA-LUSC	ENST00000376509	311	17	0	4	1
TCGA-LUSC	ENST00000397954	875	36	0	11	1
TCGA-LUSC	ENST00000399921	736	31	0	5	1
TCGA-LUSC	ENST00000382004	749	41	1	7	0.330854
TCGA-LUSC	ENST00000477313	493	39	1	2	0.155237
TCGA-LUSC	ENST00000260386	461	17	0	2	1
TCGA-LUSC	ENST00000255305	1151	5	0	2	1
TCGA-LUSC	ENST00000542113	705	34	0	2	1
TCGA-LUSC	ENST00000217173	541	5	0	3	1
TCGA-LUSC	ENST00000156084	571	11	0	1	1
TCGA-LUSC	ENST00000220592	859	21	0	1	1
TCGA-LUSC	ENST00000438911	362	20	0	2	1
TCGA-LUSC	ENST00000269216	595	12	0	1	1
TCGA-LUSC	ENST00000380266	764	29	0	2	1
TCGA-LUSC	ENST00000263800	864	30	1	4	0.135607
TCGA-LUSC	ENST00000329152	673	19	0	1	1
TCGA-LUSC	ENST00000391403	745	4	0	10	1
TCGA-LUSC	ENST00000381971	930	18	0	3	1
TCGA-LUSC	ENST00000382592	1088	18	0	2	1
TCGA-LUSC	ENST00000328655	352	7	0	5	1
TCGA-LUSC	ENST00000331758	396	14	0	1	1
TCGA-LUSC	ENST00000504199	493	28	0	10	1
TCGA-LUSC	ENST00000382483	2400	45	0	32	1
TCGA-LUSC	ENST00000215780	244	6	0	1	1
TCGA-LUSC	ENST00000304519	294	15	0	1	1
TCGA-LUSC	ENST00000327783	949	19	0	1	1
TCGA-LUSC	ENST00000399907	918	27	0	5	1
TCGA-LUSC	ENST00000380113	194	6	0	1	1
TCGA-LUSC	ENST00000394105	1487	12	0	6	1
TCGA-LUSC	ENST00000261292	500	39	1	3	0.220503
TCGA-LUSC	ENST00000314759	412	19	0	2	1
TCGA-LUSC	ENST00000304501	388	25	0	1	1
TCGA-LUSC	ENST00000262352	524	45	1	2	0.167409
TCGA-LUSC	ENST00000305626	229	13	1	3	0.171024
TCGA-LUSC	ENST00000554914	440	29	1	5	0.295745
TCGA-LUSC	ENST00000399722	897	56	0	3	1
TCGA-LUSC	ENST00000261854	520	16	0	3	1
TCGA-LUSC	ENST00000244040	194	8	0	2	1
TCGA-LUSC	ENST00000317025	1437	78	0	15	1
TCGA-LUSC	ENST00000325881	193	9	0	1	1
TCGA-LUSC	ENST00000309594	102	12	1	1	0.126214
TCGA-LUSC	ENST00000301332	838	4	0	13	1
TCGA-LUSC	ENST00000394258	376	11	0	1	1
TCGA-LUSC	ENST00000416569	641	23	0	1	1
TCGA-LUSC	ENST00000382466	354	16	0	2	1
TCGA-LUSC	ENST00000304330	1393	24	0	12	1
TCGA-LUSC	ENST00000475243	243	8	0	1	1
TCGA-LUSC	ENST00000218176	647	15	0	3	1
TCGA-LUSC	ENST00000304337	512	12	0	2	1
TCGA-LUSC	ENST00000475086	334	4	0	3	1
TCGA-LUSC	ENST00000273980	893	32	0	9	1
TCGA-LUSC	ENST00000398319	2220	42	0	6	1
TCGA-LUSC	ENST00000380059	918	90	1	5	0.405582
TCGA-LUSC	ENST00000356865	1499	78	5	43	0.0770672
TCGA-LUSC	ENST00000382374	434	14	0	3	1
TCGA-LUSC	ENST00000296513	576	37	0	14	1
TCGA-LUSC	ENST00000343984	434	9	0	4	1
TCGA-LUSC	ENST00000371149	501	5	0	3	1
TCGA-LUSC	ENST00000382353	208	6	0	2	1
TCGA-LUSC	ENST00000381657	323	5	0	1	1
TCGA-LUSC	ENST00000381854	337	14	0	1	1
TCGA-LUSC	ENST00000358321	822	58	0	3	1
TCGA-LUSC	ENST00000304523	373	13	1	18	0.488962
TCGA-LUSC	ENST00000303052	422	10	0	1	1
TCGA-LUSC	ENST00000286827	1591	87	3	21	0.108163
TCGA-LUSC	ENST00000261842	1137	24	0	6	1
TCGA-LUSC	ENST00000218867	291	8	0	2	1
TCGA-LUSC	ENST00000265960	522	12	0	7	1
TCGA-LUSC	ENST00000325106	475	16	1	6	0.195109
TCGA-LUSC	ENST00000326153	287	35	1	1	0.125
TCGA-LUSC	ENST00000296526	883	44	0	10	1
TCGA-LUSC	ENST00000509479	1138	34	0	3	1
TCGA-LUSC	ENST00000308919	490	6	1	4	0.0556524
TCGA-LUSC	ENST00000390665	575	7	0	1	1
TCGA-LUSC	ENST00000311550	473	23	1	19	1
TCGA-LUSC	ENST00000376441	841	21	0	6	1
TCGA-LUSC	ENST00000285039	1848	70	1	7	0.239393
TCGA-LUSC	ENST00000398292	587	25	0	5	1
TCGA-LUSC	ENST00000511601	1143	92	0	9	1
TCGA-LUSC	ENST00000300035	111	10	0	1	1
TCGA-LUSC	ENST00000270142	154	8	0	1	1
TCGA-LUSC	ENST00000292539	528	38	1	4	0.263196
TCGA-LUSC	ENST00000381578	292	15	1	9	0.392521
TCGA-LUSC	ENST00000313733	480	11	0	3	1
TCGA-LUSC	ENST00000382298	4579	118	0	35	1
TCGA-LUSC	ENST00000502664	91	11	0	1	1
TCGA-LUSC	ENST00000371141	325	33	1	3	0.28062
TCGA-LUSC	ENST00000247225	441	20	0	2	1
TCGA-LUSC	ENST00000381567	256	6	0	4	1
TCGA-LUSC	ENST00000338700	771	4	0	5	1
TCGA-LUSC	ENST00000252032	1177	25	0	6	1
TCGA-LUSC	ENST00000254488	632	34	0	6	1
TCGA-LUSC	ENST00000393807	527	42	1	7	0.446302
TCGA-LUSC	ENST00000256925	633	44	1	1	0.0709779
TCGA-LUSC	ENST00000301821	295	5	0	1	1
TCGA-LUSC	ENST00000286835	1147	65	0	7	1
TCGA-LUSC	ENST00000382258	423	27	0	3	1
TCGA-LUSC	ENST00000314328	1117	55	0	4	1
TCGA-LUSC	ENST00000373489	434	17	0	7	1
TCGA-LUSC	ENST00000372409	704	4	0	2	1
TCGA-LUSC	ENST00000284486	214	12	0	1	1
TCGA-LUSC	ENST00000396402	503	8	0	5	1
TCGA-LUSC	ENST00000397092	375	6	0	4	1
TCGA-LUSC	ENST00000381652	1132	61	0	8	1
TCGA-LUSC	ENST00000242108	569	20	1	2	0.0722647
TCGA-LUSC	ENST00000382172	713	17	0	3	1
TCGA-LUSC	ENST00000261884	581	16	0	4	1
TCGA-LUSC	ENST00000264497	162	5	0	2	1
TCGA-LUSC	ENST00000259089	505	18	0	4	1
TCGA-LUSC	ENST00000337539	412	19	0	6	1
TCGA-LUSC	ENST00000263798	890	25	0	7	1
TCGA-LUSC	ENST00000296529	345	27	0	3	1
TCGA-LUSC	ENST00000325617	610	19	0	4	1
TCGA-LUSC	ENST00000270112	714	44	0	5	1
TCGA-LUSC	ENST00000322927	1342	62	3	10	0.00999096
TCGA-LUSC	ENST00000542236	710	11	0	6	1
TCGA-LUSC	ENST00000380358	2059	84	1	11	0.37021
TCGA-LUSC	ENST00000158166	520	20	0	3	1
TCGA-LUSC	ENST00000287766	599	69	0	5	1
TCGA-LUSC	ENST00000381641	213	5	0	2	1
TCGA-LUSC	ENST00000326648	1411	47	0	9	1
TCGA-LUSC	ENST00000326010	384	4	0	2	1
TCGA-LUSC	ENST00000264498	288	6	0	1	1
TCGA-LUSC	ENST00000335135	442	10	0	1	1
TCGA-LUSC	ENST00000361171	319	11	0	2	1
TCGA-LUSC	ENST00000335449	551	9	0	4	1
TCGA-LUSC	ENST00000398545	514	7	0	3	1
TCGA-LUSC	ENST00000281243	244	11	0	4	1
TCGA-LUSC	ENST00000381627	185	12	0	1	1
TCGA-LUSC	ENST00000223862	185	16	0	2	1
TCGA-LUSC	ENST00000343518	545	7	1	24	0.293155
TCGA-LUSC	ENST00000223864	147	4	0	3	1
TCGA-LUSC	ENST00000394955	496	21	0	3	1
TCGA-LUSC	ENST00000394152	544	8	1	5	0.0796045
TCGA-LUSC	ENST00000296582	438	10	0	1	1
TCGA-LUSC	ENST00000356091	523	6	0	4	1
TCGA-LUSC	ENST00000409959	1610	70	0	4	1
TCGA-LUSC	ENST00000424834	1277	86	0	3	1
TCGA-LUSC	ENST00000394620	99	4	0	1	1
TCGA-LUSC	ENST00000381577	290	5	0	1	1
TCGA-LUSC	ENST00000262919	1429	65	0	5	1
TCGA-LUSC	ENST00000297508	904	16	0	5	1
TCGA-LUSC	ENST00000355497	406	9	0	1	1
TCGA-LUSC	ENST00000296097	189	6	1	2	0.0721411
TCGA-LUSC	ENST00000496455	693	7	0	1	1
TCGA-LUSC	ENST00000304430	316	14	0	6	1
TCGA-LUSC	ENST00000523983	444	35	0	4	1
TCGA-LUSC	ENST00000359963	557	10	0	22	1
TCGA-LUSC	ENST00000397560	941	43	1	9	0.348616
TCGA-LUSC	ENST00000331428	459	22	0	8	1
TCGA-LUSC	ENST00000331035	378	14	1	2	0.0774892
TCGA-LUSC	ENST00000284503	332	5	0	2	1
TCGA-LUSC	ENST00000394232	683	84	0	6	1
TCGA-LUSC	ENST00000380887	508	11	0	9	1
TCGA-LUSC	ENST00000299293	508	18	0	5	1
TCGA-LUSC	ENST00000373464	467	18	1	2	0.0794653
TCGA-LUSC	ENST00000298912	1002	35	1	11	0.329712
TCGA-LUSC	ENST00000438700	767	70	1	7	0.491485
TCGA-LUSC	ENST00000308744	522	30	1	9	0.420527
TCGA-LUSC	ENST00000400588	574	12	0	14	1
TCGA-LUSC	ENST00000458591	642	20	0	3	1
TCGA-LUSC	ENST00000422229	100	8	0	2	1
TCGA-LUSC	ENST00000296015	770	34	0	14	1
TCGA-LUSC	ENST00000373452	500	14	0	1	1
TCGA-LUSC	ENST00000300255	441	7	0	3	1
TCGA-LUSC	ENST00000322396	845	12	0	2	1
TCGA-LUSC	ENST00000264992	679	5	1	5	0.0432212
TCGA-LUSC	ENST00000381989	1724	81	1	9	0.354216
TCGA-LUSC	ENST00000285381	260	14	1	3	0.162112
TCGA-LUSC	ENST00000397056	487	22	1	5	0.213673
TCGA-LUSC	ENST00000318445	710	80	0	5	1
TCGA-LUSC	ENST00000494481	128	23	0	1	1
TCGA-LUSC	ENST00000360771	150	11	0	2	1
TCGA-LUSC	ENST00000274008	893	37	0	7	1
TCGA-LUSC	ENST00000315869	575	6	0	7	1
TCGA-LUSC	ENST00000252999	3695	112	0	17	1
TCGA-LUSC	ENST00000543779	3037	81	0	18	1
TCGA-LUSC	ENST00000450662	490	15	0	6	1
TCGA-LUSC	ENST00000257981	1083	36	0	6	1
TCGA-LUSC	ENST00000224605	478	17	1	9	0.289526
TCGA-LUSC	ENST00000297792	590	14	0	3	1
TCGA-LUSC	ENST00000355192	192	15	0	3	1
TCGA-LUSC	ENST00000498165	360	16	1	3	0.134372
TCGA-LUSC	ENST00000265990	1849	82	0	3	1
TCGA-LUSC	ENST00000395872	177	22	0	1	1
TCGA-LUSC	ENST00000414202	1423	13	0	4	1
TCGA-LUSC	ENST00000343855	236	5	0	3	1
TCGA-LUSC	ENST00000393197	152	6	0	1	1
TCGA-LUSC	ENST00000330315	376	32	0	3	1
TCGA-LUSC	ENST00000361972	894	7	0	18	1
TCGA-LUSC	ENST00000226299	519	42	0	3	1
TCGA-LUSC	ENST00000341446	251	6	0	5	1
TCGA-LUSC	ENST00000381317	621	12	0	5	1
TCGA-LUSC	ENST00000319363	866	9	0	8	1
TCGA-LUSC	ENST00000503131	445	49	0	3	1
TCGA-LUSC	ENST00000252087	944	81	0	5	1
TCGA-LUSC	ENST00000447280	409	8	0	1	1
TCGA-LUSC	ENST00000337090	703	62	1	8	0.525793
TCGA-LUSC	ENST00000295208	400	9	0	3	1
TCGA-LUSC	ENST00000286657	1205	69	0	18	0.618839
TCGA-LUSC	ENST00000307765	757	30	1	15	0.462337
TCGA-LUSC	ENST00000300069	209	4	0	1	1
TCGA-LUSC	ENST00000370220	669	24	0	2	1
TCGA-LUSC	ENST00000372330	707	23	0	12	1
TCGA-LUSC	ENST00000283268	459	12	0	7	1
TCGA-LUSC	ENST00000325411	602	47	0	1	1
TCGA-LUSC	ENST00000316878	815	52	0	1	1
TCGA-LUSC	ENST00000553001	297	4	0	1	1
TCGA-LUSC	ENST00000301327	412	10	0	2	1
TCGA-LUSC	ENST00000400382	569	39	0	2	1
TCGA-LUSC	ENST00000383163	266	15	2	14	0.205288
TCGA-LUSC	ENST00000445409	414	9	0	4	1
TCGA-LUSC	ENST00000220584	417	4	0	1	1
TCGA-LUSC	ENST00000354449	703	38	0	6	1
TCGA-LUSC	ENST00000265605	487	49	1	7	0.528487
TCGA-LUSC	ENST00000311434	753	4	0	5	1
TCGA-LUSC	ENST00000392676	1642	55	0	8	1
TCGA-LUSC	ENST00000298032	872	18	0	7	1
TCGA-LUSC	ENST00000452790	451	24	0	3	1
TCGA-LUSC	ENST00000326165	290	16	0	1	1
TCGA-LUSC	ENST00000333743	467	21	0	8	1
TCGA-LUSC	ENST00000331437	578	6	0	1	1
TCGA-LUSC	ENST00000371926	436	20	0	2	1
TCGA-LUSC	ENST00000340930	1065	84	1	8	0.484441
TCGA-LUSC	ENST00000268043	641	64	0	1	1
TCGA-LUSC	ENST00000260010	784	17	0	2	1
TCGA-LUSC	ENST00000388781	1761	64	3	18	0.0277845
TCGA-LUSC	ENST00000495075	360	5	0	1	1
TCGA-LUSC	ENST00000361719	1194	73	5	36	0.0722675
TCGA-LUSC	ENST00000265334	592	22	0	3	1
TCGA-LUSC	ENST00000336498	786	7	0	3	1
TCGA-LUSC	ENST00000444739	377	24	1	6	0.334871
TCGA-LUSC	ENST00000252818	347	23	0	2	1
TCGA-LUSC	ENST00000225430	196	25	0	2	1
TCGA-LUSC	ENST00000321639	984	24	0	14	1
TCGA-LUSC	ENST00000296980	263	13	1	5	0.236883
TCGA-LUSC	ENST00000381297	359	13	1	10	0.324082
TCGA-LUSC	ENST00000218548	1045	44	2	10	0.0669817
TCGA-LUSC	ENST00000351298	1074	18	0	7	1
TCGA-LUSC	ENST00000272732	424	4	0	3	1
TCGA-LUSC	ENST00000295206	392	14	0	2	1
TCGA-LUSC	ENST00000301141	494	23	1	3	0.138251
TCGA-LUSC	ENST00000326724	1374	34	0	4	1
TCGA-LUSC	ENST00000306494	547	56	1	7	0.53439
TCGA-LUSC	ENST00000322610	756	30	1	6	0.221228
TCGA-LUSC	ENST00000316519	672	50	0	2	1
TCGA-LUSC	ENST00000369239	805	18	0	10	1
TCGA-LUSC	ENST00000338101	1468	58	1	27	1
TCGA-LUSC	ENST00000442267	1266	77	3	9	0.0151816
TCGA-LUSC	ENST00000326321	455	23	0	7	1
TCGA-LUSC	ENST00000268164	375	15	0	5	1
TCGA-LUSC	ENST00000513040	447	17	0	1	1
TCGA-LUSC	ENST00000356709	523	16	1	13	0.345469
TCGA-LUSC	ENST00000339450	904	52	1	3	0.165431
TCGA-LUSC	ENST00000442702	670	20	0	1	1
TCGA-LUSC	ENST00000290158	876	4	0	3	1
TCGA-LUSC	ENST00000309100	847	69	1	3	0.227517
TCGA-LUSC	ENST00000534821	623	24	1	10	0.333629
TCGA-LUSC	ENST00000282412	479	5	0	8	1
TCGA-LUSC	ENST00000272198	701	13	0	8	1
TCGA-LUSC	ENST00000372797	475	25	0	1	1
TCGA-LUSC	ENST00000354638	838	60	0	18	0.630292
TCGA-LUSC	ENST00000379010	675	48	0	3	1
TCGA-LUSC	ENST00000490337	419	15	0	5	1
TCGA-LUSC	ENST00000358196	594	25	0	7	1
TCGA-LUSC	ENST00000393141	447	11	0	6	1
TCGA-LUSC	ENST00000479303	282	11	0	1	1
TCGA-LUSC	ENST00000381241	373	18	0	7	1
TCGA-LUSC	ENST00000287152	814	16	0	7	1
TCGA-LUSC	ENST00000327946	1009	55	1	24	1
TCGA-LUSC	ENST00000336737	423	15	0	4	1
TCGA-LUSC	ENST00000489432	624	10	0	5	1
TCGA-LUSC	ENST00000319242	299	8	0	2	1
TCGA-LUSC	ENST00000309166	241	16	0	2	1
TCGA-LUSC	ENST00000590208	655	22	2	10	0.0470895
TCGA-LUSC	ENST00000343905	315	14	0	1	1
TCGA-LUSC	ENST00000454036	1139	70	0	16	0.617651
TCGA-LUSC	ENST00000368894	105	4	0	4	1
TCGA-LUSC	ENST00000274063	295	10	0	1	1
TCGA-LUSC	ENST00000461783	1701	68	0	14	1
TCGA-LUSC	ENST00000220478	468	41	0	3	1
TCGA-LUSC	ENST00000296575	700	25	0	7	1
TCGA-LUSC	ENST00000334056	313	10	0	2	1
TCGA-LUSC	ENST00000262316	855	123	0	1	1
TCGA-LUSC	ENST00000373425	493	20	0	1	1
TCGA-LUSC	ENST00000437635	652	42	1	7	0.377851
TCGA-LUSC	ENST00000398557	1272	18	1	6	0.0861138
TCGA-LUSC	ENST00000339007	305	25	0	3	1
TCGA-LUSC	ENST00000383754	81	11	0	1	1
TCGA-LUSC	ENST00000276616	385	16	1	11	0.386762
TCGA-LUSC	ENST00000279178	553	59	1	12	1
TCGA-LUSC	ENST00000347699	1239	54	0	8	1
TCGA-LUSC	ENST00000008938	196	8	0	1	1
TCGA-LUSC	ENST00000360943	354	10	1	1	0.0309859
TCGA-LUSC	ENST00000326232	494	57	1	2	0.220406
TCGA-LUSC	ENST00000428558	1208	47	0	10	1
TCGA-LUSC	ENST00000396591	765	26	0	2	1
TCGA-LUSC	ENST00000318753	315	18	0	3	1
TCGA-LUSC	ENST00000367739	489	10	0	6	1
TCGA-LUSC	ENST00000380542	375	10	0	1	1
TCGA-LUSC	ENST00000409685	455	11	0	6	1
TCGA-LUSC	ENST00000422185	661	23	0	2	1
TCGA-LUSC	ENST00000355703	2034	120	0	10	1
TCGA-LUSC	ENST00000299300	535	7	0	2	1
TCGA-LUSC	ENST00000334651	330	21	0	4	1
TCGA-LUSC	ENST00000393919	544	9	0	1	1
TCGA-LUSC	ENST00000272342	926	14	0	7	1
TCGA-LUSC	ENST00000376922	548	35	1	2	0.126736
TCGA-LUSC	ENST00000301146	494	15	0	1	1
TCGA-LUSC	ENST00000357232	2916	77	0	38	0.624783
TCGA-LUSC	ENST00000358025	6907	223	2	42	0.39666
TCGA-LUSC	ENST00000327097	520	13	0	15	1
TCGA-LUSC	ENST00000433931	1612	8	0	9	1
TCGA-LUSC	ENST00000437043	960	25	0	3	1
TCGA-LUSC	ENST00000367495	225	8	0	1	1
TCGA-LUSC	ENST00000605106	372	10	0	1	1
TCGA-LUSC	ENST00000515673	438	41	0	4	1
TCGA-LUSC	ENST00000332271	882	11	0	4	1
TCGA-LUSC	ENST00000439988	1025	31	1	37	1
TCGA-LUSC	ENST00000550952	925	5	0	3	1
TCGA-LUSC	ENST00000354024	609	9	0	2	1
TCGA-LUSC	ENST00000360584	706	93	0	1	1
TCGA-LUSC	ENST00000372517	475	27	0	1	1
TCGA-LUSC	ENST00000409832	508	7	0	30	1
TCGA-LUSC	ENST00000343986	83	6	0	1	1
TCGA-LUSC	ENST00000221283	593	16	0	4	1
TCGA-LUSC	ENST00000520467	971	41	0	4	1
TCGA-LUSC	ENST00000262018	387	7	0	4	1
TCGA-LUSC	ENST00000333461	411	25	1	4	0.22877
TCGA-LUSC	ENST00000297063	520	37	0	3	1
TCGA-LUSC	ENST00000339486	519	15	0	3	1
TCGA-LUSC	ENST00000517876	292	9	0	1	1
TCGA-LUSC	ENST00000381192	185	8	0	1	1
TCGA-LUSC	ENST00000397239	375	11	0	1	1
TCGA-LUSC	ENST00000301790	279	14	0	4	1
TCGA-LUSC	ENST00000241651	224	15	0	2	1
TCGA-LUSC	ENST00000255324	1623	52	0	10	1
TCGA-LUSC	ENST00000296098	400	4	0	2	1
TCGA-LUSC	ENST00000373387	1013	47	0	3	1
TCGA-LUSC	ENST00000399933	2103	32	0	8	1
TCGA-LUSC	ENST00000259750	1321	67	0	6	1
TCGA-LUSC	ENST00000270115	542	35	0	1	1
TCGA-LUSC	ENST00000388920	318	8	0	1	1
TCGA-LUSC	ENST00000297524	470	4	0	16	1
TCGA-LUSC	ENST00000367236	326	14	2	6	0.0292149
TCGA-LUSC	ENST00000368671	226	10	0	2	1
TCGA-LUSC	ENST00000249700	351	28	0	3	1
TCGA-LUSC	ENST00000394224	1042	46	0	1	1
TCGA-LUSC	ENST00000533400	404	15	0	6	1
TCGA-LUSC	ENST00000314144	530	8	0	5	1
TCGA-LUSC	ENST00000404767	2190	35	0	9	1
TCGA-LUSC	ENST00000383710	1353	16	1	19	0.212169
TCGA-LUSC	ENST00000324071	491	20	0	7	1
TCGA-LUSC	ENST00000419234	592	16	0	1	1
TCGA-LUSC	ENST00000400359	1148	21	0	7	1
TCGA-LUSC	ENST00000255416	477	12	0	5	1
TCGA-LUSC	ENST00000442201	941	25	0	27	1
TCGA-LUSC	ENST00000276201	483	11	0	7	1
TCGA-LUSC	ENST00000361384	1040	35	0	4	1
TCGA-LUSC	ENST00000333334	178	13	0	1	1
TCGA-LUSC	ENST00000394339	319	25	0	2	1
TCGA-LUSC	ENST00000381477	118	14	0	1	1
TCGA-LUSC	ENST00000231498	1391	8	0	11	1
TCGA-LUSC	ENST00000221347	5405	100	0	52	1
TCGA-LUSC	ENST00000340246	337	12	0	3	1
TCGA-LUSC	ENST00000302541	859	21	0	3	1
TCGA-LUSC	ENST00000437723	227	7	0	1	1
TCGA-LUSC	ENST00000425967	853	51	0	1	1
TCGA-LUSC	ENST00000279101	478	50	0	1	1
TCGA-LUSC	ENST00000481909	445	33	0	7	1
TCGA-LUSC	ENST00000499023	514	26	2	5	0.0253937
TCGA-LUSC	ENST00000399953	568	6	0	1	1
TCGA-LUSC	ENST00000504087	1429	39	0	10	1
TCGA-LUSC	ENST00000192788	1440	48	0	11	1
TCGA-LUSC	ENST00000298767	1190	11	0	9	1
TCGA-LUSC	ENST00000323544	490	6	0	5	1
TCGA-LUSC	ENST00000255409	383	8	0	1	1
TCGA-LUSC	ENST00000399839	511	12	0	4	1
TCGA-LUSC	ENST00000382199	599	18	1	4	0.12049
TCGA-LUSC	ENST00000370215	517	4	0	4	1
TCGA-LUSC	ENST00000374656	406	8	0	4	1
TCGA-LUSC	ENST00000329630	537	14	0	2	1
TCGA-LUSC	ENST00000426263	492	51	0	1	1
TCGA-LUSC	ENST00000340539	426	13	0	5	1
TCGA-LUSC	ENST00000254667	700	43	0	10	1
TCGA-LUSC	ENST00000308580	352	11	0	5	1
TCGA-LUSC	ENST00000389175	1101	56	0	13	1
TCGA-LUSC	ENST00000529681	5762	85	1	56	0.567404
TCGA-LUSC	ENST00000499536	356	11	0	4	1
TCGA-LUSC	ENST00000239367	500	25	0	1	1
TCGA-LUSC	ENST00000259569	1105	25	0	7	1
TCGA-LUSC	ENST00000358102	984	72	2	11	0.194381
TCGA-LUSC	ENST00000329447	265	31	2	11	0.626631
TCGA-LUSC	ENST00000367734	272	7	0	3	1
TCGA-LUSC	ENST00000394329	4981	169	1	50	1
TCGA-LUSC	ENST00000413199	262	18	1	6	0.35952
TCGA-LUSC	ENST00000262990	320	6	0	1	1
TCGA-LUSC	ENST00000301204	493	28	0	4	1
TCGA-LUSC	ENST00000606214	293	12	0	4	1
TCGA-LUSC	ENST00000487847	198	4	0	1	1
TCGA-LUSC	ENST00000306108	477	27	0	1	1
TCGA-LUSC	ENST00000237289	790	25	0	8	1
TCGA-LUSC	ENST00000261609	4834	63	1	42	0.427237
TCGA-LUSC	ENST00000252998	664	40	1	2	0.11942
TCGA-LUSC	ENST00000394196	1828	39	0	8	1
TCGA-LUSC	ENST00000435504	1435	42	0	12	1
TCGA-LUSC	ENST00000374704	341	18	1	4	0.203564
TCGA-LUSC	ENST00000406246	551	4	0	1	1
TCGA-LUSC	ENST00000354185	783	22	0	1	1
TCGA-LUSC	ENST00000264414	768	22	0	12	1
TCGA-LUSC	ENST00000433473	306	15	0	3	1
TCGA-LUSC	ENST00000304031	392	17	0	2	1
TCGA-LUSC	ENST00000517970	922	55	0	8	1
TCGA-LUSC	ENST00000371100	1037	52	0	7	1
TCGA-LUSC	ENST00000299601	666	15	0	2	1
TCGA-LUSC	ENST00000329451	634	32	0	8	1
TCGA-LUSC	ENST00000357084	1001	29	0	5	1
TCGA-LUSC	ENST00000228928	1087	21	0	7	1
TCGA-LUSC	ENST00000331923	917	27	0	3	1
TCGA-LUSC	ENST00000383463	354	38	0	3	1
TCGA-LUSC	ENST00000407886	129	10	0	1	1
TCGA-LUSC	ENST00000377670	669	34	2	8	0.0629127
TCGA-LUSC	ENST00000367229	466	48	1	9	1
TCGA-LUSC	ENST00000219905	3065	33	0	13	1
TCGA-LUSC	ENST00000392552	870	105	0	4	1
TCGA-LUSC	ENST00000383366	645	23	1	4	0.140222
TCGA-LUSC	ENST00000395952	558	22	0	2	1
TCGA-LUSC	ENST00000276893	802	31	0	3	1
TCGA-LUSC	ENST00000334370	2778	51	0	13	1
TCGA-LUSC	ENST00000551509	508	7	0	12	1
TCGA-LUSC	ENST00000308271	1035	37	0	6	1
TCGA-LUSC	ENST00000264658	436	11	0	2	1
TCGA-LUSC	ENST00000581322	332	19	0	4	1
TCGA-LUSC	ENST00000157812	418	10	0	4	1
TCGA-LUSC	ENST00000359333	216	24	0	5	1
TCGA-LUSC	ENST00000265748	1124	60	0	6	1
TCGA-LUSC	ENST00000261845	721	23	0	4	1
TCGA-LUSC	ENST00000292524	493	10	0	1	1
TCGA-LUSC	ENST00000225964	1464	17	0	13	1
TCGA-LUSC	ENST00000381884	1338	81	1	17	1
TCGA-LUSC	ENST00000295408	999	5	0	8	1
TCGA-LUSC	ENST00000215855	211	5	0	1	1
TCGA-LUSC	ENST00000393845	1854	29	0	16	1
TCGA-LUSC	ENST00000296577	599	12	0	2	1
TCGA-LUSC	ENST00000307271	665	9	0	9	1
TCGA-LUSC	ENST00000368887	348	15	0	3	1
TCGA-LUSC	ENST00000330436	494	29	0	3	1
TCGA-LUSC	ENST00000398215	205	6	0	2	1
TCGA-LUSC	ENST00000431635	361	14	0	1	1
TCGA-LUSC	ENST00000585556	148	12	0	2	1
TCGA-LUSC	ENST00000260442	204	7	0	1	1
TCGA-LUSC	ENST00000327669	321	23	0	2	1
TCGA-LUSC	ENST00000398015	984	23	0	28	1
TCGA-LUSC	ENST00000367837	684	52	0	7	1
TCGA-LUSC	ENST00000344754	1709	38	1	24	0.423035
TCGA-LUSC	ENST00000393110	498	7	0	4	1
TCGA-LUSC	ENST00000331723	313	4	0	20	1
TCGA-LUSC	ENST00000372371	1390	24	0	3	1
TCGA-LUSC	ENST00000372289	467	10	0	1	1
TCGA-LUSC	ENST00000331105	491	25	0	4	1
TCGA-LUSC	ENST00000445902	723	47	0	4	1
TCGA-LUSC	ENST00000354955	376	49	1	3	0.346651
TCGA-LUSC	ENST00000372585	548	64	1	3	0.314296
TCGA-LUSC	ENST00000335251	942	24	0	4	1
TCGA-LUSC	ENST00000262608	1443	22	0	12	1
TCGA-LUSC	ENST00000369153	137	8	0	1	1
TCGA-LUSC	ENST00000379802	2871	104	1	17	0.46814
TCGA-LUSC	ENST00000257555	631	16	0	7	1
TCGA-LUSC	ENST00000272224	450	4	0	2	1
TCGA-LUSC	ENST00000458208	377	12	0	1	1
TCGA-LUSC	ENST00000261837	395	5	0	1	1
TCGA-LUSC	ENST00000367603	2446	82	1	16	0.423286
TCGA-LUSC	ENST00000357366	345	5	0	13	1
TCGA-LUSC	ENST00000217159	722	68	1	9	0.592415
TCGA-LUSC	ENST00000354221	217	7	0	3	1
TCGA-LUSC	ENST00000323646	162	9	0	1	1
TCGA-LUSC	ENST00000343110	382	28	0	3	1
TCGA-LUSC	ENST00000545336	441	8	0	3	1
TCGA-LUSC	ENST00000367360	334	17	0	1	1
TCGA-LUSC	ENST00000372771	1914	50	0	4	1
TCGA-LUSC	ENST00000324198	688	20	0	2	1
TCGA-LUSC	ENST00000327681	814	25	0	4	1
TCGA-LUSC	ENST00000321612	1020	29	0	8	1
TCGA-LUSC	ENST00000265997	698	23	0	3	1
TCGA-LUSC	ENST00000302176	783	16	0	3	1
TCGA-LUSC	ENST00000367222	332	56	1	4	0.526344
TCGA-LUSC	ENST00000356150	342	14	0	4	1
TCGA-LUSC	ENST00000262613	358	32	0	2	1
TCGA-LUSC	ENST00000420702	385	20	0	2	1
TCGA-LUSC	ENST00000430365	296	13	0	1	1
TCGA-LUSC	ENST00000290231	579	69	0	1	1
TCGA-LUSC	ENST00000232905	113	13	0	1	1
TCGA-LUSC	ENST00000369146	742	86	1	4	0.391692
TCGA-LUSC	ENST00000367166	346	26	0	5	1
TCGA-LUSC	ENST00000381154	593	19	0	2	1
TCGA-LUSC	ENST00000372766	182	4	0	1	1
TCGA-LUSC	ENST00000434813	526	60	0	5	1
TCGA-LUSC	ENST00000334258	975	33	1	5	0.162151
TCGA-LUSC	ENST00000341318	546	22	0	1	1
TCGA-LUSC	ENST00000456763	1514	39	0	6	1
TCGA-LUSC	ENST00000295119	326	16	0	2	1
TCGA-LUSC	ENST00000395706	465	34	0	1	1
TCGA-LUSC	ENST00000393655	460	24	0	7	1
TCGA-LUSC	ENST00000607273	346	40	0	9	0.605348
TCGA-LUSC	ENST00000372285	277	19	0	2	1
TCGA-LUSC	ENST00000346027	750	29	0	8	1
TCGA-LUSC	ENST00000372759	475	26	0	2	1
TCGA-LUSC	ENST00000529415	513	24	0	1	1
TCGA-LUSC	ENST00000373731	419	9	0	2	1
TCGA-LUSC	ENST00000281589	631	13	0	6	1
TCGA-LUSC	ENST00000342483	498	11	0	3	1
TCGA-LUSC	ENST00000361952	372	8	0	1	1
TCGA-LUSC	ENST00000515384	671	27	0	7	1
TCGA-LUSC	ENST00000357681	1205	51	0	4	1
TCGA-LUSC	ENST00000204566	308	8	0	1	1
TCGA-LUSC	ENST00000328194	1287	56	0	6	1
TCGA-LUSC	ENST00000264712	793	13	0	4	1
TCGA-LUSC	ENST00000504830	1594	45	0	73	0.260482
TCGA-LUSC	ENST00000230056	209	8	0	2	1
TCGA-LUSC	ENST00000381801	621	21	1	7	0.221856
TCGA-LUSC	ENST00000381134	589	12	0	4	1
TCGA-LUSC	ENST00000380525	831	45	0	6	1
TCGA-LUSC	ENST00000403458	317	11	0	1	1
TCGA-LUSC	ENST00000264436	726	13	0	4	1
TCGA-LUSC	ENST00000524821	216	24	1	1	0.115207
TCGA-LUSC	ENST00000360359	1134	50	2	6	0.0272169
TCGA-LUSC	ENST00000302068	491	11	1	9	0.197822
TCGA-LUSC	ENST00000293872	371	6	0	1	1
TCGA-LUSC	ENST00000542845	387	27	0	1	1
TCGA-LUSC	ENST00000597959	137	4	0	2	1
TCGA-LUSC	ENST00000256861	956	30	1	15	0.387558
TCGA-LUSC	ENST00000317378	188	10	1	1	0.0582011
TCGA-LUSC	ENST00000505956	572	41	0	3	1
TCGA-LUSC	ENST00000339208	1314	98	0	7	1
TCGA-LUSC	ENST00000268797	385	4	0	4	1
TCGA-LUSC	ENST00000261739	590	27	0	1	1
TCGA-LUSC	ENST00000378526	1009	47	1	4	0.176728
TCGA-LUSC	ENST00000258821	440	6	1	4	0.0617915
TCGA-LUSC	ENST00000258749	575	33	0	7	1
TCGA-LUSC	ENST00000335473	2567	93	0	31	0.626245
TCGA-LUSC	ENST00000321680	1151	15	0	8	1
TCGA-LUSC	ENST00000289361	513	20	0	4	1
TCGA-LUSC	ENST00000333337	323	5	0	3	1
TCGA-LUSC	ENST00000346664	321	4	0	4	1
TCGA-LUSC	ENST00000358602	2603	120	2	16	0.169104
TCGA-LUSC	ENST00000457500	453	29	0	2	1
TCGA-LUSC	ENST00000251691	2177	74	2	15	0.0931062
TCGA-LUSC	ENST00000285238	1527	80	1	7	0.316483
TCGA-LUSC	ENST00000372262	828	39	0	7	1
TCGA-LUSC	ENST00000293275	120	13	0	1	1
TCGA-LUSC	ENST00000368886	419	17	0	3	1
TCGA-LUSC	ENST00000159060	568	7	0	8	1
TCGA-LUSC	ENST00000310447	452	9	1	4	0.0851471
TCGA-LUSC	ENST00000381127	590	15	0	7	1
TCGA-LUSC	ENST00000296658	245	6	0	5	1
TCGA-LUSC	ENST00000394701	336	11	0	5	1
TCGA-LUSC	ENST00000377307	1114	57	1	8	0.346874
TCGA-LUSC	ENST00000301178	894	37	0	3	1
TCGA-LUSC	ENST00000377819	1032	22	0	2	1
TCGA-LUSC	ENST00000416188	1648	68	1	7	0.258184
TCGA-LUSC	ENST00000317506	620	48	0	3	1
TCGA-LUSC	ENST00000393812	432	24	0	2	1
TCGA-LUSC	ENST00000251089	670	5	0	5	1
TCGA-LUSC	ENST00000261839	1742	58	0	11	1
TCGA-LUSC	ENST00000450471	429	13	0	11	1
TCGA-LUSC	ENST00000224807	325	36	0	1	1
TCGA-LUSC	ENST00000269228	1278	83	0	5	1
TCGA-LUSC	ENST00000255945	329	10	0	3	1
TCGA-LUSC	ENST00000254963	686	31	0	5	1
TCGA-LUSC	ENST00000245796	1056	45	0	5	1
TCGA-LUSC	ENST00000339824	950	62	0	8	1
TCGA-LUSC	ENST00000217939	2828	76	0	32	1
TCGA-LUSC	ENST00000357559	621	9	0	5	1
TCGA-LUSC	ENST00000282226	276	8	1	1	0.032491
TCGA-LUSC	ENST00000265138	414	9	0	3	1
TCGA-LUSC	ENST00000342136	515	10	0	3	1
TCGA-LUSC	ENST00000379205	113	8	0	2	1
TCGA-LUSC	ENST00000271628	424	6	0	5	1
TCGA-LUSC	ENST00000381309	1056	37	0	4	1
TCGA-LUSC	ENST00000328902	292	29	0	8	1
TCGA-LUSC	ENST00000262848	358	10	0	1	1
TCGA-LUSC	ENST00000323301	723	24	0	1	1
TCGA-LUSC	ENST00000282499	902	26	1	16	0.38224
TCGA-LUSC	ENST00000258390	2186	115	2	32	0.684668
TCGA-LUSC	ENST00000253247	719	17	0	2	1
TCGA-LUSC	ENST00000557301	458	19	0	1	1
TCGA-LUSC	ENST00000231368	1025	8	0	5	1
TCGA-LUSC	ENST00000367339	244	24	0	1	1
TCGA-LUSC	ENST00000281154	315	6	0	5	1
TCGA-LUSC	ENST00000513000	924	28	0	4	1
TCGA-LUSC	ENST00000310441	2035	34	0	7	1
TCGA-LUSC	ENST00000338193	420	17	0	7	1
TCGA-LUSC	ENST00000442561	398	42	0	4	1
TCGA-LUSC	ENST00000249910	580	14	0	2	1
TCGA-LUSC	ENST00000396203	215	7	0	1	1
TCGA-LUSC	ENST00000542275	148	4	0	2	1
TCGA-LUSC	ENST00000379028	1304	48	0	15	1
TCGA-LUSC	ENST00000297477	413	12	0	4	1
TCGA-LUSC	ENST00000409134	539	16	0	2	1
TCGA-LUSC	ENST00000338981	2555	96	0	4	1
TCGA-LUSC	ENST00000358201	569	26	0	6	1
TCGA-LUSC	ENST00000375790	352	40	2	7	0.192135
TCGA-LUSC	ENST00000381095	816	35	0	21	1
TCGA-LUSC	ENST00000234160	452	13	0	4	1
TCGA-LUSC	ENST00000317204	274	10	0	2	1
TCGA-LUSC	ENST00000373542	1223	66	0	12	1
TCGA-LUSC	ENST00000262809	621	52	0	3	1
TCGA-LUSC	ENST00000454497	1049	44	0	5	1
TCGA-LUSC	ENST00000361976	1132	55	0	4	1
TCGA-LUSC	ENST00000307720	370	31	1	2	0.164855
TCGA-LUSC	ENST00000296464	839	41	1	4	0.185188
TCGA-LUSC	ENST00000264710	200	20	1	2	0.197576
TCGA-LUSC	ENST00000220058	389	32	0	3	1
TCGA-LUSC	ENST00000335987	267	9	0	1	1
TCGA-LUSC	ENST00000372257	337	6	0	2	1
TCGA-LUSC	ENST00000531224	920	52	1	33	1
TCGA-LUSC	ENST00000317620	834	13	0	5	1
TCGA-LUSC	ENST00000290200	325	8	0	1	1
TCGA-LUSC	ENST00000347077	836	15	0	3	1
TCGA-LUSC	ENST00000545588	810	13	1	4	0.0671622
TCGA-LUSC	ENST00000502852	227	5	1	3	0.0765621
TCGA-LUSC	ENST00000404929	716	63	0	2	1
TCGA-LUSC	ENST00000321660	370	7	1	3	0.0631389
TCGA-LUSC	ENST00000447116	616	19	0	2	1
TCGA-LUSC	ENST00000381655	1188	64	2	16	0.217297
TCGA-LUSC	ENST00000177694	535	13	0	3	1
TCGA-LUSC	ENST00000356031	1822	71	1	29	1
TCGA-LUSC	ENST00000346085	2249	43	0	20	1
TCGA-LUSC	ENST00000377387	673	18	0	3	1
TCGA-LUSC	ENST00000359983	1052	44	0	5	1
TCGA-LUSC	ENST00000344642	272	13	0	2	1
TCGA-LUSC	ENST00000374694	694	32	0	5	1
TCGA-LUSC	ENST00000264433	1114	66	0	2	1
TCGA-LUSC	ENST00000372227	365	21	0	3	1
TCGA-LUSC	ENST00000372476	1138	27	1	13	0.2752
TCGA-LUSC	ENST00000398169	277	4	0	3	1
TCGA-LUSC	ENST00000585089	158	8	0	2	1
TCGA-LUSC	ENST00000301919	345	35	0	6	1
TCGA-LUSC	ENST00000532622	648	15	0	1	1
TCGA-LUSC	ENST00000200652	551	90	1	3	0.416891
TCGA-LUSC	ENST00000424830	251	10	0	2	1
TCGA-LUSC	ENST00000270139	557	8	0	3	1
TCGA-LUSC	ENST00000358776	432	29	0	1	1
TCGA-LUSC	ENST00000422514	156	10	1	1	0.0700637
TCGA-LUSC	ENST00000285311	259	6	0	4	1
TCGA-LUSC	ENST00000263657	252	13	0	1	1
TCGA-LUSC	ENST00000454402	340	10	0	2	1
TCGA-LUSC	ENST00000217195	199	8	0	2	1
TCGA-LUSC	ENST00000357115	2863	50	1	22	0.325535
TCGA-LUSC	ENST00000412036	660	42	0	5	1
TCGA-LUSC	ENST00000369287	898	47	0	3	1
TCGA-LUSC	ENST00000358230	238	22	0	1	1
TCGA-LUSC	ENST00000274140	910	19	2	9	0.0162641
TCGA-LUSC	ENST00000308342	403	20	0	2	1
TCGA-LUSC	ENST00000327928	477	26	1	9	0.404787
TCGA-LUSC	ENST00000321105	1001	23	0	6	1
TCGA-LUSC	ENST00000396618	550	12	0	4	1
TCGA-LUSC	ENST00000307194	306	22	1	8	0.459751
TCGA-LUSC	ENST00000217961	583	33	0	6	1
TCGA-LUSC	ENST00000292562	671	22	0	1	1
TCGA-LUSC	ENST00000434826	186	8	0	1	1
TCGA-LUSC	ENST00000374695	4391	113	0	22	1
TCGA-LUSC	ENST00000397566	516	9	0	1	1
TCGA-LUSC	ENST00000449260	668	7	0	3	1
TCGA-LUSC	ENST00000376510	182	10	0	3	1
TCGA-LUSC	ENST00000275015	500	22	0	2	1
TCGA-LUSC	ENST00000265174	624	17	0	4	1
TCGA-LUSC	ENST00000439741	709	8	0	8	1
TCGA-LUSC	ENST00000392547	503	12	0	6	1
TCGA-LUSC	ENST00000371117	4074	92	1	81	1
TCGA-LUSC	ENST00000315599	404	9	0	10	1
TCGA-LUSC	ENST00000276681	176	7	0	2	1
TCGA-LUSC	ENST00000248933	1024	26	0	10	1
TCGA-LUSC	ENST00000367204	622	26	0	3	1
TCGA-LUSC	ENST00000264382	1827	60	3	73	0.732436
TCGA-LUSC	ENST00000264431	1499	109	3	11	0.0422625
TCGA-LUSC	ENST00000305242	1044	5	0	17	1
TCGA-LUSC	ENST00000266980	540	34	0	1	1
TCGA-LUSC	ENST00000358647	307	24	0	6	1
TCGA-LUSC	ENST00000285873	1508	15	0	3	1
TCGA-LUSC	ENST00000373312	746	10	0	4	1
TCGA-LUSC	ENST00000245407	557	112	2	4	0.185206
TCGA-LUSC	ENST00000430334	1056	29	0	3	1
TCGA-LUSC	ENST00000343459	560	19	0	6	1
TCGA-LUSC	ENST00000507958	790	49	5	49	0.235803
TCGA-LUSC	ENST00000381042	253	7	0	1	1
TCGA-LUSC	ENST00000398904	1068	21	0	16	1
TCGA-LUSC	ENST00000233331	356	12	1	3	0.105031
TCGA-LUSC	ENST00000265986	1019	79	0	1	1
TCGA-LUSC	ENST00000379719	1038	34	0	3	1
TCGA-LUSC	ENST00000220062	266	10	0	2	1
TCGA-LUSC	ENST00000229214	381	23	0	2	1
TCGA-LUSC	ENST00000382179	766	32	0	3	1
TCGA-LUSC	ENST00000233242	4563	137	3	68	0.460759
TCGA-LUSC	ENST00000308110	551	38	0	2	1
TCGA-LUSC	ENST00000355105	474	30	0	4	1
TCGA-LUSC	ENST00000338682	514	54	2	12	0.371362
TCGA-LUSC	ENST00000244289	1076	23	0	3	1
TCGA-LUSC	ENST00000367245	235	4	0	11	1
TCGA-LUSC	ENST00000399050	968	79	0	7	1
TCGA-LUSC	ENST00000292090	247	8	0	1	1
TCGA-LUSC	ENST00000251496	1015	18	0	5	1
TCGA-LUSC	ENST00000367244	170	11	0	9	1
TCGA-LUSC	ENST00000262648	680	31	0	1	1
TCGA-LUSC	ENST00000361713	1341	36	0	43	0.625102
TCGA-LUSC	ENST00000379756	236	10	0	1	1
TCGA-LUSC	ENST00000310758	727	15	0	12	1
TCGA-LUSC	ENST00000361983	621	7	1	4	0.050344
TCGA-LUSC	ENST00000361428	2279	35	0	13	1
TCGA-LUSC	ENST00000156109	476	31	0	4	1
TCGA-LUSC	ENST00000399231	1855	53	0	7	1
TCGA-LUSC	ENST00000423778	661	28	0	8	1
TCGA-LUSC	ENST00000381588	685	43	2	5	0.0366771
TCGA-LUSC	ENST00000256442	433	23	0	2	1
TCGA-LUSC	ENST00000270861	970	54	1	4	0.207744
TCGA-LUSC	ENST00000447204	270	15	0	5	1
TCGA-LUSC	ENST00000295872	855	15	0	8	1
TCGA-LUSC	ENST00000306100	847	21	1	25	0.476859
TCGA-LUSC	ENST00000283206	555	22	0	5	1
TCGA-LUSC	ENST00000357742	878	36	0	2	1
TCGA-LUSC	ENST00000542534	1012	119	0	1	1
TCGA-LUSC	ENST00000434248	833	33	0	9	1
TCGA-LUSC	ENST00000372470	635	29	0	1	1
TCGA-LUSC	ENST00000204549	485	7	0	4	1
TCGA-LUSC	ENST00000307522	538	71	0	4	1
TCGA-LUSC	ENST00000302277	1209	62	4	72	0.783847
TCGA-LUSC	ENST00000262585	1198	15	1	5	0.0648599
TCGA-LUSC	ENST00000300651	1581	74	0	12	1
TCGA-LUSC	ENST00000406869	718	25	0	8	1
TCGA-LUSC	ENST00000242591	676	23	1	9	0.275961
TCGA-LUSC	ENST00000397770	467	15	0	2	1
TCGA-LUSC	ENST00000543214	332	20	0	1	1
TCGA-LUSC	ENST00000355387	566	31	0	3	1
TCGA-LUSC	ENST00000412696	334	4	0	3	1
TCGA-LUSC	ENST00000525590	648	15	0	1	1
TCGA-LUSC	ENST00000372025	247	23	1	1	0.0967742
TCGA-LUSC	ENST00000388833	658	19	1	3	0.0881822
TCGA-LUSC	ENST00000007414	842	31	0	4	1
TCGA-LUSC	ENST00000342315	719	8	0	3	1
TCGA-LUSC	ENST00000299308	1078	21	1	25	0.399084
TCGA-LUSC	ENST00000229758	447	22	0	2	1
TCGA-LUSC	ENST00000302053	866	35	0	11	1
TCGA-LUSC	ENST00000317361	241	12	0	1	1
TCGA-LUSC	ENST00000381527	464	45	1	7	0.515315
TCGA-LUSC	ENST00000264995	348	11	0	2	1
TCGA-LUSC	ENST00000455521	642	32	0	6	1
TCGA-LUSC	ENST00000371442	343	24	0	4	1
TCGA-LUSC	ENST00000526793	612	9	0	3	1
TCGA-LUSC	ENST00000314399	388	24	0	2	1
TCGA-LUSC	ENST00000354475	747	25	1	7	0.218578
TCGA-LUSC	ENST00000367328	1385	50	0	7	1
TCGA-LUSC	ENST00000372718	429	12	0	4	1
TCGA-LUSC	ENST00000372462	499	20	0	3	1
TCGA-LUSC	ENST00000343098	6996	255	0	28	0.624727
TCGA-LUSC	ENST00000263956	886	8	0	1	1
TCGA-LUSC	ENST00000405375	164	27	1	2	0.309748
TCGA-LUSC	ENST00000378700	161	9	0	2	1
TCGA-LUSC	ENST00000307998	443	38	0	4	1
TCGA-LUSC	ENST00000215906	369	6	1	6	0.107588
TCGA-LUSC	ENST00000370196	330	14	0	2	1
TCGA-LUSC	ENST00000260649	685	33	1	8	0.332724
TCGA-LUSC	ENST00000259698	1068	45	0	7	1
TCGA-LUSC	ENST00000371431	197	6	0	2	1
TCGA-LUSC	ENST00000311875	516	18	0	2	1
TCGA-LUSC	ENST00000340722	128	8	0	2	1
TCGA-LUSC	ENST00000245960	580	47	2	5	0.0583887
TCGA-LUSC	ENST00000303375	1479	17	0	11	1
TCGA-LUSC	ENST00000396602	638	20	1	4	0.124838
TCGA-LUSC	ENST00000330120	469	29	1	17	1
TCGA-LUSC	ENST00000161559	526	29	0	1	1
TCGA-LUSC	ENST00000361484	277	28	0	2	1
TCGA-LUSC	ENST00000370193	281	5	0	2	1
TCGA-LUSC	ENST00000373302	603	39	0	1	1
TCGA-LUSC	ENST00000324607	495	28	1	4	0.21356
TCGA-LUSC	ENST00000367474	173	4	0	1	1
TCGA-LUSC	ENST00000343257	988	65	0	6	1
TCGA-LUSC	ENST00000357878	357	9	0	5	1
TCGA-LUSC	ENST00000382254	794	95	5	39	0.802082
TCGA-LUSC	ENST00000554643	317	6	0	1	1
TCGA-LUSC	ENST00000400085	300	7	0	1	1
TCGA-LUSC	ENST00000217964	577	13	0	1	1
TCGA-LUSC	ENST00000339992	273	26	0	3	1
TCGA-LUSC	ENST00000359775	488	45	0	4	1
TCGA-LUSC	ENST00000330891	668	21	0	9	1
TCGA-LUSC	ENST00000333796	530	20	0	6	1
TCGA-LUSC	ENST00000282249	763	37	0	18	1
TCGA-LUSC	ENST00000361297	1798	151	1	12	1
TCGA-LUSC	ENST00000285116	255	8	0	1	1
TCGA-LUSC	ENST00000381196	1912	83	3	28	0.124347
TCGA-LUSC	ENST00000367194	138	12	0	1	1
TCGA-LUSC	ENST00000393774	488	16	0	3	1
TCGA-LUSC	ENST00000398145	708	31	2	6	0.02767
TCGA-LUSC	ENST00000367233	380	18	0	2	1
TCGA-LUSC	ENST00000233615	269	19	0	1	1
TCGA-LUSC	ENST00000371505	501	36	0	2	1
TCGA-LUSC	ENST00000367467	1247	47	0	12	1
TCGA-LUSC	ENST00000263062	836	76	0	6	1
TCGA-LUSC	ENST00000538922	557	51	1	3	0.253915
TCGA-LUSC	ENST00000402010	788	32	0	8	1
TCGA-LUSC	ENST00000359541	911	32	0	6	1
TCGA-LUSC	ENST00000537763	217	12	0	3	1
TCGA-LUSC	ENST00000335351	500	7	0	1	1
TCGA-LUSC	ENST00000268766	692	38	0	3	1
TCGA-LUSC	ENST00000381831	1010	20	0	3	1
TCGA-LUSC	ENST00000431350	766	30	1	5	0.185952
TCGA-LUSC	ENST00000406452	314	10	0	1	1
TCGA-LUSC	ENST00000369135	843	37	1	8	0.307187
TCGA-LUSC	ENST00000335327	502	26	0	5	1
TCGA-LUSC	ENST00000461166	657	14	0	2	1
TCGA-LUSC	ENST00000272203	1048	79	2	8	0.120309
TCGA-LUSC	ENST00000379558	1019	30	0	10	1
TCGA-LUSC	ENST00000376504	328	11	0	2	1
TCGA-LUSC	ENST00000336098	453	24	0	6	1
TCGA-LUSC	ENST00000400384	587	16	0	7	1
TCGA-LUSC	ENST00000342415	339	12	0	2	1
TCGA-LUSC	ENST00000307886	376	15	0	4	1
TCGA-LUSC	ENST00000358353	845	32	0	5	1
TCGA-LUSC	ENST00000323327	185	12	0	1	1
TCGA-LUSC	ENST00000405846	334	18	0	3	1
TCGA-LUSC	ENST00000339296	439	13	0	2	1
TCGA-LUSC	ENST00000255977	482	9	1	3	0.0607118
TCGA-LUSC	ENST00000305264	428	13	0	1	1
TCGA-LUSC	ENST00000282251	894	38	0	11	1
TCGA-LUSC	ENST00000242465	158	26	0	1	1
TCGA-LUSC	ENST00000283195	3224	52	1	25	0.338152
TCGA-LUSC	ENST00000536681	515	19	1	5	0.178709
TCGA-LUSC	ENST00000267116	1076	18	0	8	1
TCGA-LUSC	ENST00000306406	190	4	0	4	1
TCGA-LUSC	ENST00000369980	712	9	0	9	1
TCGA-LUSC	ENST00000282344	370	9	0	1	1
TCGA-LUSC	ENST00000332797	274	5	1	2	0.043083
TCGA-LUSC	ENST00000264852	827	49	1	11	0.493849
TCGA-LUSC	ENST00000392006	856	65	1	5	0.329499
TCGA-LUSC	ENST00000515385	465	23	0	5	1
TCGA-LUSC	ENST00000288757	262	5	0	2	1
TCGA-LUSC	ENST00000225927	743	19	0	3	1
TCGA-LUSC	ENST00000283006	247	6	0	2	1
TCGA-LUSC	ENST00000435159	1108	20	0	1	1
TCGA-LUSC	ENST00000373186	385	12	0	4	1
TCGA-LUSC	ENST00000261233	596	8	0	7	1
TCGA-LUSC	ENST00000367188	713	38	0	5	1
TCGA-LUSC	ENST00000266070	2240	62	0	22	1
TCGA-LUSC	ENST00000219409	225	7	0	1	1
TCGA-LUSC	ENST00000234313	350	13	0	8	1
TCGA-LUSC	ENST00000599531	635	10	0	5	1
TCGA-LUSC	ENST00000320805	419	28	0	4	1
TCGA-LUSC	ENST00000394440	539	12	0	3	1
TCGA-LUSC	ENST00000484928	235	5	0	2	1
TCGA-LUSC	ENST00000411995	534	21	0	2	1
TCGA-LUSC	ENST00000423192	904	45	0	9	1
TCGA-LUSC	ENST00000336374	503	8	0	2	1
TCGA-LUSC	ENST00000357424	153	13	0	3	1
TCGA-LUSC	ENST00000380913	1616	60	1	11	0.344048
TCGA-LUSC	ENST00000256441	103	15	1	1	0.153846
TCGA-LUSC	ENST00000551346	248	22	0	6	1
TCGA-LUSC	ENST00000395003	790	19	0	4	1
TCGA-LUSC	ENST00000367187	1634	51	0	12	1
TCGA-LUSC	ENST00000355740	335	7	1	2	0.0469832
TCGA-LUSC	ENST00000300107	633	32	0	2	1
TCGA-LUSC	ENST00000244519	584	17	0	4	1
TCGA-LUSC	ENST00000244571	985	55	0	8	1
TCGA-LUSC	ENST00000283109	552	28	0	2	1
TCGA-LUSC	ENST00000219406	525	24	0	5	1
TCGA-LUSC	ENST00000233616	837	74	0	6	1
TCGA-LUSC	ENST00000256443	346	7	0	2	1
TCGA-LUSC	ENST00000256151	241	17	2	4	0.0312034
TCGA-LUSC	ENST00000306378	2920	31	0	18	1
TCGA-LUSC	ENST00000307017	1042	18	0	4	1
TCGA-LUSC	ENST00000372530	1492	23	0	7	1
TCGA-LUSC	ENST00000436348	262	21	0	2	1
TCGA-LUSC	ENST00000504154	1529	151	1	20	0.713046
TCGA-LUSC	ENST00000238647	796	18	0	3	1
TCGA-LUSC	ENST00000266671	401	11	0	1	1
TCGA-LUSC	ENST00000367225	210	6	0	3	1
TCGA-LUSC	ENST00000380861	1092	77	1	12	0.586809
TCGA-LUSC	ENST00000361786	399	13	0	1	1
TCGA-LUSC	ENST00000367321	978	31	0	9	1
TCGA-LUSC	ENST00000290663	301	24	0	1	1
TCGA-LUSC	ENST00000376317	615	45	1	2	0.143662
TCGA-LUSC	ENST00000274054	494	50	2	5	0.0867966
TCGA-LUSC	ENST00000293502	313	8	0	2	1
TCGA-LUSC	ENST00000380649	763	22	0	3	1
TCGA-LUSC	ENST00000356539	692	38	0	2	1
TCGA-LUSC	ENST00000372703	373	10	0	1	1
TCGA-LUSC	ENST00000562787	561	27	1	2	0.0970778
TCGA-LUSC	ENST00000262741	461	15	0	3	1
TCGA-LUSC	ENST00000398138	317	8	0	4	1
TCGA-LUSC	ENST00000395544	1036	34	0	5	1
TCGA-LUSC	ENST00000313654	3333	78	2	15	0.0484158
TCGA-LUSC	ENST00000331664	1288	86	0	12	1
TCGA-LUSC	ENST00000261883	1184	69	0	13	1
TCGA-LUSC	ENST00000290246	720	23	0	2	1
TCGA-LUSC	ENST00000367463	406	11	0	2	1
TCGA-LUSC	ENST00000394684	365	24	0	1	1
TCGA-LUSC	ENST00000395867	579	32	0	7	1
TCGA-LUSC	ENST00000241463	242	10	0	3	1
TCGA-LUSC	ENST00000253055	954	64	0	3	1
TCGA-LUSC	ENST00000391916	629	29	0	1	1
TCGA-LUSC	ENST00000265322	303	17	0	3	1
TCGA-LUSC	ENST00000407690	837	35	0	2	1
TCGA-LUSC	ENST00000245414	325	25	0	3	1
TCGA-LUSC	ENST00000272067	158	6	0	1	1
TCGA-LUSC	ENST00000300714	525	11	0	4	1
TCGA-LUSC	ENST00000454590	771	58	0	3	1
TCGA-LUSC	ENST00000523037	206	11	1	1	0.057971
TCGA-LUSC	ENST00000369130	570	14	0	3	1
TCGA-LUSC	ENST00000521271	537	5	0	10	1
TCGA-LUSC	ENST00000262320	862	48	0	5	1
TCGA-LUSC	ENST00000381140	365	9	0	2	1
TCGA-LUSC	ENST00000263650	879	30	0	2	1
TCGA-LUSC	ENST00000377957	155	9	1	1	0.0641026
TCGA-LUSC	ENST00000515560	445	29	1	9	0.462571
TCGA-LUSC	ENST00000332884	544	26	0	1	1
TCGA-LUSC	ENST00000264977	1150	43	0	6	1
TCGA-LUSC	ENST00000265081	1137	70	0	3	1
TCGA-LUSC	ENST00000379287	390	4	1	5	0.0620158
TCGA-LUSC	ENST00000280605	626	4	1	27	0.190871
TCGA-LUSC	ENST00000368654	3256	95	1	35	1
TCGA-LUSC	ENST00000434900	493	19	0	8	1
TCGA-LUSC	ENST00000294066	820	21	0	2	1
TCGA-LUSC	ENST00000320081	705	22	0	9	1
TCGA-LUSC	ENST00000370351	436	21	0	1	1
TCGA-LUSC	ENST00000327111	423	6	0	1	1
TCGA-LUSC	ENST00000290341	577	13	0	8	1
TCGA-LUSC	ENST00000001146	512	20	1	10	0.33918
TCGA-LUSC	ENST00000349496	781	35	1	2	0.0898962
TCGA-LUSC	ENST00000296589	530	58	2	13	0.645097
TCGA-LUSC	ENST00000380833	760	64	1	4	0.299808
TCGA-LUSC	ENST00000261844	1076	27	0	3	1
TCGA-LUSC	ENST00000250416	583	14	0	5	1
TCGA-LUSC	ENST00000562955	3375	84	1	19	0.383193
TCGA-LUSC	ENST00000311308	239	5	0	1	1
TCGA-LUSC	ENST00000327987	814	36	1	4	0.169309
TCGA-LUSC	ENST00000266771	577	58	0	3	1
TCGA-LUSC	ENST00000308234	478	6	0	1	1
TCGA-LUSC	ENST00000435029	1234	47	0	15	1
TCGA-LUSC	ENST00000548825	892	38	0	2	1
TCGA-LUSC	ENST00000433867	878	37	0	6	1
TCGA-LUSC	ENST00000262365	330	11	0	1	1
TCGA-LUSC	ENST00000262995	724	48	0	4	1
TCGA-LUSC	ENST00000281317	418	18	0	4	1
TCGA-LUSC	ENST00000413369	840	28	0	4	1
TCGA-LUSC	ENST00000603302	331	34	0	4	1
TCGA-LUSC	ENST00000373295	520	19	0	2	1
TCGA-LUSC	ENST00000298351	806	19	0	7	1
TCGA-LUSC	ENST00000337851	290	22	1	10	0.555313
TCGA-LUSC	ENST00000336079	660	36	0	3	1
TCGA-LUSC	ENST00000367182	490	25	0	2	1
TCGA-LUSC	ENST00000360003	642	41	0	4	1
TCGA-LUSC	ENST00000337532	576	46	0	7	1
TCGA-LUSC	ENST00000388918	537	57	0	2	1
TCGA-LUSC	ENST00000315249	363	16	0	1	1
TCGA-LUSC	ENST00000430325	307	4	0	3	1
TCGA-LUSC	ENST00000283147	513	8	0	2	1
TCGA-LUSC	ENST00000372684	308	11	0	3	1
TCGA-LUSC	ENST00000320955	3674	62	0	9	1
TCGA-LUSC	ENST00000372071	489	15	0	1	1
TCGA-LUSC	ENST00000370151	203	5	0	1	1
TCGA-LUSC	ENST00000258062	795	37	0	5	1
TCGA-LUSC	ENST00000017003	865	15	0	4	1
TCGA-LUSC	ENST00000373289	873	27	0	6	1
TCGA-LUSC	ENST00000441493	2002	67	0	9	1
TCGA-LUSC	ENST00000355524	287	15	0	9	1
TCGA-LUSC	ENST00000199706	256	29	0	1	1
TCGA-LUSC	ENST00000002165	467	13	0	1	1
TCGA-LUSC	ENST00000225245	92	6	0	2	1
TCGA-LUSC	ENST00000381116	278	35	0	2	1
TCGA-LUSC	ENST00000257600	620	14	0	8	1
TCGA-LUSC	ENST00000286201	574	15	0	3	1
TCGA-LUSC	ENST00000263233	313	4	0	1	1
TCGA-LUSC	ENST00000356577	2426	68	0	17	1
TCGA-LUSC	ENST00000359655	786	13	0	1	1
TCGA-LUSC	ENST00000370339	559	6	0	5	1
TCGA-LUSC	ENST00000373517	460	12	0	10	1
TCGA-LUSC	ENST00000352385	1250	12	1	8	0.0799565
TCGA-LUSC	ENST00000357338	383	4	0	3	1
TCGA-LUSC	ENST00000376454	1943	111	0	7	1
TCGA-LUSC	ENST00000327325	399	38	0	5	1
TCGA-LUSC	ENST00000379757	432	10	0	3	1
TCGA-LUSC	ENST00000371402	288	8	0	1	1
TCGA-LUSC	ENST00000272907	653	58	0	11	0.611454
TCGA-LUSC	ENST00000300098	404	9	0	2	1
TCGA-LUSC	ENST00000371992	748	63	0	2	1
TCGA-LUSC	ENST00000284049	1710	48	0	7	1
TCGA-LUSC	ENST00000428149	664	11	0	4	1
TCGA-LUSC	ENST00000458420	955	15	0	19	1
TCGA-LUSC	ENST00000217999	184	4	0	3	1
TCGA-LUSC	ENST00000316334	690	24	0	3	1
TCGA-LUSC	ENST00000305123	1242	94	1	12	0.613148
TCGA-LUSC	ENST00000296468	518	53	0	1	1
TCGA-LUSC	ENST00000355773	495	47	0	2	1
TCGA-LUSC	ENST00000438731	202	14	0	1	1
TCGA-LUSC	ENST00000371388	288	9	0	1	1
TCGA-LUSC	ENST00000024061	798	109	0	8	0.606926
TCGA-LUSC	ENST00000429277	732	11	0	8	1
TCGA-LUSC	ENST00000296266	1292	4	0	7	1
TCGA-LUSC	ENST00000431232	771	16	0	3	1
TCGA-LUSC	ENST00000301459	523	11	0	2	1
TCGA-LUSC	ENST00000339534	166	8	0	4	1
TCGA-LUSC	ENST00000512055	557	18	0	8	1
TCGA-LUSC	ENST00000247815	1087	65	2	11	0.141403
TCGA-LUSC	ENST00000338754	377	6	0	5	1
TCGA-LUSC	ENST00000392062	315	28	1	3	0.250108
TCGA-LUSC	ENST00000355585	1496	6	0	11	1
TCGA-LUSC	ENST00000606117	310	15	0	1	1
TCGA-LUSC	ENST00000587091	539	111	0	2	1
TCGA-LUSC	ENST00000428216	540	25	0	1	1
TCGA-LUSC	ENST00000326624	672	26	1	4	0.150759
TCGA-LUSC	ENST00000321341	584	24	1	1	0.042735
TCGA-LUSC	ENST00000306005	391	4	0	5	1
TCGA-LUSC	ENST00000367175	713	35	0	10	1
TCGA-LUSC	ENST00000256509	1224	55	0	19	1
TCGA-LUSC	ENST00000305901	465	20	1	8	0.306557
TCGA-LUSC	ENST00000342506	117	10	0	1	1
TCGA-LUSC	ENST00000395965	416	19	0	3	1
TCGA-LUSC	ENST00000303795	511	19	1	4	0.146926
TCGA-LUSC	ENST00000427982	228	23	0	6	1
TCGA-LUSC	ENST00000248306	603	47	0	6	1
TCGA-LUSC	ENST00000392038	481	24	1	5	0.232929
TCGA-LUSC	ENST00000381033	283	11	0	1	1
TCGA-LUSC	ENST00000321143	268	11	0	1	1
TCGA-LUSC	ENST00000288390	300	5	0	1	1
TCGA-LUSC	ENST00000347869	815	97	1	8	1
TCGA-LUSC	ENST00000379448	1077	57	0	11	1
TCGA-LUSC	ENST00000332687	624	32	0	6	1
TCGA-LUSC	ENST00000546530	806	26	0	14	1
TCGA-LUSC	ENST00000300101	712	28	0	1	1
TCGA-LUSC	ENST00000443739	360	5	0	3	1
TCGA-LUSC	ENST00000429538	450	19	0	3	1
TCGA-LUSC	ENST00000309720	349	10	0	3	1
TCGA-LUSC	ENST00000381020	313	7	0	8	1
TCGA-LUSC	ENST00000312397	800	11	0	1	1
TCGA-LUSC	ENST00000425457	354	39	1	2	0.212375
TCGA-LUSC	ENST00000216366	159	7	0	1	1
TCGA-LUSC	ENST00000336356	230	8	0	5	1
TCGA-LUSC	ENST00000396328	1102	10	0	23	1
TCGA-LUSC	ENST00000550536	476	34	1	5	0.315717
TCGA-LUSC	ENST00000453960	498	24	0	4	1
TCGA-LUSC	ENST00000211998	1134	54	0	5	1
TCGA-LUSC	ENST00000354760	196	4	0	3	1
TCGA-LUSC	ENST00000354764	922	18	0	11	1
TCGA-LUSC	ENST00000450114	646	22	0	3	1
TCGA-LUSC	ENST00000251864	1189	18	0	7	1
TCGA-LUSC	ENST00000055682	1516	47	0	30	1
TCGA-LUSC	ENST00000370162	575	19	0	2	1
TCGA-LUSC	ENST00000458521	121	9	0	1	1
TCGA-LUSC	ENST00000269466	363	14	0	1	1
TCGA-LUSC	ENST00000281703	266	19	1	8	0.459117
TCGA-LUSC	ENST00000380262	925	60	1	7	0.378377
TCGA-LUSC	ENST00000241453	993	27	0	14	1
TCGA-LUSC	ENST00000317905	991	53	0	3	1
TCGA-LUSC	ENST00000409020	377	31	0	5	1
TCGA-LUSC	ENST00000337414	974	23	0	10	1
TCGA-LUSC	ENST00000404138	1239	5	0	4	1
TCGA-LUSC	ENST00000302326	1320	44	0	11	1
TCGA-LUSC	ENST00000281722	533	22	0	6	1
TCGA-LUSC	ENST00000272427	811	20	0	3	1
TCGA-LUSC	ENST00000221930	390	19	0	1	1
TCGA-LUSC	ENST00000392133	732	22	0	4	1
TCGA-LUSC	ENST00000219479	187	17	0	1	1
TCGA-LUSC	ENST00000372224	725	44	0	4	1
TCGA-LUSC	ENST00000220325	541	21	0	1	1
TCGA-LUSC	ENST00000199448	224	16	1	4	0.268087
TCGA-LUSC	ENST00000304527	790	60	0	4	1
TCGA-LUSC	ENST00000295926	526	9	0	4	1
TCGA-LUSC	ENST00000334512	1067	9	0	8	1
TCGA-LUSC	ENST00000314830	860	46	1	7	0.323984
TCGA-LUSC	ENST00000447079	1490	148	3	11	0.0901295
TCGA-LUSC	ENST00000253577	753	13	0	9	1
TCGA-LUSC	ENST00000339252	364	25	0	6	1
TCGA-LUSC	ENST00000353546	414	22	0	3	1
TCGA-LUSC	ENST00000306010	238	8	0	1	1
TCGA-LUSC	ENST00000382085	394	16	1	3	0.123339
TCGA-LUSC	ENST00000320005	809	46	4	27	0.0716103
TCGA-LUSC	ENST00000377741	358	16	0	3	1
TCGA-LUSC	ENST00000376265	1977	117	1	12	0.520978
TCGA-LUSC	ENST00000329476	381	35	1	11	1
TCGA-LUSC	ENST00000269967	343	17	0	2	1
TCGA-LUSC	ENST00000199447	588	15	1	12	0.279203
TCGA-LUSC	ENST00000329314	209	8	0	3	1
TCGA-LUSC	ENST00000269025	321	37	0	1	1
TCGA-LUSC	ENST00000283131	1052	97	1	6	0.442708
TCGA-LUSC	ENST00000359015	1374	69	2	8	0.0596119
TCGA-LUSC	ENST00000359971	492	8	0	2	1
TCGA-LUSC	ENST00000369124	409	5	0	5	1
TCGA-LUSC	ENST00000512596	471	12	0	8	1
TCGA-LUSC	ENST00000588756	1037	26	2	19	0.0878227
TCGA-LUSC	ENST00000397374	625	21	0	2	1
TCGA-LUSC	ENST00000342988	552	11	0	4	1
TCGA-LUSC	ENST00000392386	422	6	0	2	1
TCGA-LUSC	ENST00000311277	647	28	0	6	1
TCGA-LUSC	ENST00000306480	271	12	0	1	1
TCGA-LUSC	ENST00000261007	482	8	0	7	1
TCGA-LUSC	ENST00000341861	898	15	0	10	1
TCGA-LUSC	ENST00000409806	527	9	0	1	1
TCGA-LUSC	ENST00000284995	465	13	0	1	1
TCGA-LUSC	ENST00000233379	314	16	0	1	1
TCGA-LUSC	ENST00000303786	393	22	0	3	1
TCGA-LUSC	ENST00000328504	105	8	1	5	0.352825
TCGA-LUSC	ENST00000422970	438	24	1	4	0.208411
TCGA-LUSC	ENST00000219481	292	27	2	4	0.0491901
TCGA-LUSC	ENST00000296682	894	9	1	55	0.451171
TCGA-LUSC	ENST00000327495	428	7	0	9	1
TCGA-LUSC	ENST00000302609	456	6	0	10	1
TCGA-LUSC	ENST00000275884	1009	70	3	16	0.099322
TCGA-LUSC	ENST00000380958	887	41	0	6	1
TCGA-LUSC	ENST00000265165	399	19	0	6	1
TCGA-LUSC	ENST00000292114	208	14	0	4	1
TCGA-LUSC	ENST00000371477	802	54	0	4	1
TCGA-LUSC	ENST00000301831	1275	25	0	4	1
TCGA-LUSC	ENST00000392002	172	21	0	1	1
TCGA-LUSC	ENST00000268042	418	21	0	6	1
TCGA-LUSC	ENST00000398285	444	14	0	6	1
TCGA-LUSC	ENST00000166244	1005	50	1	12	0.462505
TCGA-LUSC	ENST00000446702	1028	16	0	27	1
TCGA-LUSC	ENST00000440869	645	35	1	7	0.32933
TCGA-LUSC	ENST00000371980	239	16	0	1	1
TCGA-LUSC	ENST00000331203	439	17	0	8	1
TCGA-LUSC	ENST00000321196	836	60	1	9	0.49221
TCGA-LUSC	ENST00000256190	1849	82	1	4	0.167613
TCGA-LUSC	ENST00000238789	1458	73	0	4	1
TCGA-LUSC	ENST00000311269	808	64	1	10	0.565152
TCGA-LUSC	ENST00000368648	551	11	0	8	1
TCGA-LUSC	ENST00000409202	646	72	0	5	1
TCGA-LUSC	ENST00000337652	615	4	0	2	1
TCGA-LUSC	ENST00000307851	301	19	0	6	1
TCGA-LUSC	ENST00000260731	1056	42	0	3	1
TCGA-LUSC	ENST00000371975	747	46	0	3	1
TCGA-LUSC	ENST00000493429	751	34	1	12	0.433164
TCGA-LUSC	ENST00000392670	418	6	0	6	1
TCGA-LUSC	ENST00000312106	780	17	1	3	0.0674765
TCGA-LUSC	ENST00000268035	1367	104	0	3	1
TCGA-LUSC	ENST00000297540	394	7	0	2	1
TCGA-LUSC	ENST00000332549	398	11	0	3	1
TCGA-LUSC	ENST00000420890	1530	41	0	24	1
TCGA-LUSC	ENST00000306511	426	9	0	10	1
TCGA-LUSC	ENST00000396496	511	40	0	2	1
TCGA-LUSC	ENST00000369075	1000	10	0	8	1
TCGA-LUSC	ENST00000359933	2078	71	0	14	1
TCGA-LUSC	ENST00000558402	749	48	0	18	0.620594
TCGA-LUSC	ENST00000374618	811	22	2	23	0.139128
TCGA-LUSC	ENST00000346618	465	10	0	1	1
TCGA-LUSC	ENST00000295124	665	33	1	4	0.188701
TCGA-LUSC	ENST00000290472	818	32	0	3	1
TCGA-LUSC	ENST00000528372	686	11	0	5	1
TCGA-LUSC	ENST00000312006	431	7	0	9	1
TCGA-LUSC	ENST00000262305	756	61	1	2	0.156997
TCGA-LUSC	ENST00000525815	374	18	0	2	1
TCGA-LUSC	ENST00000322764	572	7	0	7	1
TCGA-LUSC	ENST00000398844	1093	28	1	5	0.125481
TCGA-LUSC	ENST00000541718	2041	120	1	10	0.456353
TCGA-LUSC	ENST00000396578	1670	14	0	16	1
TCGA-LUSC	ENST00000265335	1312	21	0	5	1
TCGA-LUSC	ENST00000543010	1062	15	0	16	1
TCGA-LUSC	ENST00000382409	565	10	0	5	1
TCGA-LUSC	ENST00000282397	1338	49	1	14	0.411495
TCGA-LUSC	ENST00000286349	723	24	0	15	1
TCGA-LUSC	ENST00000338305	789	28	1	17	0.467048
TCGA-LUSC	ENST00000284674	337	5	0	3	1
TCGA-LUSC	ENST00000335472	340	41	0	2	1
TCGA-LUSC	ENST00000302584	382	19	0	1	1
TCGA-LUSC	ENST00000456556	1778	46	0	1	1
TCGA-LUSC	ENST00000419039	799	33	0	1	1
TCGA-LUSC	ENST00000322535	895	42	0	7	1
TCGA-LUSC	ENST00000406189	659	30	0	4	1
TCGA-LUSC	ENST00000355264	418	11	0	2	1
TCGA-LUSC	ENST00000300404	566	20	0	3	1
TCGA-LUSC	ENST00000354891	1017	10	1	18	0.176288
TCGA-LUSC	ENST00000300976	615	9	0	3	1
TCGA-LUSC	ENST00000296518	690	15	1	15	0.293799
TCGA-LUSC	ENST00000372445	557	29	0	3	1
TCGA-LUSC	ENST00000241305	756	32	0	3	1
TCGA-LUSC	ENST00000236671	412	12	0	2	1
TCGA-LUSC	ENST00000343304	812	11	0	1	1
TCGA-LUSC	ENST00000245541	723	8	0	1	1
TCGA-LUSC	ENST00000164305	554	18	0	1	1
TCGA-LUSC	ENST00000393271	583	12	0	2	1
TCGA-LUSC	ENST00000324194	311	18	1	2	0.117904
TCGA-LUSC	ENST00000375825	133	11	0	2	1
TCGA-LUSC	ENST00000374642	245	11	0	1	1
TCGA-LUSC	ENST00000389048	1620	78	0	13	1
TCGA-LUSC	ENST00000343837	147	5	0	1	1
TCGA-LUSC	ENST00000335464	496	31	0	2	1
TCGA-LUSC	ENST00000607772	555	62	0	4	1
TCGA-LUSC	ENST00000503585	248	6	0	3	1
TCGA-LUSC	ENST00000347606	680	38	0	2	1
TCGA-LUSC	ENST00000382396	849	21	0	4	1
TCGA-LUSC	ENST00000538904	805	14	0	2	1
TCGA-LUSC	ENST00000369951	364	16	0	6	1
TCGA-LUSC	ENST00000244296	426	7	0	7	1
TCGA-LUSC	ENST00000510627	328	5	0	4	1
TCGA-LUSC	ENST00000219611	1086	14	0	7	1
TCGA-LUSC	ENST00000399332	2610	28	0	12	1
TCGA-LUSC	ENST00000374759	1119	6	0	3	1
TCGA-LUSC	ENST00000358933	1401	15	0	2	1
TCGA-LUSC	ENST00000314933	253	20	0	3	1
TCGA-LUSC	ENST00000546840	261	16	0	1	1
TCGA-LUSC	ENST00000262715	2627	78	0	15	1
TCGA-LUSC	ENST00000297156	296	19	0	1	1
TCGA-LUSC	ENST00000261023	1048	42	0	5	1
TCGA-LUSC	ENST00000255681	325	13	0	2	1
TCGA-LUSC	ENST00000358894	1284	5	0	18	1
TCGA-LUSC	ENST00000503804	230	12	0	7	1
TCGA-LUSC	ENST00000317799	474	24	0	2	1
TCGA-LUSC	ENST00000329378	324	15	0	1	1
TCGA-LUSC	ENST00000434354	654	44	0	5	1
TCGA-LUSC	ENST00000359236	540	8	1	6	0.0953335
TCGA-LUSC	ENST00000332303	304	7	0	3	1
TCGA-LUSC	ENST00000402676	1782	7	0	8	1
TCGA-LUSC	ENST00000316407	2245	26	1	25	0.259731
TCGA-LUSC	ENST00000362006	486	43	0	2	1
TCGA-LUSC	ENST00000336824	1204	58	0	9	1
TCGA-LUSC	ENST00000339876	1240	58	0	9	1
TCGA-LUSC	ENST00000409573	291	8	1	2	0.0605919
TCGA-LUSC	ENST00000261733	517	76	0	2	1
TCGA-LUSC	ENST00000367104	654	8	0	3	1
TCGA-LUSC	ENST00000276297	1528	87	4	31	0.102326
TCGA-LUSC	ENST00000226218	478	55	2	3	0.0383012
TCGA-LUSC	ENST00000336292	1564	56	0	1	1
TCGA-LUSC	ENST00000409413	571	10	0	3	1
TCGA-LUSC	ENST00000307180	513	18	0	4	1
TCGA-LUSC	ENST00000287097	1445	11	1	16	0.124224
TCGA-LUSC	ENST00000442196	807	42	0	5	1
TCGA-LUSC	ENST00000391910	760	7	1	4	0.0413114
TCGA-LUSC	ENST00000264279	529	6	0	3	1
TCGA-LUSC	ENST00000397461	1026	24	1	17	0.340107
TCGA-LUSC	ENST00000374632	987	55	0	6	1
TCGA-LUSC	ENST00000326639	914	54	0	5	1
TCGA-LUSC	ENST00000379715	174	22	0	1	1
TCGA-LUSC	ENST00000474844	384	31	0	4	1
TCGA-LUSC	ENST00000262186	1159	43	0	7	1
TCGA-LUSC	ENST00000380682	1322	20	0	12	1
TCGA-LUSC	ENST00000398016	1076	37	1	11	0.325155
TCGA-LUSC	ENST00000310373	620	10	0	6	1
TCGA-LUSC	ENST00000225737	662	19	0	1	1
TCGA-LUSC	ENST00000243578	175	5	0	3	1
TCGA-LUSC	ENST00000295897	609	14	1	7	0.159217
TCGA-LUSC	ENST00000603594	725	7	0	2	1
TCGA-LUSC	ENST00000396651	208	20	0	2	1
TCGA-LUSC	ENST00000325144	514	27	0	8	1
TCGA-LUSC	ENST00000331397	1347	59	0	1	1
TCGA-LUSC	ENST00000373247	587	12	0	3	1
TCGA-LUSC	ENST00000274695	579	50	0	3	1
TCGA-LUSC	ENST00000398491	321	6	0	1	1
TCGA-LUSC	ENST00000346128	1748	144	1	20	1
TCGA-LUSC	ENST00000286317	233	14	0	2	1
TCGA-LUSC	ENST00000546057	595	29	0	1	1
TCGA-LUSC	ENST00000306708	796	19	0	4	1
TCGA-LUSC	ENST00000246841	674	46	0	3	1
TCGA-LUSC	ENST00000409900	459	31	0	3	1
TCGA-LUSC	ENST00000367303	449	46	0	1	1
TCGA-LUSC	ENST00000347132	695	23	0	3	1
TCGA-LUSC	ENST00000243167	579	28	0	3	1
TCGA-LUSC	ENST00000380814	463	25	0	1	1
TCGA-LUSC	ENST00000320580	963	14	0	9	1
TCGA-LUSC	ENST00000424789	1990	166	0	6	1
TCGA-LUSC	ENST00000422843	620	9	0	6	1
TCGA-LUSC	ENST00000422087	782	9	0	5	1
TCGA-LUSC	ENST00000305218	543	10	0	5	1
TCGA-LUSC	ENST00000369111	337	18	0	1	1
TCGA-LUSC	ENST00000432261	169	12	0	1	1
TCGA-LUSC	ENST00000265080	1237	28	0	9	1
TCGA-LUSC	ENST00000428443	696	10	0	5	1
TCGA-LUSC	ENST00000279027	602	83	0	2	1
TCGA-LUSC	ENST00000282728	270	15	0	1	1
TCGA-LUSC	ENST00000361085	561	22	1	12	0.391338
TCGA-LUSC	ENST00000533256	715	7	0	1	1
TCGA-LUSC	ENST00000397979	419	32	0	3	1
TCGA-LUSC	ENST00000321149	420	32	1	7	0.432886
TCGA-LUSC	ENST00000539276	1042	38	0	9	1
TCGA-LUSC	ENST00000340057	155	6	0	2	1
TCGA-LUSC	ENST00000286621	362	28	0	1	1
TCGA-LUSC	ENST00000342711	1551	29	0	8	1
TCGA-LUSC	ENST00000309403	314	4	0	14	1
TCGA-LUSC	ENST00000369935	364	15	0	3	1
TCGA-LUSC	ENST00000372207	473	18	0	1	1
TCGA-LUSC	ENST00000264424	619	15	0	9	1
TCGA-LUSC	ENST00000393094	780	6	0	8	1
TCGA-LUSC	ENST00000402744	476	30	0	3	1
TCGA-LUSC	ENST00000431530	1379	58	1	20	0.580125
TCGA-LUSC	ENST00000382580	586	24	0	6	1
TCGA-LUSC	ENST00000370263	627	8	0	8	1
TCGA-LUSC	ENST00000290216	425	15	0	3	1
TCGA-LUSC	ENST00000442544	1447	70	1	45	0.720587
TCGA-LUSC	ENST00000367658	543	25	1	1	0.0477941
TCGA-LUSC	ENST00000436689	311	8	0	2	1
TCGA-LUSC	ENST00000380659	1049	36	0	11	1
TCGA-LUSC	ENST00000258106	290	18	0	1	1
TCGA-LUSC	ENST00000354283	1031	7	0	1	1
TCGA-LUSC	ENST00000341217	562	8	0	2	1
TCGA-LUSC	ENST00000293190	1233	43	0	4	1
TCGA-LUSC	ENST00000009041	234	24	1	3	0.285324
TCGA-LUSC	ENST00000454519	549	13	0	4	1
TCGA-LUSC	ENST00000260762	804	22	1	3	0.0831884
TCGA-LUSC	ENST00000367178	1271	16	0	9	1
TCGA-LUSC	ENST00000358430	684	19	0	11	1
TCGA-LUSC	ENST00000305958	555	58	1	5	0.428087
TCGA-LUSC	ENST00000369215	707	18	0	5	1
TCGA-LUSC	ENST00000254079	204	9	0	2	1
TCGA-LUSC	ENST00000372201	646	25	0	2	1
TCGA-LUSC	ENST00000535977	281	4	0	1	1
TCGA-LUSC	ENST00000218032	1041	81	1	10	0.557791
TCGA-LUSC	ENST00000318184	1134	41	1	9	0.286908
TCGA-LUSC	ENST00000422113	1099	17	1	54	0.581043
TCGA-LUSC	ENST00000396314	101	14	0	1	1
TCGA-LUSC	ENST00000061240	1013	40	2	14	0.108906
TCGA-LUSC	ENST00000373674	463	16	0	5	1
TCGA-LUSC	ENST00000415061	331	10	1	2	0.0650711
TCGA-LUSC	ENST00000330423	449	23	0	1	1
TCGA-LUSC	ENST00000257894	893	31	0	1	1
TCGA-LUSC	ENST00000338797	650	20	0	4	1
TCGA-LUSC	ENST00000379660	401	7	0	2	1
TCGA-LUSC	ENST00000297164	303	10	0	2	1
TCGA-LUSC	ENST00000265838	427	20	0	3	1
TCGA-LUSC	ENST00000399602	629	32	0	1	1
TCGA-LUSC	ENST00000332372	219	10	0	3	1
TCGA-LUSC	ENST00000317827	805	86	0	6	1
TCGA-LUSC	ENST00000389286	1150	24	0	15	1
TCGA-LUSC	ENST00000359947	1907	108	0	10	1
TCGA-LUSC	ENST00000328663	264	29	0	3	1
TCGA-LUSC	ENST00000222990	465	21	0	2	1
TCGA-LUSC	ENST00000409871	1189	74	0	5	1
TCGA-LUSC	ENST00000369208	766	40	0	13	1
TCGA-LUSC	ENST00000376227	627	9	0	1	1
TCGA-LUSC	ENST00000354624	917	20	0	5	1
TCGA-LUSC	ENST00000517894	1584	44	0	14	1
TCGA-LUSC	ENST00000452455	1173	15	0	21	1
TCGA-LUSC	ENST00000372441	316	9	0	1	1
TCGA-LUSC	ENST00000442789	1043	55	1	7	0.319406
TCGA-LUSC	ENST00000320631	534	4	0	2	1
TCGA-LUSC	ENST00000243457	427	18	0	7	1
TCGA-LUSC	ENST00000265140	1058	8	1	5	0.0416994
TCGA-LUSC	ENST00000380752	629	49	0	4	1
TCGA-LUSC	ENST00000072869	626	23	0	3	1
TCGA-LUSC	ENST00000417856	622	56	0	5	1
TCGA-LUSC	ENST00000367097	1543	75	0	10	1
TCGA-LUSC	ENST00000331858	416	28	1	1	0.0695444
TCGA-LUSC	ENST00000381638	2961	53	1	12	0.197784
TCGA-LUSC	ENST00000359125	872	58	0	11	1
TCGA-LUSC	ENST00000273398	617	5	0	10	1
TCGA-LUSC	ENST00000256429	411	16	0	1	1
TCGA-LUSC	ENST00000367411	491	28	0	2	1
TCGA-LUSC	ENST00000279227	667	26	0	4	1
TCGA-LUSC	ENST00000225941	366	21	0	1	1
TCGA-LUSC	ENST00000451130	543	57	0	1	1
TCGA-LUSC	ENST00000382065	319	25	1	7	0.444266
TCGA-LUSC	ENST00000316649	553	23	0	1	1
TCGA-LUSC	ENST00000317571	583	4	0	1	1
TCGA-LUSC	ENST00000329474	1371	5	0	11	1
TCGA-LUSC	ENST00000234296	577	32	0	3	1
TCGA-LUSC	ENST00000446632	420	15	0	6	1
TCGA-LUSC	ENST00000316059	570	16	0	6	1
TCGA-LUSC	ENST00000327628	953	31	0	5	1
TCGA-LUSC	ENST00000372621	591	16	0	1	1
TCGA-LUSC	ENST00000002829	785	31	1	3	0.11709
TCGA-LUSC	ENST00000475390	977	39	2	47	0.712045
TCGA-LUSC	ENST00000369162	2202	81	1	26	1
TCGA-LUSC	ENST00000369109	265	14	0	2	1
TCGA-LUSC	ENST00000379453	572	35	0	2	1
TCGA-LUSC	ENST00000400181	876	53	0	3	1
TCGA-LUSC	ENST00000360299	215	6	0	1	1
TCGA-LUSC	ENST00000596288	853	50	0	2	1
TCGA-LUSC	ENST00000537611	505	4	0	8	1
TCGA-LUSC	ENST00000371946	465	6	0	3	1
TCGA-LUSC	ENST00000292125	435	16	0	4	1
TCGA-LUSC	ENST00000312541	527	21	0	4	1
TCGA-LUSC	ENST00000275764	330	22	0	3	1
TCGA-LUSC	ENST00000266682	730	29	1	11	0.367309
TCGA-LUSC	ENST00000372037	532	14	0	5	1
TCGA-LUSC	ENST00000264381	602	26	2	24	0.291987
TCGA-LUSC	ENST00000222271	757	39	0	5	1
TCGA-LUSC	ENST00000258042	390	15	0	7	1
TCGA-LUSC	ENST00000426825	1288	39	0	7	1
TCGA-LUSC	ENST00000590016	348	9	0	1	1
TCGA-LUSC	ENST00000344743	296	20	0	1	1
TCGA-LUSC	ENST00000229030	581	45	0	3	1
TCGA-LUSC	ENST00000396554	776	46	0	8	1
TCGA-LUSC	ENST00000382080	312	4	0	12	1
TCGA-LUSC	ENST00000318006	875	7	0	6	1
TCGA-LUSC	ENST00000311481	201	12	0	1	1
TCGA-LUSC	ENST00000351328	466	34	0	1	1
TCGA-LUSC	ENST00000311832	190	7	0	2	1
TCGA-LUSC	ENST00000380602	554	15	0	4	1
TCGA-LUSC	ENST00000398250	271	28	0	1	1
TCGA-LUSC	ENST00000369915	596	17	0	4	1
TCGA-LUSC	ENST00000410023	569	19	0	3	1
TCGA-LUSC	ENST00000399496	379	17	0	2	1
TCGA-LUSC	ENST00000245255	861	15	0	16	1
TCGA-LUSC	ENST00000264463	788	77	12	93	0.361606
TCGA-LUSC	ENST00000367090	612	29	0	3	1
TCGA-LUSC	ENST00000287275	294	17	1	6	0.312356
TCGA-LUSC	ENST00000239374	715	17	1	15	0.314896
TCGA-LUSC	ENST00000307745	2608	93	0	6	1
TCGA-LUSC	ENST00000292579	560	24	0	1	1
TCGA-LUSC	ENST00000335154	1027	54	1	5	0.23996
TCGA-LUSC	ENST00000221233	235	10	0	3	1
TCGA-LUSC	ENST00000541284	713	11	0	6	1
TCGA-LUSC	ENST00000338963	1247	43	0	7	1
TCGA-LUSC	ENST00000435817	690	8	0	2	1
TCGA-LUSC	ENST00000310546	273	16	0	2	1
TCGA-LUSC	ENST00000371460	328	17	0	3	1
TCGA-LUSC	ENST00000263708	926	52	0	9	1
TCGA-LUSC	ENST00000377264	1938	39	0	11	1
TCGA-LUSC	ENST00000379440	253	13	1	2	0.106994
TCGA-LUSC	ENST00000278612	1427	24	0	10	1
TCGA-LUSC	ENST00000582783	422	18	0	1	1
TCGA-LUSC	ENST00000503731	348	28	0	2	1
TCGA-LUSC	ENST00000455345	839	25	1	32	1
TCGA-LUSC	ENST00000331830	1040	41	0	6	1
TCGA-LUSC	ENST00000367630	307	17	0	3	1
TCGA-LUSC	ENST00000263461	1224	8	1	3	0.0218616
TCGA-LUSC	ENST00000251607	434	23	0	2	1
TCGA-LUSC	ENST00000261503	1068	62	1	2	0.114342
TCGA-LUSC	ENST00000254928	437	13	1	2	0.0628348
TCGA-LUSC	ENST00000372192	1203	97	2	9	0.163284
TCGA-LUSC	ENST00000285243	368	29	0	1	1
TCGA-LUSC	ENST00000305817	176	8	1	4	0.186941
TCGA-LUSC	ENST00000245479	509	44	0	2	1
TCGA-LUSC	ENST00000201647	723	47	0	7	1
TCGA-LUSC	ENST00000304129	818	60	1	3	0.206981
TCGA-LUSC	ENST00000381906	182	12	0	4	1
TCGA-LUSC	ENST00000373203	658	11	0	1	1
TCGA-LUSC	ENST00000376901	293	17	0	1	1
TCGA-LUSC	ENST00000537025	529	13	0	1	1
TCGA-LUSC	ENST00000302938	605	24	0	18	1
TCGA-LUSC	ENST00000314720	381	9	0	1	1
TCGA-LUSC	ENST00000368642	586	11	0	5	1
TCGA-LUSC	ENST00000379400	326	21	0	3	1
TCGA-LUSC	ENST00000401740	335	12	0	6	1
TCGA-LUSC	ENST00000382564	116	12	0	2	1
TCGA-LUSC	ENST00000303115	459	14	0	20	1
TCGA-LUSC	ENST00000392533	898	16	0	9	1
TCGA-LUSC	ENST00000293879	1748	8	0	5	1
TCGA-LUSC	ENST00000543571	1130	9	0	12	1
TCGA-LUSC	ENST00000542342	342	38	0	1	1
TCGA-LUSC	ENST00000354911	647	48	0	6	1
TCGA-LUSC	ENST00000357154	436	10	0	8	1
TCGA-LUSC	ENST00000339176	165	9	0	1	1
TCGA-LUSC	ENST00000381318	1721	55	0	6	1
TCGA-LUSC	ENST00000273067	410	21	0	8	1
TCGA-LUSC	ENST00000433477	321	29	0	2	1
TCGA-LUSC	ENST00000349699	599	40	1	1	0.0683333
TCGA-LUSC	ENST00000321702	397	8	0	4	1
TCGA-LUSC	ENST00000337207	919	9	0	4	1
TCGA-LUSC	ENST00000356613	396	22	0	5	1
TCGA-LUSC	ENST00000439727	1753	11	0	5	1
TCGA-LUSC	ENST00000291041	424	8	0	5	1
TCGA-LUSC	ENST00000505658	432	4	0	5	1
TCGA-LUSC	ENST00000371438	521	21	1	4	0.157797
TCGA-LUSC	ENST00000367167	255	11	0	3	1
TCGA-LUSC	ENST00000281708	707	4	0	13	1
TCGA-LUSC	ENST00000502773	345	8	0	5	1
TCGA-LUSC	ENST00000327259	468	14	0	4	1
TCGA-LUSC	ENST00000318584	495	33	0	1	1
TCGA-LUSC	ENST00000442102	534	49	0	2	1
TCGA-LUSC	ENST00000357276	954	27	0	8	1
TCGA-LUSC	ENST00000231948	442	6	0	2	1
TCGA-LUSC	ENST00000244513	526	6	0	9	1
TCGA-LUSC	ENST00000311330	757	23	0	2	1
TCGA-LUSC	ENST00000301981	367	17	1	2	0.0953075
TCGA-LUSC	ENST00000380953	494	14	0	2	1
TCGA-LUSC	ENST00000397068	291	14	0	1	1
TCGA-LUSC	ENST00000262803	1118	59	0	6	1
TCGA-LUSC	ENST00000301258	114	13	0	1	1
TCGA-LUSC	ENST00000392976	251	13	0	1	1
TCGA-LUSC	ENST00000409587	490	16	0	2	1
TCGA-LUSC	ENST00000311320	783	28	0	3	1
TCGA-LUSC	ENST00000509734	681	43	0	4	1
TCGA-LUSC	ENST00000539277	882	9	0	12	1
TCGA-LUSC	ENST00000405805	215	8	0	1	1
TCGA-LUSC	ENST00000420799	461	37	0	1	1
TCGA-LUSC	ENST00000440973	595	27	1	7	0.284741
TCGA-LUSC	ENST00000399422	580	14	2	10	0.0273539
TCGA-LUSC	ENST00000278616	3056	44	0	16	1
TCGA-LUSC	ENST00000576409	351	24	0	1	1
TCGA-LUSC	ENST00000285949	522	10	0	1	1
TCGA-LUSC	ENST00000579534	740	23	0	3	1
TCGA-LUSC	ENST00000406438	937	48	1	2	0.101696
TCGA-LUSC	ENST00000357068	600	41	0	2	1
TCGA-LUSC	ENST00000011619	729	33	0	2	1
TCGA-LUSC	ENST00000254854	1103	7	0	1	1
TCGA-LUSC	ENST00000370179	114	12	0	1	1
TCGA-LUSC	ENST00000402904	660	14	0	2	1
TCGA-LUSC	ENST00000304623	1225	69	3	41	0.503229
TCGA-LUSC	ENST00000340096	1012	38	0	8	1
TCGA-LUSC	ENST00000360121	400	9	0	1	1
TCGA-LUSC	ENST00000265981	230	5	0	1	1
TCGA-LUSC	ENST00000540264	373	35	0	2	1
TCGA-LUSC	ENST00000299847	412	6	0	3	1
TCGA-LUSC	ENST00000373383	309	8	0	3	1
TCGA-LUSC	ENST00000286353	480	26	1	3	0.158812
TCGA-LUSC	ENST00000224356	497	29	0	3	1
TCGA-LUSC	ENST00000375258	378	11	0	2	1
TCGA-LUSC	ENST00000406487	335	10	0	10	1
TCGA-LUSC	ENST00000395384	297	5	0	2	1
TCGA-LUSC	ENST00000309033	259	19	0	1	1
TCGA-LUSC	ENST00000300079	333	21	0	10	1
TCGA-LUSC	ENST00000313599	1453	8	0	22	1
TCGA-LUSC	ENST00000217185	451	25	0	2	1
TCGA-LUSC	ENST00000296486	499	16	0	7	1
TCGA-LUSC	ENST00000336308	445	49	1	2	0.211424
TCGA-LUSC	ENST00000251849	648	36	0	2	1
TCGA-LUSC	ENST00000276816	682	13	0	3	1
TCGA-LUSC	ENST00000241256	366	16	1	6	0.246184
TCGA-LUSC	ENST00000542575	541	30	0	1	1
TCGA-LUSC	ENST00000274849	272	22	0	1	1
TCGA-LUSC	ENST00000250699	450	10	0	1	1
TCGA-LUSC	ENST00000372396	1064	20	0	6	1
TCGA-LUSC	ENST00000425825	290	7	0	5	1
TCGA-LUSC	ENST00000279206	303	20	0	2	1
TCGA-LUSC	ENST00000367162	929	30	2	10	0.042699
TCGA-LUSC	ENST00000316694	483	12	0	2	1
TCGA-LUSC	ENST00000380183	676	17	0	5	1
TCGA-LUSC	ENST00000418596	530	15	0	3	1
TCGA-LUSC	ENST00000371933	495	38	0	1	1
TCGA-LUSC	ENST00000164133	497	30	0	5	1
TCGA-LUSC	ENST00000272433	340	42	0	2	1
TCGA-LUSC	ENST00000298622	844	29	0	5	1
TCGA-LUSC	ENST00000343597	734	13	0	4	1
TCGA-LUSC	ENST00000521420	1227	29	0	6	1
TCGA-LUSC	ENST00000259199	395	6	0	2	1
TCGA-LUSC	ENST00000300091	372	21	0	1	1
TCGA-LUSC	ENST00000263409	1097	52	1	7	0.292026
TCGA-LUSC	ENST00000272902	374	16	0	1	1
TCGA-LUSC	ENST00000258443	448	11	0	4	1
TCGA-LUSC	ENST00000469217	559	27	0	4	1
TCGA-LUSC	ENST00000255304	1092	37	0	4	1
TCGA-LUSC	ENST00000346248	561	29	0	1	1
TCGA-LUSC	ENST00000374201	1309	30	0	14	1
TCGA-LUSC	ENST00000160827	665	17	0	1	1
TCGA-LUSC	ENST00000420274	425	9	0	2	1
TCGA-LUSC	ENST00000356264	695	18	0	16	1
TCGA-LUSC	ENST00000319481	950	14	0	6	1
TCGA-LUSC	ENST00000264428	497	21	0	7	1
TCGA-LUSC	ENST00000608174	168	12	0	1	1
TCGA-LUSC	ENST00000528737	611	6	0	4	1
TCGA-LUSC	ENST00000226319	842	45	0	1	1
TCGA-LUSC	ENST00000362010	833	36	3	22	0.0741061
TCGA-LUSC	ENST00000321600	210	7	0	1	1
TCGA-LUSC	ENST00000497454	777	36	0	4	1
TCGA-LUSC	ENST00000274473	1140	80	0	8	1
TCGA-LUSC	ENST00000244669	224	7	0	1	1
TCGA-LUSC	ENST00000398590	945	50	0	3	1
TCGA-LUSC	ENST00000321685	241	10	0	3	1
TCGA-LUSC	ENST00000396432	1958	118	0	8	1
TCGA-LUSC	ENST00000217188	488	33	0	1	1
TCGA-LUSC	ENST00000367609	1250	16	0	6	1
TCGA-LUSC	ENST00000311519	1079	11	0	2	1
TCGA-LUSC	ENST00000297494	1203	16	0	4	1
TCGA-LUSC	ENST00000379333	650	72	0	4	1
TCGA-LUSC	ENST00000341376	347	15	0	3	1
TCGA-LUSC	ENST00000380490	161	6	0	1	1
TCGA-LUSC	ENST00000327619	538	17	0	6	1
TCGA-LUSC	ENST00000372336	241	6	0	1	1
TCGA-LUSC	ENST00000055335	799	32	0	2	1
TCGA-LUSC	ENST00000244745	474	19	0	2	1
TCGA-LUSC	ENST00000423270	1460	10	0	5	1
TCGA-LUSC	ENST00000380911	267	19	0	5	1
TCGA-LUSC	ENST00000358024	709	30	0	2	1
TCGA-LUSC	ENST00000316715	328	18	0	1	1
TCGA-LUSC	ENST00000302316	628	18	0	7	1
TCGA-LUSC	ENST00000538775	448	12	0	3	1
TCGA-LUSC	ENST00000340413	380	8	0	1	1
TCGA-LUSC	ENST00000227451	619	32	0	5	1
TCGA-LUSC	ENST00000264110	505	12	0	4	1
TCGA-LUSC	ENST00000267584	723	22	0	3	1
TCGA-LUSC	ENST00000371923	512	38	0	2	1
TCGA-LUSC	ENST00000357440	456	44	0	2	1
TCGA-LUSC	ENST00000231021	789	74	5	44	0.598706
TCGA-LUSC	ENST00000290363	385	18	0	3	1
TCGA-LUSC	ENST00000380473	289	16	0	1	1
TCGA-LUSC	ENST00000544604	936	72	0	1	1
TCGA-LUSC	ENST00000334304	1321	74	3	11	0.0218963
TCGA-LUSC	ENST00000301896	216	7	0	2	1
TCGA-LUSC	ENST00000248600	313	9	1	3	0.0922473
TCGA-LUSC	ENST00000239440	1544	61	1	6	0.217559
TCGA-LUSC	ENST00000410066	471	18	0	8	1
TCGA-LUSC	ENST00000260818	2243	20	0	18	1
TCGA-LUSC	ENST00000304698	826	10	0	5	1
TCGA-LUSC	ENST00000352903	391	11	1	2	0.0602119
TCGA-LUSC	ENST00000367157	628	27	0	4	1
TCGA-LUSC	ENST00000376741	613	17	0	1	1
TCGA-LUSC	ENST00000518476	436	5	0	11	1
TCGA-LUSC	ENST00000359467	778	38	1	7	0.301006
TCGA-LUSC	ENST00000262101	451	11	0	13	1
TCGA-LUSC	ENST00000373146	333	5	0	1	1
TCGA-LUSC	ENST00000319331	716	31	0	5	1
TCGA-LUSC	ENST00000422223	2179	33	0	17	1
TCGA-LUSC	ENST00000319006	337	20	0	2	1
TCGA-LUSC	ENST00000302558	1765	46	0	4	1
TCGA-LUSC	ENST00000374518	1282	10	0	5	1
TCGA-LUSC	ENST00000331434	229	31	0	2	1
TCGA-LUSC	ENST00000263433	782	25	1	7	0.209801
TCGA-LUSC	ENST00000216071	290	16	0	1	1
TCGA-LUSC	ENST00000302291	1076	42	1	6	0.216427
TCGA-LUSC	ENST00000396169	115	19	0	3	1
TCGA-LUSC	ENST00000252655	560	14	0	4	1
TCGA-LUSC	ENST00000315082	618	18	0	1	1
TCGA-LUSC	ENST00000372583	2406	73	0	14	1
TCGA-LUSC	ENST00000427170	350	15	1	3	0.13026
TCGA-LUSC	ENST00000372325	248	8	0	7	1
TCGA-LUSC	ENST00000311034	802	17	1	10	0.201831
TCGA-LUSC	ENST00000261486	686	31	0	4	1
TCGA-LUSC	ENST00000327813	492	9	0	7	1
TCGA-LUSC	ENST00000218008	357	25	0	4	1
TCGA-LUSC	ENST00000320027	858	25	0	2	1
TCGA-LUSC	ENST00000234392	290	16	0	2	1
TCGA-LUSC	ENST00000476257	405	5	0	3	1
TCGA-LUSC	ENST00000380523	242	25	0	2	1
TCGA-LUSC	ENST00000406420	497	54	0	5	1
TCGA-LUSC	ENST00000551404	473	17	0	2	1
TCGA-LUSC	ENST00000423302	912	44	0	1	1
TCGA-LUSC	ENST00000287748	146	5	0	2	1
TCGA-LUSC	ENST00000359904	360	16	0	1	1
TCGA-LUSC	ENST00000206542	335	8	0	3	1
TCGA-LUSC	ENST00000407627	326	5	1	3	0.0538806
TCGA-LUSC	ENST00000413580	292	17	0	2	1
TCGA-LUSC	ENST00000342308	183	10	1	3	0.167985
TCGA-LUSC	ENST00000233575	470	24	0	2	1
TCGA-LUSC	ENST00000324932	1800	42	0	6	1
TCGA-LUSC	ENST00000539935	520	23	0	2	1
TCGA-LUSC	ENST00000319675	395	15	2	35	0.639788
TCGA-LUSC	ENST00000218075	452	30	1	10	0.504246
TCGA-LUSC	ENST00000265071	790	72	2	18	0.676637
TCGA-LUSC	ENST00000372172	861	16	0	2	1
TCGA-LUSC	ENST00000310999	192	7	0	1	1
TCGA-LUSC	ENST00000467148	2649	59	0	19	1
TCGA-LUSC	ENST00000263196	550	29	1	6	0.284198
TCGA-LUSC	ENST00000233630	259	9	0	3	1
TCGA-LUSC	ENST00000401445	293	8	1	6	0.168856
TCGA-LUSC	ENST00000358160	662	28	2	10	0.0693996
TCGA-LUSC	ENST00000374616	636	47	0	1	1
TCGA-LUSC	ENST00000286614	607	24	2	37	0.656133
TCGA-LUSC	ENST00000334018	443	27	0	1	1
TCGA-LUSC	ENST00000407599	116	7	1	2	0.131537
TCGA-LUSC	ENST00000375255	520	8	0	3	1
TCGA-LUSC	ENST00000323116	1177	79	1	12	0.568237
TCGA-LUSC	ENST00000367066	731	31	0	10	1
TCGA-LUSC	ENST00000367153	181	18	0	2	1
TCGA-LUSC	ENST00000295148	721	4	0	1	1
TCGA-LUSC	ENST00000313601	355	5	0	1	1
TCGA-LUSC	ENST00000369850	2647	52	0	21	1
TCGA-LUSC	ENST00000310638	519	9	0	1	1
TCGA-LUSC	ENST00000256079	1037	19	0	10	1
TCGA-LUSC	ENST00000300441	615	16	0	2	1
TCGA-LUSC	ENST00000325123	457	6	0	3	1
TCGA-LUSC	ENST00000354410	499	22	0	3	1
TCGA-LUSC	ENST00000374580	1038	29	0	9	1
TCGA-LUSC	ENST00000434632	795	19	0	4	1
TCGA-LUSC	ENST00000308624	539	20	1	16	0.46518
TCGA-LUSC	ENST00000357585	369	4	0	1	1
TCGA-LUSC	ENST00000335791	302	10	0	3	1
TCGA-LUSC	ENST00000591504	335	29	1	5	0.371701
TCGA-LUSC	ENST00000373367	337	24	0	4	1
TCGA-LUSC	ENST00000221954	244	9	0	4	1
TCGA-LUSC	ENST00000258711	414	64	1	5	0.571424
TCGA-LUSC	ENST00000361050	716	5	0	16	1
TCGA-LUSC	ENST00000460363	300	32	0	1	1
TCGA-LUSC	ENST00000261892	1099	34	0	5	1
TCGA-LUSC	ENST00000398334	859	11	0	6	1
TCGA-LUSC	ENST00000302040	324	13	0	10	1
TCGA-LUSC	ENST00000267807	979	15	0	5	1
TCGA-LUSC	ENST00000394109	545	26	1	3	0.140892
TCGA-LUSC	ENST00000372572	622	18	0	1	1
TCGA-LUSC	ENST00000324862	683	42	1	5	0.276508
TCGA-LUSC	ENST00000359949	404	15	0	2	1
TCGA-LUSC	ENST00000338492	572	10	1	6	0.109341
TCGA-LUSC	ENST00000318063	530	25	1	5	0.221241
TCGA-LUSC	ENST00000281142	688	42	0	5	1
TCGA-LUSC	ENST00000006724	265	5	0	1	1
TCGA-LUSC	ENST00000225573	261	20	0	1	1
TCGA-LUSC	ENST00000422611	1087	33	0	4	1
TCGA-LUSC	ENST00000263847	807	24	0	3	1
TCGA-LUSC	ENST00000299886	980	44	1	2	0.0895943
TCGA-LUSC	ENST00000377244	342	25	0	3	1
TCGA-LUSC	ENST00000310954	724	115	1	10	1
TCGA-LUSC	ENST00000540288	1234	19	0	8	1
TCGA-LUSC	ENST00000428041	267	9	0	1	1
TCGA-LUSC	ENST00000600128	2809	214	4	30	0.284471
TCGA-LUSC	ENST00000512701	682	5	0	3	1
TCGA-LUSC	ENST00000263991	1231	34	2	7	0.0157561
TCGA-LUSC	ENST00000424301	419	9	0	3	1
TCGA-LUSC	ENST00000380492	518	19	0	3	1
TCGA-LUSC	ENST00000312891	279	4	0	1	1
TCGA-LUSC	ENST00000302495	476	6	0	5	1
TCGA-LUSC	ENST00000300128	444	16	0	1	1
TCGA-LUSC	ENST00000515393	999	21	0	11	1
TCGA-LUSC	ENST00000343307	498	11	1	4	0.0925102
TCGA-LUSC	ENST00000388747	394	19	0	1	1
TCGA-LUSC	ENST00000275815	976	45	0	8	1
TCGA-LUSC	ENST00000219551	438	32	0	1	1
TCGA-LUSC	ENST00000506784	504	31	0	3	1
TCGA-LUSC	ENST00000375819	125	11	0	2	1
TCGA-LUSC	ENST00000371901	509	33	0	1	1
TCGA-LUSC	ENST00000314011	470	17	0	4	1
TCGA-LUSC	ENST00000221992	702	39	0	4	1
TCGA-LUSC	ENST00000285968	2012	15	0	12	1
TCGA-LUSC	ENST00000297267	1894	91	0	17	1
TCGA-LUSC	ENST00000266068	530	10	0	2	1
TCGA-LUSC	ENST00000300146	770	26	1	5	0.162863
TCGA-LUSC	ENST00000291823	616	32	0	1	1
TCGA-LUSC	ENST00000362065	1017	30	1	4	0.116192
TCGA-LUSC	ENST00000456397	214	5	1	3	0.0810411
TCGA-LUSC	ENST00000336233	399	6	0	1	1
TCGA-LUSC	ENST00000288602	766	34	0	12	1
TCGA-LUSC	ENST00000419470	263	12	1	5	0.221621
TCGA-LUSC	ENST00000185206	410	77	0	7	0.357764
TCGA-LUSC	ENST00000360510	737	21	0	3	1
TCGA-LUSC	ENST00000262096	367	12	0	3	1
TCGA-LUSC	ENST00000314045	882	71	0	6	1
TCGA-LUSC	ENST00000358387	360	18	0	1	1
TCGA-LUSC	ENST00000295379	424	25	0	6	1
TCGA-LUSC	ENST00000298386	754	20	1	8	0.201177
TCGA-LUSC	ENST00000216465	216	14	0	3	1
TCGA-LUSC	ENST00000324001	1461	10	0	11	1
TCGA-LUSC	ENST00000431473	391	17	0	1	1
TCGA-LUSC	ENST00000545606	1230	12	0	11	1
TCGA-LUSC	ENST00000249356	223	8	0	3	1
TCGA-LUSC	ENST00000334194	505	6	0	2	1
TCGA-LUSC	ENST00000295131	633	34	3	14	0.040512
TCGA-LUSC	ENST00000410053	908	34	1	7	0.239616
TCGA-LUSC	ENST00000287239	2073	124	1	7	0.352406
TCGA-LUSC	ENST00000404338	1499	103	2	17	0.331649
TCGA-LUSC	ENST00000398846	358	7	0	1	1
TCGA-LUSC	ENST00000261655	1052	86	1	15	1
TCGA-LUSC	ENST00000393743	1712	14	0	13	1
TCGA-LUSC	ENST00000220751	540	6	0	4	1
TCGA-LUSC	ENST00000359156	1156	14	1	18	0.20798
TCGA-LUSC	ENST00000380488	294	8	1	9	0.240492
TCGA-LUSC	ENST00000371891	519	18	0	3	1
TCGA-LUSC	ENST00000328895	184	11	0	2	1
TCGA-LUSC	ENST00000457979	549	20	0	1	1
TCGA-LUSC	ENST00000246337	367	85	0	3	1
TCGA-LUSC	ENST00000379170	359	16	0	1	1
TCGA-LUSC	ENST00000361272	285	7	0	1	1
TCGA-LUSC	ENST00000322507	3063	74	0	40	1
TCGA-LUSC	ENST00000487273	819	49	0	11	1
TCGA-LUSC	ENST00000216714	318	10	0	1	1
TCGA-LUSC	ENST00000284202	320	5	0	2	1
TCGA-LUSC	ENST00000602212	590	10	0	1	1
TCGA-LUSC	ENST00000393084	313	24	0	2	1
TCGA-LUSC	ENST00000515799	983	59	0	8	1
TCGA-LUSC	ENST00000420911	777	7	0	2	1
TCGA-LUSC	ENST00000355710	1114	74	0	11	1
TCGA-LUSC	ENST00000380250	3013	126	2	31	0.377206
TCGA-LUSC	ENST00000359263	2061	71	0	7	1
TCGA-LUSC	ENST00000216277	745	12	0	6	1
TCGA-LUSC	ENST00000362063	606	25	0	1	1
TCGA-LUSC	ENST00000373095	384	10	0	2	1
TCGA-LUSC	ENST00000414183	661	29	0	3	1
TCGA-LUSC	ENST00000404568	717	15	0	4	1
TCGA-LUSC	ENST00000392238	589	49	1	6	0.410795
TCGA-LUSC	ENST00000281081	319	15	0	3	1
TCGA-LUSC	ENST00000377938	199	4	0	2	1
TCGA-LUSC	ENST00000372561	311	9	0	1	1
TCGA-LUSC	ENST00000444908	845	7	0	2	1
TCGA-LUSC	ENST00000443035	1906	73	0	10	1
TCGA-LUSC	ENST00000262915	444	40	0	1	1
TCGA-LUSC	ENST00000451899	549	15	0	5	1
TCGA-LUSC	ENST00000409998	461	44	0	7	1
TCGA-LUSC	ENST00000294338	114	17	0	1	1
TCGA-LUSC	ENST00000353339	342	30	0	2	1
TCGA-LUSC	ENST00000405312	419	5	0	6	1
TCGA-LUSC	ENST00000302640	2743	111	0	11	1
TCGA-LUSC	ENST00000253047	188	9	0	1	1
TCGA-LUSC	ENST00000292401	298	20	0	1	1
TCGA-LUSC	ENST00000358658	740	40	1	5	0.247094
TCGA-LUSC	ENST00000322354	196	8	0	2	1
TCGA-LUSC	ENST00000253048	1303	79	0	5	1
TCGA-LUSC	ENST00000335508	1304	79	3	9	0.0149992
TCGA-LUSC	ENST00000367545	3433	98	0	33	1
TCGA-LUSC	ENST00000294339	331	12	0	6	1
TCGA-LUSC	ENST00000442253	354	10	0	3	1
TCGA-LUSC	ENST00000397712	454	10	0	6	1
TCGA-LUSC	ENST00000295902	844	67	0	7	1
[truncated: 200,524+ more rows]

## Sheet: novel drivers
Novel potential drivers in Degpred degrons
Entry	Gene names	HGVSp_Short	recurrence in TCGA	in_degron	near_degron	charge_change	hydrophobicity_change	lysine_change	phosphorylation_site	MoRFchibiscore	SCRIBERscore	morf_top5%	scriber_top5%
P31946	YWHAB	p.R224W	1	1	0	1	1	0	0	0.685	0.227	0	0
P61981	YWHAG	p.D241N	1	1	0	1	0	0	0	0.764	0.148	1	0
Q96QU6	ACCS PHACS	p.C15G	1	1	0	0	1	0	0	0.507	0.126	0	0
Q96QU6	ACCS PHACS	p.K43M	1	1	0	1	1	1	0	0.683	0.119	0	0
Q96QU6	ACCS PHACS	p.P95H	1	1	0	1	0	0	0	0.489	0.091	0	0
Q4AC99	ACCSL	p.D100N	1	1	0	1	0	0	0	0.49	0.163	0	0
Q4AC99	ACCSL	p.L231R	1	1	0	1	1	0	0	0.354	0.105	0	0
Q4AC99	ACCSL	p.P233L	1	1	0	0	1	0	0	0.34	0.097	0	0
Q4AC99	ACCSL	p.R133C	2	1	0	1	0	0	0	0.484	0.218	0	0
Q15173	PPP2R5B	p.D67G	1	1	0	1	1	0	0	0.478	0.148	0	0
Q14738	PPP2R5D	p.Q87H	1	1	0	1	0	0	0	0.545	0.224	0	0
P26439	HSD3B2 HSDB3B	p.E142K	1	1	0	1	0	0	0	0.466	0.106	0	0
P26439	HSD3B2 HSDB3B	p.E143K	1	1	0	1	0	0	0	0.466	0.117	0	0
P26439	HSD3B2 HSDB3B	p.L146Q	1	1	0	0	1	0	0	0.491	0.118	0	0
P46952	HAAO	p.R8M	1	1	0	1	1	0	0	0.739	0.243	1	0
P29372	MPG AAG ANPG MID1	p.I74M	1	1	0	0	0	0	0	0.746	0.293	1	0
P29372	MPG AAG ANPG MID1	p.P68L	1	1	0	0	1	0	0	0.599	0.3	0	0
Q9NRA8	EIF4ENIF1	p.G7V	1	1	0	0	0	0	0	0.73	0.116	1	0
Q9NRA8	EIF4ENIF1	p.R336Q	1	1	0	1	0	0	0	0.799	0.058	1	0
Q9NRA8	EIF4ENIF1	p.S342F	1	1	0	0	1	0	1	0.734	0.083	1	0
Q9NRA8	EIF4ENIF1	p.T9A	1	1	0	0	1	0	1	0.723	0.127	1	0
P08908	HTR1A ADRB2RL1 ADRBRL1	p.A288T	1	1	0	0	1	0	0	0.473	0.108	0	0
P08908	HTR1A ADRB2RL1 ADRBRL1	p.E322Q	1	1	0	1	0	0	0	0.55	0.149	0	0
P08908	HTR1A ADRB2RL1 ADRBRL1	p.G266R	1	1	0	1	1	0	0	0.602	0.124	0	0
P08908	HTR1A ADRB2RL1 ADRBRL1	p.R223C	1	1	0	1	0	0	0	0.641	0.179	0	0
P08908	HTR1A ADRB2RL1 ADRBRL1	p.W263C	1	1	0	0	1	0	0	0.61	0.188	0	0
P28222	HTR1B HTR1DB	p.T264M	1	1	0	0	1	0	0	0.366	0.204	0	0
P28566	HTR1E	p.D246H	1	1	0	1	0	0	0	0.412	0.259	0	0
P28566	HTR1E	p.D251Y	1	1	0	1	0	0	0	0.476	0.223	0	0
P28566	HTR1E	p.T254I	1	1	0	0	1	0	0	0.585	0.173	0	0
P28223	HTR2A HTR2	p.G463R	1	1	0	1	1	0	0	0.669	0.109	0	0
P28223	HTR2A HTR2	p.S288C	1	1	0	0	0	0	1	0.464	0.184	0	0
P28223	HTR2A HTR2	p.S461R	1	1	0	1	0	0	0	0.66	0.114	0	0
P28335	HTR2C HTR1C	p.E410Q	1	1	0	1	0	0	0	0.609	0.179	0	0
P28335	HTR2C HTR1C	p.R417L	1	1	0	1	1	0	0	0.635	0.305	0	0
P47898	HTR5A	p.R262H	2	1	0	0	0	0	0	0.517	0.373	0	1
P50406	HTR6	p.A417T	1	1	0	0	1	0	0	0.619	0.116	0	0
Q9BXI3	NT5C1A	p.A30T	1	1	0	0	1	0	0	0.83	0.137	1	0
Q9BXI3	NT5C1A	p.R109W	2	1	0	1	1	0	0	0.638	0.171	0	0
Q9BXI3	NT5C1A	p.R111W	2	1	0	1	1	0	0	0.633	0.179	0	0
Q9BXI3	NT5C1A	p.R63C	1	1	0	1	0	0	0	0.575	0.415	0	1
Q9BXI3	NT5C1A	p.T72M	1	1	0	0	1	0	0	0.534	0.185	0	0
Q96P26	NT5C1B AIRP FKSG85	p.D229N	1	1	0	1	0	0	0	0.535	0.134	0	0
Q96P26	NT5C1B AIRP FKSG85	p.G251E	1	1	0	1	1	0	0	0.656	0.093	0	0
Q96P26	NT5C1B AIRP FKSG85	p.S256F	1	1	0	0	1	0	1	0.565	0.095	0	0
P21589	NT5E NT5 NTE	p.D399H	1	1	0	1	0	0	0	0.434	0.072	0	0
P52209	PGD PGDH	p.D404G	1	1	0	1	1	0	0	0.479	0.096	0	0
P52209	PGD PGDH	p.S405F	1	1	0	0	1	0	0	0.479	0.086	0	0
P52209	PGD PGDH	p.S428F	1	1	0	0	1	0	0	0.474	0.141	0	0
P05408	SCG5 SGNE1	p.D136N	1	1	0	1	0	0	0	0.588	0.205	0	0
P05408	SCG5 SGNE1	p.D208N	1	1	0	1	0	0	0	0.672	0.139	0	0
P05408	SCG5 SGNE1	p.K105N	1	1	0	1	0	1	0	0.583	0.102	0	0
Q8IZ83	ALDH16A1	p.R334Q	3	1	0	1	0	0	0	0.472	0.11	0	0
Q8NAA4	ATG16L2 WDR80	p.Q314H	1	1	0	1	0	0	0	0.548	0.1	0	0
Q8NAA4	ATG16L2 WDR80	p.T28K	1	1	0	1	0	0	0	0.525	0.086	0	0
P02763	ORM1 AGP1	p.S48L	1	1	0	0	1	0	0	0.571	0.228	0	0
P19652	ORM2 AGP2	p.T77M	1	1	0	0	1	0	0	0.599	0.173	0	0
Q9NQ94	A1CF ACF ASP	p.E2K	1	1	0	1	0	0	0	0.598	0.113	0	0
Q5TYW2	ANKRD20A1 ANKRD20A	p.R319I	1	1	0	1	1	0	0	0.577	0.055	0	0
P02750	LRG1 LRG	p.L241P	1	1	0	0	1	0	0	0.576	0.087	0	0
P02750	LRG1 LRG	p.R177W	1	1	0	1	1	0	0	0.395	0.141	0	0
A8K2U0	A2ML1 CPAMD9	p.R730C	1	1	0	1	0	0	0	0.603	0.063	0	0
Q9UNA3	A4GNT	p.D246N	1	1	0	1	0	0	0	0.319	0.109	0	0
Q9UNA3	A4GNT	p.E209K	1	1	0	1	0	0	0	0.362	0.1	0	0
P05067	APP A4 AD1	p.E380K	1	1	0	1	0	0	0	0.675	0.111	0	0
P29274	ADORA2A ADORA2	p.G331R	1	1	0	1	1	0	0	0.524	0.136	0	0
P22760	AADAC DAC	p.Q233E	1	1	0	1	0	0	0	0.385	0.133	0	0
Q9NRG9	AAAS ADRACALA GL003	p.E24K	1	1	0	1	0	0	0	0.589	0.088	0	0
Q9NRG9	AAAS ADRACALA GL003	p.G64D	1	1	0	1	1	0	0	0.519	0.11	0	0
Q15758	SLC1A5 ASCT2 M7V1 RDR RDRC	p.E515K	1	1	0	1	0	0	0	0.651	0.297	0	0
Q15758	SLC1A5 ASCT2 M7V1 RDR RDRC	p.R202C	1	1	0	1	0	0	0	0.41	0.374	0	1
Q15758	SLC1A5 ASCT2 M7V1 RDR RDRC	p.T216I	1	1	0	0	1	0	0	0.358	0.238	0	0
Q86V21	AACS ACSF1	p.A115S	1	1	0	0	1	0	0	0.479	0.062	0	0
Q86V21	AACS ACSF1	p.H108Y	1	1	0	1	0	0	0	0.425	0.094	0	0
Q86V21	AACS ACSF1	p.R664Q	1	1	0	1	0	0	0	0.687	0.127	0	0
Q86V21	AACS ACSF1	p.S655W	1	1	0	0	1	0	0	0.562	0.096	0	0
P01011	SERPINA3 AACT GIG24 GIG25	p.R41P	1	1	0	1	0	0	0	0.518	0.176	0	0
P01011	SERPINA3 AACT GIG24 GIG25	p.T35I	1	1	0	0	1	0	1	0.482	0.102	0	0
Q8N5Z0	AADAT KAT2	p.T190A	1	1	0	0	1	0	0	0.693	0.089	0	0
Q2M2I8	AAK1 KIAA1048	p.E733V	1	1	0	1	1	0	0	0.544	0.164	0	0
Q9Y478	PRKAB1 AMPK	p.G27D	1	1	0	1	1	0	0	0.665	0.114	0	0
Q9UGJ0	PRKAG2	p.E257Q	1	1	0	1	0	0	0	0.454	0.102	0	0
Q9UGJ0	PRKAG2	p.I37S	1	1	0	0	1	0	0	0.767	0.193	1	0
Q9UGJ0	PRKAG2	p.R34H	1	1	0	0	0	0	0	0.765	0.164	1	0
Q9UGJ0	PRKAG2	p.S258R	1	1	0	1	0	0	0	0.467	0.095	0	0
Q9UGJ0	PRKAG2	p.V105M	1	1	0	0	0	0	0	0.702	0.262	1	0
Q9BTE6	AARSD1	p.R186W	2	1	0	1	1	0	0	0.427	0.194	0	0
Q9BTE6	AARSD1	p.S184G	1	1	0	0	1	0	1	0.427	0.143	0	0
Q9BTE6	AARSD1	p.Y10H	1	1	0	1	0	0	0	0.514	0.362	0	1
P17174	GOT1	p.P133L	1	1	0	0	1	0	0	0.457	0.077	0	0
Q5VST6	ABHD17B C9orf77 FAM108B1 CGI-67	p.S192F	1	1	0	0	1	0	0	0.405	0.11	0	0
Q7Z5R6	APBB1IP PREL1 RARP1 RIAM	p.D126H	1	1	0	1	0	0	0	0.57	0.099	0	0
Q7Z5R6	APBB1IP PREL1 RARP1 RIAM	p.E125Q	1	1	0	1	0	0	0	0.575	0.091	0	0
Q9UH17	APOBEC3B	p.E22Q	1	1	0	1	0	0	0	0.529	0.116	0	0
Q96AK3	APOBEC3D APOBEC3DE	p.P25A	1	1	0	0	1	0	0	0.549	0.112	0	0
Q8IUX4	APOBEC3F	p.R30W	1	1	0	1	1	0	0	0.62	0.14	0	0
Q9HC16	APOBEC3G MDS019	p.D274Y	1	1	0	1	0	0	0	0.264	0.098	0	0
Q6NTF7	APOBEC3H	p.A28S	1	1	0	0	1	0	0	0.762	0.094	1	0
Q6NTF7	APOBEC3H	p.R18C	1	1	0	1	0	0	0	0.71	0.283	1	0
O95477	ABCA1 ABC1 CERP	p.A343S	1	1	0	0	1	0	0	0.438	0.022	0	0
O95477	ABCA1 ABC1 CERP	p.D444G	1	1	0	1	1	0	0	0.43	0.023	0	0
O95477	ABCA1 ABC1 CERP	p.D561N	1	1	0	1	0	0	0	0.446	0.025	0	0
O95477	ABCA1 ABC1 CERP	p.R557Q	1	1	0	1	0	0	0	0.48	0.022	0	0
Q99758	ABCA3 ABC3	p.E117Q	1	1	0	1	0	0	0	0.586	0.07	0	0
Q99758	ABCA3 ABC3	p.E1269K	1	1	0	1	0	0	0	0.386	0.064	0	0
Q99758	ABCA3 ABC3	p.E517K	1	1	0	1	0	0	0	0.538	0.067	0	0
Q99758	ABCA3 ABC3	p.G205E	1	1	0	1	1	0	0	0.513	0.057	0	0
Q99758	ABCA3 ABC3	p.R1343W	1	1	0	1	1	0	0	0.402	0.089	0	0
Q99758	ABCA3 ABC3	p.R160W	1	1	0	1	1	0	0	0.42	0.086	0	0
Q99758	ABCA3 ABC3	p.S112F	1	1	0	0	1	0	0	0.451	0.058	0	0
P78363	ABCA4 ABCR	p.D523H	1	1	0	1	0	0	0	0.345	0.15	0	0
P78363	ABCA4 ABCR	p.E1650K	1	1	0	1	0	0	0	0.416	0.067	0	0
P78363	ABCA4 ABCR	p.F917L	1	1	0	0	0	0	0	0.479	0.433	0	1
P78363	ABCA4 ABCR	p.R107Q	1	1	0	1	0	0	0	0.466	0.08	0	0
P78363	ABCA4 ABCR	p.S1531F	1	1	0	0	1	0	1	0.518	0.105	0	0
Q8N139	ABCA6	p.D1603H	1	1	0	1	0	0	0	0.623	0.083	0	0
Q8N139	ABCA6	p.E466Q	1	1	0	1	0	0	0	0.57	0.071	0	0
Q8IZY2	ABCA7	p.H369N	1	1	0	1	0	0	0	0.54	0.059	0	0
Q8IZY2	ABCA7	p.P289L	1	1	0	0	1	0	0	0.534	0.057	0	0
Q8IZY2	ABCA7	p.R367W	1	1	0	1	1	0	0	0.529	0.055	0	0
O94911	ABCA8 KIAA0822	p.D109H	1	1	0	1	0	0	0	0.368	0.068	0	0
O94911	ABCA8 KIAA0822	p.E1212Q	1	1	0	1	0	0	0	0.568	0.069	0	0
O94911	ABCA8 KIAA0822	p.E966Q	1	1	0	1	0	0	0	0.348	0.077	0	0
O94911	ABCA8 KIAA0822	p.E972K	1	1	0	1	0	0	0	0.361	0.07	0	0
O94911	ABCA8 KIAA0822	p.G1213E	1	1	0	1	1	0	0	0.542	0.069	0	0
Q8IUA7	ABCA9	p.D110H	1	1	0	1	0	0	0	0.458	0.064	0	0
Q8IUA7	ABCA9	p.D69N	1	1	0	1	0	0	0	0.51	0.075	0	0
Q8IUA7	ABCA9	p.E111K	1	1	0	1	0	0	0	0.438	0.068	0	0
Q8IUA7	ABCA9	p.G1256R	1	1	0	1	1	0	0	0.399	0.065	0	0
Q8WWZ4	ABCA10	p.D1527N	1	1	0	1	0	0	0	0.535	0.1	0	0
Q8WWZ4	ABCA10	p.D863Y	1	1	0	1	0	0	0	0.487	0.104	0	0
Q8WWZ4	ABCA10	p.E1192K	1	1	0	1	0	0	0	0.516	0.134	0	0
Q8WWZ4	ABCA10	p.P29L	1	1	0	0	1	0	0	0.504	0.073	0	0
Q8WWZ4	ABCA10	p.S865F	1	1	0	0	1	0	0	0.545	0.1	0	0
Q86UK0	ABCA12 ABC12	p.C1847G	1	1	0	0	1	0	0	0.304	0.046	0	0
Q86UK0	ABCA12 ABC12	p.D1829G	1	1	0	1	1	0	0	0.37	0.11	0	0
Q86UK0	ABCA12 ABC12	p.E1832K	1	1	0	1	0	0	0	0.369	0.136	0	0
Q86UK0	ABCA12 ABC12	p.Q2580E	1	1	0	1	0	0	0	0.629	0.088	0	0
Q86UK0	ABCA12 ABC12	p.T152I	1	1	0	0	1	0	0	0.578	0.021	0	0
Q86UQ4	ABCA13	p.A2658P	1	1	0	0	1	0	0	0.345	0.022	0	0
Q86UQ4	ABCA13	p.A3195T	1	1	0	0	1	0	0	0.19	0.022	0	0
Q86UQ4	ABCA13	p.D1072V	1	1	0	1	1	0	0	0.286	0.022	0	0
Q86UQ4	ABCA13	p.D2788A	1	1	0	1	1	0	0	0.451	0.022	0	0
Q86UQ4	ABCA13	p.D2792Y	1	1	0	1	0	0	0	0.477	0.022	0	0
Q86UQ4	ABCA13	p.G4860E	1	1	0	1	1	0	0	0.446	0.022	0	0
Q86UQ4	ABCA13	p.I1077N	1	1	0	0	1	0	0	0.313	0.022	0	0
Q86UQ4	ABCA13	p.R3867I	1	1	0	1	1	0	0	0.391	0.022	0	0
Q86UQ4	ABCA13	p.S1078F	1	1	0	0	1	0	0	0.316	0.022	0	0
Q86UQ4	ABCA13	p.S3467F	1	1	0	0	1	0	0	0.398	0.022	0	0
Q86UQ4	ABCA13	p.S3812F	1	1	0	0	1	0	0	0.423	0.022	0	0
Q86UQ4	ABCA13	p.S4858R	1	1	0	1	0	0	0	0.431	0.022	0	0
Q2M3G0	ABCB5	p.R1018Q	1	1	0	1	0	0	0	0.531	0.09	0	0
O75027	ABCB7 ABC7	p.R22W	2	1	0	1	1	0	0	0.663	0.08	0	0
Q9NP78	ABCB9 KIAA1520	p.E279K	1	1	0	1	0	0	0	0.402	0.094	0	0
Q9NP78	ABCB9 KIAA1520	p.R281L	1	1	0	1	1	0	0	0.418	0.131	0	0
O95342	ABCB11 BSEP	p.A962T	1	1	0	0	1	0	0	0.352	0.074	0	0
O95342	ABCB11 BSEP	p.D1172N	1	1	0	1	0	0	0	0.378	0.063	0	0
O95342	ABCB11 BSEP	p.D23Y	1	1	0	1	0	0	0	0.64	0.071	0	0
O95342	ABCB11 BSEP	p.D94H	1	1	0	1	0	0	0	0.374	0.094	0	0
O95342	ABCB11 BSEP	p.F1052S	1	1	0	0	1	0	0	0.467	0.085	0	0
O95342	ABCB11 BSEP	p.I1174N	1	1	0	0	1	0	0	0.38	0.064	0	0
O95342	ABCB11 BSEP	p.N1211K	1	1	0	1	0	0	0	0.474	0.092	0	0
O95342	ABCB11 BSEP	p.N122D	1	1	0	1	0	0	0	0.331	0.121	0	0
O95342	ABCB11 BSEP	p.R415Q	1	1	0	1	0	0	0	0.429	0.082	0	0
O95342	ABCB11 BSEP	p.R958Q	1	1	0	1	0	0	0	0.376	0.086	0	0
O95342	ABCB11 BSEP	p.S690C	1	1	0	0	0	0	1	0.566	0.084	0	0
Q09428	ABCC8 HRINS SUR SUR1	p.A256T	1	1	0	0	1	0	0	0.301	0.065	0	0
Q09428	ABCC8 HRINS SUR SUR1	p.Q639E	1	1	0	1	0	0	0	0.627	0.074	0	0
Q09428	ABCC8 HRINS SUR SUR1	p.S773L	2	1	0	0	1	0	0	0.474	0.058	0	0
O60706	ABCC9 SUR2	p.D1298Y	1	1	0	1	0	0	0	0.425	0.084	0	0
O60706	ABCC9 SUR2	p.R660Q	1	1	0	1	0	0	0	0.567	0.151	0	0
O60706	ABCC9 SUR2	p.S625L	1	1	0	0	1	0	0	0.493	0.116	0	0
O60706	ABCC9 SUR2	p.T332A	1	1	0	0	1	0	0	0.32	0.135	0	0
O60706	ABCC9 SUR2	p.W286C	1	1	0	0	1	0	0	0.538	0.102	0	0
Q96J66	ABCC11 MRP8	p.E114V	1	1	0	1	1	0	0	0.475	0.091	0	0
Q96J66	ABCC11 MRP8	p.R111C	1	1	0	1	0	0	0	0.503	0.101	0	0
Q96J66	ABCC11 MRP8	p.T1154K	1	1	0	1	0	0	0	0.335	0.064	0	0
Q9UBJ2	ABCD2 ALD1 ALDL1 ALDR ALDRP	p.G376R	1	1	0	1	1	0	0	0.303	0.068	0	0
P61221	ABCE1 RLI RNASEL1 RNASELI RNS4I OK/SW-cl.40	p.D569N	1	1	0	1	0	0	0	0.632	0.125	0	0
Q8NE71	ABCF1 ABC50	p.P9L	3	1	0	0	1	0	0	0.74	0.104	1	0
Q8NE71	ABCF1 ABC50	p.S20N	4	1	0	0	0	0	1	0.746	0.074	1	0
Q9NUQ8	ABCF3	p.D442N	2	1	0	1	0	0	0	0.625	0.092	0	0
Q9NUQ8	ABCF3	p.R445C	2	1	0	1	0	0	0	0.636	0.097	0	0
Q9NUQ8	ABCF3	p.S170F	1	1	0	0	1	0	1	0.548	0.11	0	0
P45844	ABCG1 ABC8 WHT1	p.D335N	1	1	0	1	0	0	0	0.421	0.106	0	0
P45844	ABCG1 ABC8 WHT1	p.R65C	1	1	0	1	0	0	0	0.523	0.141	0	0
Q9H172	ABCG4 WHITE2	p.E343K	1	1	0	1	0	0	0	0.367	0.088	0	0
Q9H221	ABCG8	p.D25N	1	1	0	1	0	0	0	0.695	0.095	0	0
Q9H221	ABCG8	p.D33G	1	1	0	1	1	0	0	0.669	0.089	0	0
Q9H221	ABCG8	p.E31K	1	1	0	1	0	0	0	0.664	0.093	0	0
Q9H221	ABCG8	p.G490S	1	1	0	0	1	0	0	0.29	0.063	0	0
Q9H221	ABCG8	p.I497T	1	1	0	0	1	0	0	0.275	0.067	0	0
Q6UXT9	ABHD15 UNQ6510/PRO21435	p.P341L	1	1	0	0	1	0	0	0.466	0.083	0	0
Q6UXT9	ABHD15 UNQ6510/PRO21435	p.R307T	1	1	0	1	0	0	0	0.471	0.208	0	0
P08910	ABHD2 LABH2	p.S292R	1	1	0	1	0	0	0	0.471	0.127	0	0
Q9NUJ1	ABHD10	p.Y68C	1	1	0	0	0	0	1	0.603	0.141	0	0
Q8NFV4	ABHD11 WBSCR21 PP1226	p.A198T	1	1	0	0	1	0	0	0.402	0.095	0	0
O95870	ABHD16A BAT5 G5 NG26 PP199	p.E186V	1	1	0	1	1	0	0	0.58	0.117	0	0
O95870	ABHD16A BAT5 G5 NG26 PP199	p.R177C	1	1	0	1	0	0	0	0.602	0.108	0	0
Q8IZP0	ABI1 SSH3BP1	p.P140L	1	1	0	0	1	0	0	0.682	0.256	0	0
Q8IZP0	ABI1 SSH3BP1	p.P396L	1	1	0	0	1	0	0	0.397	0.211	0	0
Q8IZP0	ABI1 SSH3BP1	p.P405L	1	1	0	0	1	0	0	0.553	0.209	0	0
P42684	ABL2 ABLL ARG	p.K98M	1	1	0	1	1	1	0	0.549	0.068	0	0
P42684	ABL2 ABLL ARG	p.R571L	1	1	0	1	1	0	0	0.673	0.238	0	0
O14639	ABLIM1 ABLIM KIAA0059 LIMAB1	p.M446T	1	1	0	0	1	0	0	0.593	0.069	0	0
O14639	ABLIM1 ABLIM KIAA0059 LIMAB1	p.R445Q	1	1	0	1	0	0	0	0.582	0.072	0	0
Q6H8Q1	ABLIM2 KIAA1808	p.T397A	1	1	0	0	1	0	1	0.485	0.201	0	0
O94929	ABLIM3 KIAA0843 HMFN1661	p.D478V	1	1	0	1	1	0	0	0.704	0.127	1	0
O94929	ABLIM3 KIAA0843 HMFN1661	p.N363K	1	1	0	1	0	0	0	0.628	0.077	0	0
O94929	ABLIM3 KIAA0843 HMFN1661	p.R367Q	1	1	0	1	0	0	0	0.6	0.075	0	0
Q8N0Z2	ABRA	p.E132K	1	1	0	1	0	0	0	0.635	0.114	0	0
Q8N0Z2	ABRA	p.G195S	1	1	0	0	1	0	0	0.521	0.1	0	0
Q8N0Z2	ABRA	p.R218S	1	1	0	1	0	0	0	0.638	0.082	0	0
Q12979	ABR	p.P10R	1	1	0	1	0	0	0	0.661	0.153	0	0
Q9ULW3	ABT1	p.R135C	1	1	0	1	0	0	0	0.635	0.177	0	0
Q969K4	ABTB1 BPOZ PP2259	p.G316C	1	1	0	0	1	0	0	0.442	0.073	0	0
O00763	ACACB ACC2 ACCB	p.E660K	1	1	0	1	0	0	0	0.401	0.023	0	0
O00763	ACACB ACC2 ACCB	p.R1621P	1	1	0	1	0	0	0	0.338	0.02	0	0
O00763	ACACB ACC2 ACCB	p.R213C	1	1	0	1	0	0	0	0.488	0.024	0	0
O00763	ACACB ACC2 ACCB	p.T1894M	1	1	0	0	1	0	0	0.388	0.017	0	0
O00763	ACACB ACC2 ACCB	p.W2328C	1	1	0	0	1	0	0	0.495	0.018	0	0
Q9H845	ACAD9	p.R28L	1	1	0	1	1	0	0	0.653	0.167	0	0
Q9H845	ACAD9	p.R31C	1	1	0	1	0	0	0	0.656	0.18	0	0
Q15027	ACAP1 CENTB1 KIAA0050	p.R529Q	2	1	0	1	0	0	0	0.625	0.158	0	0
Q15057	ACAP2 CENTB2 KIAA0041	p.D594H	1	1	0	1	0	0	0	0.596	0.139	0	0
Q15057	ACAP2 CENTB2 KIAA0041	p.R404W	1	1	0	1	1	0	0	0.473	0.113	0	0
O00400	SLC33A1 ACATN AT1	p.S22F	1	1	0	0	1	0	1	0.594	0.212	0	0
Q96GR2	ACSBG1 BGM KIAA0631 LPD	p.E23K	1	1	0	1	0	0	0	0.648	0.181	0	0
Q96GR2	ACSBG1 BGM KIAA0631 LPD	p.G10S	1	1	0	0	1	0	0	0.614	0.055	0	0
Q96GR2	ACSBG1 BGM KIAA0631 LPD	p.G8E	2	1	0	1	1	0	0	0.613	0.059	0	0
Q96GR2	ACSBG1 BGM KIAA0631 LPD	p.T47I	1	1	0	0	1	0	0	0.561	0.13	0	0
P07108	DBI	p.G30R	1	1	0	1	1	0	0	0.86	0.178	1	0
P45954	ACADSB	p.T82A	1	1	0	0	1	0	1	0.394	0.103	0	0
Q9BYF1	ACE2 UNQ868/PRO1885	p.H195Y	1	1	0	1	0	0	0	0.461	0.094	0	0
Q9BYF1	ACE2 UNQ868/PRO1885	p.T496A	1	1	0	0	1	0	0	0.3	0.139	0	0
Q9BYF1	ACE2 UNQ868/PRO1885	p.Y202H	1	1	0	1	0	0	0	0.476	0.095	0	0
P12821	ACE DCP DCP1	p.H263Y	1	1	0	1	0	0	0	0.457	0.06	0	0
P12821	ACE DCP DCP1	p.R265G	1	1	0	1	1	0	0	0.493	0.069	0	0
P12821	ACE DCP DCP1	p.Y270H	1	1	0	1	0	0	0	0.513	0.07	0	0
Q15822	CHRNA2	p.E414K	1	1	0	1	0	0	0	0.356	0.104	0	0
Q15822	CHRNA2	p.R61W	1	1	0	1	1	0	0	0.697	0.217	0	0
P32297	CHRNA3 NACHRA3	p.E107K	1	1	0	1	0	0	0	0.506	0.196	0	0
P30532	CHRNA5 NACHRA5	p.K209N	1	1	0	1	0	1	0	0.559	0.081	0	0
Q15825	CHRNA6	p.R109L	1	1	0	1	1	0	0	0.513	0.196	0	0
Q9UGM1	CHRNA9 NACHRA9	p.D100N	1	1	0	1	0	0	0	0.549	0.106	0	0
Q9UGM1	CHRNA9 NACHRA9	p.R47C	2	1	0	1	0	0	0	0.587	0.121	0	0
Q9UGM1	CHRNA9 NACHRA9	p.Y42H	1	1	0	1	0	0	0	0.602	0.087	0	0
Q05901	CHRNB3	p.G216S	1	1	0	0	1	0	0	0.49	0.147	0	0
P30926	CHRNB4	p.S380F	1	1	0	0	1	0	0	0.573	0.14	0	0
Q07001	CHRND ACHRD	p.S379R	1	1	0	1	0	0	1	0.519	0.256	0	0
Q9UKV3	ACIN1 ACINUS KIAA0670	p.E310Q	1	1	0	1	0	0	0	0.668	0.036	0	0
O00590	ACKR2 CCBP2 CCR10 CMKBR9 D6	p.A11T	2	1	0	0	1	0	0	0.697	0.14	0	0
O00590	ACKR2 CCBP2 CCR10 CMKBR9 D6	p.D14Y	1	1	0	1	0	0	0	0.638	0.141	0	0
O00590	ACKR2 CCBP2 CCR10 CMKBR9 D6	p.D16N	1	1	0	1	0	0	0	0.628	0.139	0	0
O00590	ACKR2 CCBP2 CCR10 CMKBR9 D6	p.N19I	1	1	0	0	1	0	0	0.659	0.167	0	0
Q9NPB9	ACKR4 CCBP2 CCR11 CCRL1 VSHK1	p.E15K	1	1	0	1	0	0	0	0.642	0.235	0	0
Q9NPB9	ACKR4 CCBP2 CCR11 CCRL1 VSHK1	p.Q5P	1	1	0	0	0	0	0	0.609	0.399	0	1
Q9NPB9	ACKR4 CCBP2 CCR11 CCRL1 VSHK1	p.Y11S	1	1	0	0	0	0	0	0.67	0.333	0	1
Q9NPB9	ACKR4 CCBP2 CCR11 CCRL1 VSHK1	p.Y12H	1	1	0	1	0	0	0	0.663	0.287	0	0
Q5JWF8	ACTL10 C20orf134	p.D90N	1	1	0	1	0	0	0	0.595	0.124	0	0
O96019	ACTL6A BAF53 BAF53A INO80K	p.R130T	1	1	0	1	0	0	0	0.407	0.115	0	0
O94805	ACTL6B ACTL6 BAF53B	p.E238K	1	1	0	1	0	0	0	0.565	0.087	0	0
O94805	ACTL6B ACTL6 BAF53B	p.G229S	1	1	0	0	1	0	0	0.487	0.095	0	0
O94805	ACTL6B ACTL6 BAF53B	p.K236N	1	1	0	1	0	1	0	0.571	0.08	0	0
Q9Y615	ACTL7A	p.P13H	1	1	0	1	0	0	0	0.703	0.119	1	0
Q9Y615	ACTL7A	p.P37L	1	1	0	0	1	0	0	0.78	0.082	1	0
Q9Y615	ACTL7A	p.R113C	1	1	0	1	0	0	0	0.525	0.153	0	0
Q9Y615	ACTL7A	p.R40Q	1	1	0	1	0	0	0	0.805	0.08	1	0
P53396	ACLY	p.R33G	1	1	0	1	1	0	0	0.6	0.141	0	0
P11229	CHRM1	p.R264Q	1	1	0	1	0	0	0	0.559	0.061	0	0
P08172	CHRM2	p.D229Y	1	1	0	1	0	0	0	0.583	0.097	0	0
P08172	CHRM2	p.G351S	1	1	0	0	1	0	0	0.558	0.085	0	0
P08172	CHRM2	p.G354E	1	1	0	1	1	0	0	0.645	0.077	0	0
P08172	CHRM2	p.Q228H	1	1	0	1	0	0	0	0.582	0.104	0	0
P08172	CHRM2	p.Q352E	1	1	0	1	0	0	0	0.584	0.109	0	0
P08172	CHRM2	p.S234N	1	1	0	0	0	0	1	0.645	0.119	0	0
P08172	CHRM2	p.S311T	1	1	0	0	0	0	1	0.507	0.111	0	0
P20309	CHRM3	p.S333G	1	1	0	0	1	0	0	0.427	0.08	0	0
P08173	CHRM4	p.A263T	1	1	0	0	1	0	0	0.654	0.09	0	0
P08173	CHRM4	p.A378T	2	1	0	0	1	0	0	0.701	0.227	1	0
P08173	CHRM4	p.A381D	1	1	0	1	1	0	0	0.679	0.182	0	0
P08173	CHRM4	p.V354E	1	1	0	1	1	0	0	0.518	0.183	0	0
P08912	CHRM5	p.D388A	1	1	0	1	1	0	0	0.649	0.12	0	0
Q8WXI4	ACOT11 BFIT KIAA0707 THEA	p.R184P	1	1	0	1	0	0	0	0.469	0.115	0	0
Q8WYK0	ACOT12 CACH CACH1 STARD15	p.S177F	1	1	0	0	1	0	0	0.447	0.108	0	0
P21399	ACO1 IREB1	p.P349L	1	1	0	0	1	0	0	0.526	0.111	0	0
P21399	ACO1 IREB1	p.Q351E	1	1	0	1	0	0	0	0.449	0.124	0	0
P21399	ACO1 IREB1	p.S38L	1	1	0	0	1	0	0	0.541	0.087	0	0
P49753	ACOT2 PTE2 PTE2A	p.T118I	1	1	0	0	1	0	1	0.36	0.108	0	0
O14734	ACOT8 ACTEIII PTE1	p.K169N	1	1	0	1	0	1	0	0.532	0.151	0	0
O14734	ACOT8 ACTEIII PTE1	p.P165R	1	1	0	1	0	0	0	0.463	0.174	0	0
Q15067	ACOX1 ACOX	p.E35Q	1	1	0	1	0	0	0	0.759	0.125	1	0
Q99424	ACOX2	p.R617W	1	1	0	1	1	0	0	0.501	0.083	0	0
O15254	ACOX3 BRCOX PRCOX	p.D22N	1	1	0	1	0	0	0	0.647	0.16	0	0
O15254	ACOX3 BRCOX PRCOX	p.D445N	1	1	0	1	0	0	0	0.443	0.099	0	0
O15254	ACOX3 BRCOX PRCOX	p.Y24H	1	1	0	1	0	0	0	0.637	0.158	0	0
Q9NUZ1	ACOXL	p.R2I	1	1	0	1	1	0	0	0.597	0.146	0	0
Q8NEB7	ACRBP	p.E297K	1	1	0	1	0	0	0	0.576	0.078	0	0
Q8NEB7	ACRBP	p.N305I	1	1	0	0	1	0	0	0.639	0.101	0	0
P33121	ACSL1 FACL1 FACL2 LACS LACS1 LACS2	p.R376Q	1	1	0	1	0	0	0	0.443	0.149	0	0
P33121	ACSL1 FACL1 FACL2 LACS LACS1 LACS2	p.R8G	1	1	0	1	1	0	0	0.677	0.14	0	0
O95573	ACSL3 ACS3 FACL3 LACS3	p.D553N	1	1	0	1	0	0	0	0.406	0.074	0	0
O95573	ACSL3 ACS3 FACL3 LACS3	p.E116Q	1	1	0	1	0	0	0	0.363	0.084	0	0
O95573	ACSL3 ACS3 FACL3 LACS3	p.T11I	1	1	0	0	1	0	1	0.442	0.099	0	0
O60488	ACSL4 ACS4 FACL4 LACS4	p.A538P	1	1	0	0	1	0	0	0.49	0.069	0	0
O60488	ACSL4 ACS4 FACL4 LACS4	p.G254E	1	1	0	1	1	0	0	0.408	0.074	0	0
O60488	ACSL4 ACS4 FACL4 LACS4	p.R133C	1	1	0	1	0	0	0	0.512	0.134	0	0
O60488	ACSL4 ACS4 FACL4 LACS4	p.R60C	1	1	0	1	0	0	0	0.594	0.093	0	0
Q08AH1	ACSM1 BUCS1 LAE MACS1	p.S31F	1	1	0	0	1	0	0	0.474	0.109	0	0
Q53FZ2	ACSM3 SAH	p.A13S	1	1	0	0	1	0	0	0.556	0.089	0	0
Q53FZ2	ACSM3 SAH	p.A27E	1	1	0	1	1	0	0	0.544	0.082	0	0
Q53FZ2	ACSM3 SAH	p.R11C	1	1	0	1	0	0	0	0.555	0.099	0	0
P0C7M7	ACSM4	p.D26N	1	1	0	1	0	0	0	0.457	0.115	0	0
P0C7M7	ACSM4	p.L35P	1	1	0	0	1	0	0	0.502	0.108	0	0
P0C7M7	ACSM4	p.M326T	1	1	0	0	1	0	0	0.401	0.106	0	0
P62736	ACTA2 ACTSA ACTVS GIG46	p.E3K	1	1	0	1	0	0	0	0.497	0.138	0	0
P62736	ACTA2 ACTSA ACTVS GIG46	p.E5Q	1	1	0	1	0	0	0	0.493	0.134	0	0
P68032	ACTC1 ACTC	p.A9T	2	1	0	0	1	0	0	0.484	0.074	0	0
P68032	ACTC1 ACTC	p.G15C	1	1	0	0	1	0	0	0.465	0.077	0	0
P68032	ACTC1 ACTC	p.T8I	1	1	0	0	1	0	0	0.493	0.083	0	0
P63261	ACTG1 ACTG	p.A58T	1	1	0	0	1	0	0	0.565	0.108	0	0
P63261	ACTG1 ACTG	p.E57K	1	1	0	1	0	0	0	0.569	0.148	0	0
Q9H568	ACTL8	p.E94K	1	1	0	1	0	0	0	0.392	0.084	0	0
Q9H568	ACTL8	p.L53P	1	1	0	0	1	0	0	0.612	0.125	0	0
Q8TC94	ACTL9 ACTL7C HSD21	p.G39S	1	1	0	0	1	0	0	0.558	0.113	0	0
O43707	ACTN4	p.D337N	1	1	0	1	0	0	0	0.579	0.068	0	0
Q8TDY3	ACTRT2 ARPM2	p.D8H	1	1	0	1	0	0	0	0.622	0.105	0	0
Q9BYD9	ACTRT3 ARPM1	p.R61M	1	1	0	1	1	0	0	0.586	0.141	0	0
P61163	ACTR1A CTRN1	p.T233K	1	1	0	1	0	0	0	0.471	0.092	0	0
Q8NER5	ACVR1C ALK7	p.D259G	1	1	0	1	1	0	0	0.313	0.115	0	0
P37023	ACVRL1 ACVRLK1 ALK1	p.R386C	1	1	0	1	0	0	0	0.404	0.097	0	0
P37023	ACVRL1 ACVRLK1 ALK1	p.T387K	1	1	0	1	0	0	0	0.364	0.082	0	0
Q03154	ACY1	p.E103Q	2	1	0	1	0	0	0	0.544	0.097	0	0
Q96HD9	ACY3 ASPA2	p.F77C	1	1	0	0	1	0	0	0.6	0.278	0	0
Q96HD9	ACY3 ASPA2	p.V65E	1	1	0	1	1	0	0	0.613	0.135	0	0
O14672	ADAM10 KUZ MADM	p.G105E	1	1	0	1	1	0	0	0.416	0.051	0	0
O14672	ADAM10 KUZ MADM	p.H101D	1	1	0	1	0	0	0	0.409	0.068	0	0
O14672	ADAM10 KUZ MADM	p.Q198E	1	1	0	1	0	0	0	0.398	0.083	0	0
O75078	ADAM11 MDC	p.G60R	1	1	0	1	1	0	0	0.54	0.075	0	0
O75078	ADAM11 MDC	p.R412P	1	1	0	1	0	0	0	0.484	0.077	0	0
O43184	ADAM12 MLTN UNQ346/PRO545	p.H871D	1	1	0	1	0	0	0	0.714	0.116	1	0
Q9Y3Q7	ADAM18 TMDC3 UNQ858/PRO1867	p.D405Y	1	1	0	1	0	0	0	0.291	0.059	0	0
Q9Y3Q7	ADAM18 TMDC3 UNQ858/PRO1867	p.D590N	1	1	0	1	0	0	0	0.406	0.093	0	0
Q9Y3Q7	ADAM18 TMDC3 UNQ858/PRO1867	p.E240K	2	1	0	1	0	0	0	0.376	0.108	0	0
Q9Y3Q7	ADAM18 TMDC3 UNQ858/PRO1867	p.G591R	1	1	0	1	1	0	0	0.406	0.086	0	0
Q9Y3Q7	ADAM18 TMDC3 UNQ858/PRO1867	p.G667E	2	1	0	1	1	0	0	0.466	0.064	0	0
Q9H013	ADAM19 MLTNB FKSG34	p.G618C	1	1	0	0	1	0	0	0.324	0.074	0	0
Q9H013	ADAM19 MLTNB FKSG34	p.N421K	1	1	0	1	0	0	0	0.333	0.058	0	0
Q9H013	ADAM19 MLTNB FKSG34	p.R389T	1	1	0	1	0	0	0	0.432	0.062	0	0
P35348	ADRA1A ADRA1C	p.T391M	1	1	0	0	1	0	0	0.541	0.109	0	0
P25100	ADRA1D ADRA1A	p.R428C	1	1	0	1	0	0	0	0.663	0.116	0	0
Q9UKJ8	ADAM21	p.A97S	1	1	0	0	1	0	0	0.428	0.064	0	0
Q9UKJ8	ADAM21	p.G537E	1	1	0	1	1	0	0	0.382	0.068	0	0
Q9UKJ8	ADAM21	p.R408C	1	1	0	1	0	0	0	0.443	0.057	0	0
Q9P0K1	ADAM22 MDC2	p.E64K	1	1	0	1	0	0	0	0.485	0.066	0	0
Q9P0K1	ADAM22 MDC2	p.F44S	1	1	0	0	1	0	0	0.551	0.086	0	0
Q9P0K1	ADAM22 MDC2	p.G448S	1	1	0	0	1	0	0	0.319	0.037	0	0
Q9P0K1	ADAM22 MDC2	p.G60C	1	1	0	0	1	0	0	0.619	0.068	0	0
Q9P0K1	ADAM22 MDC2	p.H67Y	1	1	0	1	0	0	0	0.522	0.069	0	0
Q9P0K1	ADAM22 MDC2	p.R229P	1	1	0	1	0	0	0	0.573	0.089	0	0
Q9P0K1	ADAM22 MDC2	p.R232C	1	1	0	1	0	0	0	0.533	0.094	0	0
O75077	ADAM23 MDC3	p.N82I	1	1	0	0	1	0	0	0.518	0.077	0	0
O75077	ADAM23 MDC3	p.T503M	1	1	0	0	1	0	0	0.305	0.064	0	0
Q9UKQ2	ADAM28 ADAM23 MDCL	p.D135N	2	1	0	1	0	0	0	0.516	0.083	0	0
Q9UKQ2	ADAM28 ADAM23 MDCL	p.E162K	1	1	0	1	0	0	0	0.509	0.086	0	0
Q9UKQ2	ADAM28 ADAM23 MDCL	p.K163N	1	1	0	1	0	1	0	0.504	0.088	0	0
Q9UKQ2	ADAM28 ADAM23 MDCL	p.P160L	1	1	0	0	1	0	0	0.542	0.082	0	0
Q9UKQ2	ADAM28 ADAM23 MDCL	p.P744A	1	1	0	0	1	0	0	0.69	0.104	0	0
Q9UKQ2	ADAM28 ADAM23 MDCL	p.S90F	1	1	0	0	1	0	0	0.471	0.101	0	0
P18089	ADRA2B ADRA2L1 ADRA2RL1	p.P272S	1	1	0	0	0	0	0	0.625	0.492	0	1
Q8TC27	ADAM32 UNQ5982/PRO21340	p.R535G	1	1	0	1	1	0	0	0.457	0.072	0	0
Q96M93	ADAD1 TENR	p.E226G	1	1	0	1	1	0	0	0.455	0.097	0	0
Q96M93	ADAD1 TENR	p.K22N	1	1	0	1	0	1	0	0.575	0.102	0	0
Q96M93	ADAD1 TENR	p.L289R	1	1	0	1	1	0	0	0.491	0.083	0	0
Q99965	ADAM2 FTNB	p.G531E	1	1	0	1	1	0	0	0.349	0.065	0	0
Q99965	ADAM2 FTNB	p.I656T	1	1	0	0	1	0	0	0.55	0.073	0	0
Q99965	ADAM2 FTNB	p.R376C	2	1	0	1	0	0	0	0.41	0.101	0	0
Q9H2U9	ADAM7 GP83	p.D719Y	1	1	0	1	0	0	0	0.713	0.095	1	0
P78325	ADAM8 MS2	p.G150E	1	1	0	1	1	0	0	0.464	0.065	0	0
P78325	ADAM8 MS2	p.T96M	1	1	0	0	1	0	0	0.413	0.097	0	0
Q13443	ADAM9 KIAA0021 MCMP MDC9 MLTNG	p.I768V	1	1	0	0	0	0	0	0.778	0.131	1	0
Q13443	ADAM9 KIAA0021 MCMP MDC9 MLTNG	p.Q743E	1	1	0	1	0	0	0	0.554	0.101	0	0
Q13443	ADAM9 KIAA0021 MCMP MDC9 MLTNG	p.V766A	1	1	0	0	0	0	0	0.731	0.104	1	0
O75689	ADAP1 CENTA1	p.R115Q	1	1	0	1	0	0	0	0.539	0.108	0	0
Q9NPF8	ADAP2 CENTA2	p.E315K	1	1	0	1	0	0	0	0.625	0.072	0	0
O00116	AGPS AAG5	p.S174L	1	1	0	0	1	0	1	0.521	0.079	0	0
Q3MIX3	ADCK5	p.H220Y	1	1	0	1	0	0	0	0.277	0.171	0	0
Q6P093	AADACL2	p.P230L	1	1	0	0	1	0	0	0.395	0.28	0	0
Q08828	ADCY1	p.G459E	1	1	0	1	1	0	0	0.343	0.074	0	0
Q08828	ADCY1	p.R265Q	1	1	0	1	0	0	0	0.428	0.078	0	0
Q08828	ADCY1	p.R346C	1	1	0	1	0	0	0	0.35	0.058	0	0
O60266	ADCY3 KIAA0511	p.D27N	1	1	0	1	0	0	0	0.593	0.082	0	0
Q8NFM4	ADCY4	p.N858K	1	1	0	1	0	0	0	0.411	0.101	0	0
Q8NFM4	ADCY4	p.R859Q	1	1	0	1	0	0	0	0.423	0.129	0	0
O95622	ADCY5	p.D1141N	1	1	0	1	0	0	0	0.38	0.089	0	0
O95622	ADCY5	p.E1056K	1	1	0	1	0	0	0	0.43	0.09	0	0
O95622	ADCY5	p.E1061K	1	1	0	1	0	0	0	0.333	0.097	0	0
O95622	ADCY5	p.E746K	1	1	0	1	0	0	0	0.523	0.077	0	0
O95622	ADCY5	p.G1134D	1	1	0	1	1	0	0	0.356	0.078	0	0
O95622	ADCY5	p.R430P	1	1	0	1	0	0	0	0.402	0.103	0	0
O43306	ADCY6 KIAA0422	p.R116Q	1	1	0	1	0	0	0	0.549	0.115	0	0
O43306	ADCY6 KIAA0422	p.R963L	1	1	0	1	1	0	0	0.392	0.117	0	0
P51828	ADCY7 KIAA0037	p.D567N	2	1	0	1	0	0	0	0.499	0.084	0	0
P51828	ADCY7 KIAA0037	p.G5E	1	1	0	1	1	0	0	0.742	0.112	1	0
P51828	ADCY7 KIAA0037	p.R528W	1	1	0	1	1	0	0	0.452	0.139	0	0
P40145	ADCY8	p.E385K	1	1	0	1	0	0	0	0.317	0.078	0	0
P40145	ADCY8	p.E965K	1	1	0	1	0	0	0	0.381	0.073	0	0
P40145	ADCY8	p.E972K	1	1	0	1	0	0	0	0.425	0.074	0	0
P40145	ADCY8	p.R1026L	1	1	0	1	1	0	0	0.415	0.074	0	0
P40145	ADCY8	p.R150Q	1	1	0	1	0	0	0	0.615	0.134	0	0
P40145	ADCY8	p.R158C	1	1	0	1	0	0	0	0.565	0.14	0	0
P40145	ADCY8	p.R380Q	1	1	0	1	0	0	0	0.341	0.078	0	0
P40145	ADCY8	p.R611Q	1	1	0	1	0	0	0	0.416	0.093	0	0
P40145	ADCY8	p.R7C	2	1	0	1	0	0	0	0.626	0.097	0	0
P40145	ADCY8	p.S614N	1	1	0	0	0	0	1	0.437	0.083	0	0
O60503	ADCY9 KIAA0520	p.A1062T	1	1	0	0	1	0	0	0.409	0.043	0	0
O60503	ADCY9 KIAA0520	p.R74H	2	1	0	0	0	0	0	0.706	0.134	1	0
Q96PN6	ADCY10 SAC	p.E7K	1	1	0	1	0	0	0	0.629	0.061	0	0
Q96PN6	ADCY10 SAC	p.R1452T	1	1	0	1	0	0	0	0.445	0.071	0	0
P35611	ADD1 ADDA	p.D26N	1	1	0	1	0	0	0	0.736	0.163	1	0
P35611	ADD1 ADDA	p.D426N	2	1	0	1	0	0	0	0.528	0.241	0	0
P35611	ADD1 ADDA	p.R27P	1	1	0	1	0	0	0	0.723	0.256	1	0
P35611	ADD1 ADDA	p.V28A	1	1	0	0	0	0	0	0.704	0.161	1	0
P35612	ADD2 ADDB	p.G413C	1	1	0	0	1	0	0	0.413	0.121	0	0
Q9UEY8	ADD3 ADDL	p.D418N	1	1	0	1	0	0	0	0.471	0.21	0	0
Q9UEY8	ADD3 ADDL	p.T11S	1	1	0	0	0	0	1	0.623	0.269	0	0
O15204	ADAMDEC1	p.E112K	1	1	0	1	0	0	0	0.501	0.124	0	0
O15204	ADAMDEC1	p.G111E	1	1	0	1	1	0	0	0.517	0.097	0	0
O15204	ADAMDEC1	p.I114N	1	1	0	0	1	0	0	0.495	0.105	0	0
O15204	ADAMDEC1	p.P109H	1	1	0	1	0	0	0	0.52	0.127	0	0
O15204	ADAMDEC1	p.R110G	1	1	0	1	1	0	0	0.515	0.174	0	0
O15204	ADAMDEC1	p.S204L	1	1	0	0	1	0	1	0.69	0.1	0	0
Q8N7X0	ADGB C6orf103 CAPN7L	p.R1517C	1	1	0	1	0	0	0	0.496	0.109	0	0
Q8N7X0	ADGB C6orf103 CAPN7L	p.R867W	1	1	0	1	1	0	0	0.382	0.036	0	0
P35318	ADM AM	p.R91Q	1	1	0	1	0	0	0	0.678	0.124	0	0
P35318	ADM AM	p.Y52C	1	1	0	0	0	0	1	0.593	0.53	0	1
Q6IQ32	ADNP2 KIAA0863 ZNF508	p.R991W	1	1	0	1	1	0	0	0.517	0.092	0	0
P05141	SLC25A5 ANT2	p.R106I	1	1	0	1	1	0	0	0.45	0.275	0	0
Q9H0C2	SLC25A31 AAC4 ANT4 SFEC	p.R13W	1	1	0	1	1	0	0	0.708	0.12	1	0
Q8IUX7	AEBP1 ACLP	p.D701N	1	1	0	1	0	0	0	0.417	0.059	0	0
Q8IUX7	AEBP1 ACLP	p.G303C	1	1	0	0	1	0	0	0.706	0.053	1	0
Q8IUX7	AEBP1 ACLP	p.G856R	1	1	0	1	1	0	0	0.377	0.055	0	0
Q8IUX7	AEBP1 ACLP	p.R1036W	1	1	0	1	1	0	0	0.621	0.05	0	0
Q8IUX7	AEBP1 ACLP	p.R50Q	1	1	0	1	0	0	0	0.688	0.105	0	0
Q8IUX7	AEBP1 ACLP	p.S667L	1	1	0	0	1	0	0	0.35	0.06	0	0
Q8IUX7	AEBP1 ACLP	p.W691C	1	1	0	0	1	0	0	0.457	0.07	0	0
Q6ZN18	AEBP2	p.D231H	1	1	0	1	0	0	0	0.468	0.325	0	1
Q6UXC1	MAMDC4 AEGP UNQ3001/PRO9742	p.R375Q	1	1	0	1	0	0	0	0.643	0.057	0	0
Q8WTP8	AEN ISG20L1 SBBI58	p.L46F	1	1	0	0	0	0	0	0.727	0.098	1	0
Q8WTP8	AEN ISG20L1 SBBI58	p.M300I	1	1	0	0	0	0	0	0.798	0.178	1	0
P55198	MLLT6 AF17	p.S401F	1	1	0	0	1	0	0	0.742	0.039	1	0
Q8TED9	AFAP1L1	p.K95N	1	1	0	1	0	1	0	0.577	0.107	0	0
Q8TED9	AFAP1L1	p.P132L	1	1	0	0	1	0	0	0.715	0.122	1	0
Q8TED9	AFAP1L1	p.P93H	1	1	0	1	0	0	0	0.574	0.092	0	0
Q8N4X5	AFAP1L2 KIAA1914 XB130	p.P523L	1	1	0	0	1	0	0	0.603	0.082	0	0
Q8N4X5	AFAP1L2 KIAA1914 XB130	p.T284I	1	1	0	0	1	0	1	0.478	0.114	0	0
Q13015	MLLT11 AF1Q	p.D64H	1	1	0	1	0	0	0	0.812	0.294	1	0
Q13015	MLLT11 AF1Q	p.N60S	1	1	0	0	0	0	0	0.759	0.206	1	0
P55196	AFDN AF6 MLLT4	p.C942F	1	1	0	0	1	0	0	0.425	0.045	0	0
P55196	AFDN AF6 MLLT4	p.D943N	1	1	0	1	0	0	0	0.427	0.052	0	0
P55196	AFDN AF6 MLLT4	p.Y1132F	1	1	0	0	1	0	1	0.514	0.073	0	0
P43652	AFM ALB2 ALBA	p.D28N	1	1	0	1	0	0	0	0.501	0.123	0	0
P43652	AFM ALB2 ALBA	p.G331E	1	1	0	1	1	0	0	0.544	0.099	0	0
P43652	AFM ALB2 ALBA	p.N91I	1	1	0	0	1	0	0	0.389	0.167	0	0
P43652	AFM ALB2 ALBA	p.R27W	1	1	0	1	1	0	0	0.497	0.189	0	0
P43652	AFM ALB2 ALBA	p.S87L	1	1	0	0	1	0	0	0.365	0.143	0	0
Q8N556	AFAP1 AFAP	p.A498T	1	1	0	0	1	0	0	0.458	0.101	0	0
Q8N556	AFAP1 AFAP	p.S111L	1	1	0	0	1	0	0	0.629	0.165	0	0
P51825	AFF1 AF4 FEL MLLT2 PBM1	p.E694K	1	1	0	1	0	0	0	0.682	0.073	0	0
P51816	AFF2 FMR2 OX19	p.D714H	1	1	0	1	0	0	0	0.589	0.066	0	0
P51816	AFF2 FMR2 OX19	p.E585K	1	1	0	1	0	0	0	0.752	0.066	1	0
P51816	AFF2 FMR2 OX19	p.E659Q	1	1	0	1	0	0	0	0.664	0.063	0	0
P51816	AFF2 FMR2 OX19	p.E872V	1	1	0	1	1	0	0	0.586	0.065	0	0
P51816	AFF2 FMR2 OX19	p.E922A	1	1	0	1	1	0	0	0.509	0.092	0	0
P51816	AFF2 FMR2 OX19	p.F196L	1	1	0	0	0	0	0	0.743	0.072	1	0
P51816	AFF2 FMR2 OX19	p.F230L	1	1	0	0	0	0	0	0.723	0.066	1	0
P51816	AFF2 FMR2 OX19	p.G294D	1	1	0	1	1	0	0	0.622	0.066	0	0
P51816	AFF2 FMR2 OX19	p.G482R	2	1	0	1	1	0	0	0.411	0.048	0	0
P51816	AFF2 FMR2 OX19	p.N797K	1	1	0	1	0	0	0	0.565	0.059	0	0
P51816	AFF2 FMR2 OX19	p.P200T	1	1	0	0	0	0	0	0.723	0.084	1	0
P51816	AFF2 FMR2 OX19	p.R793Q	1	1	0	1	0	0	0	0.555	0.061	0	0
P51816	AFF2 FMR2 OX19	p.R927C	1	1	0	1	0	0	0	0.516	0.055	0	0
P51816	AFF2 FMR2 OX19	p.S1054R	1	1	0	1	0	0	0	0.408	0.08	0	0
P51816	AFF2 FMR2 OX19	p.S490L	1	1	0	0	1	0	0	0.424	0.044	0	0
Q9UHB7	AFF4 AF5Q31 MCEF HSPC092	p.E435K	1	1	0	1	0	0	0	0.538	0.053	0	0
Q9UHB7	AFF4 AF5Q31 MCEF HSPC092	p.G262R	1	1	0	1	1	0	0	0.65	0.049	0	0
Q9UHB7	AFF4 AF5Q31 MCEF HSPC092	p.G510D	1	1	0	1	1	0	0	0.544	0.054	0	0
Q9UHB7	AFF4 AF5Q31 MCEF HSPC092	p.R258W	1	1	0	1	1	0	0	0.73	0.068	1	0
Q9UHB7	AFF4 AF5Q31 MCEF HSPC092	p.T254I	1	1	0	0	1	0	0	0.723	0.062	1	0
Q6ULP2	AFTPH AFTH	p.D836N	1	1	0	1	0	0	0	0.535	0.082	0	0
Q5BKT4	ALG10 ALG10A	p.D37N	2	1	0	1	0	0	0	0.498	0.25	0	0
Q5BKT4	ALG10 ALG10A	p.L220P	1	1	0	0	1	0	0	0.463	0.129	0	0
Q5I7T1	ALG10B KCR1	p.Q235H	1	1	0	1	0	0	0	0.51	0.101	0	0
Q96P64	AGAP4 AGAP8 CTGLF1 CTGLF5 MRIP2	p.D350V	1	1	0	1	1	0	0	0.416	0.114	0	0
Q96P64	AGAP4 AGAP8 CTGLF1 CTGLF5 MRIP2	p.T330A	1	1	0	0	1	0	1	0.413	0.102	0	0
Q5VUJ5	AGAP7P AGAP7 CTGLF4	p.G347R	1	1	0	1	1	0	0	0.458	0.089	0	0
Q5VUJ5	AGAP7P AGAP7 CTGLF4	p.G349R	1	1	0	1	1	0	0	0.453	0.12	0	0
O95081	AGFG2 HRBL RABR	p.P182L	1	1	0	0	1	0	0	0.523	0.282	0	0
Q8N302	AGGF1 GPATC7 GPATCH7 VG5Q	p.G206R	1	1	0	1	1	0	0	0.504	0.104	0	0
Q8N302	AGGF1 GPATC7 GPATCH7 VG5Q	p.T156A	1	1	0	0	1	0	0	0.456	0.103	0	0
Q53H12	AGK MULK	p.P257H	1	1	0	1	0	0	0	0.535	0.11	0	0
Q9UL18	AGO1 EIF2C1	p.Y418H	1	1	0	1	0	0	0	0.527	0.069	0	0
Q9UKV8	AGO2 EIF2C2	p.G96S	1	1	0	0	1	0	0	0.518	0.053	0	0
Q9UKV8	AGO2 EIF2C2	p.R97S	1	1	0	1	0	0	0	0.522	0.083	0	0
Q9H9G7	AGO3 EIF2C3	p.R20I	1	1	0	1	1	0	0	0.64	0.084	0	0
Q9HCK5	AGO4 EIF2C4 KIAA1567	p.R169C	1	1	0	1	0	0	0	0.44	0.119	0	0
Q9HCK5	AGO4 EIF2C4 KIAA1567	p.R415W	1	1	0	1	1	0	0	0.419	0.102	0	0
Q8TD06	AGR3 BCMP11 PDIA18 UNQ642/PRO1272	p.G134E	1	1	0	1	1	0	0	0.553	0.301	0	0
Q8TD06	AGR3 BCMP11 PDIA18 UNQ642/PRO1272	p.R135T	1	1	0	1	0	0	0	0.598	0.638	0	1
O00468	AGRN AGRIN	p.R1734C	2	1	0	1	0	0	0	0.529	0.048	0	0
O00253	AGRP AGRT ART	p.S84A	1	1	0	0	1	0	0	0.701	0.12	1	0
Q5TGY3	AHDC1	p.D388H	1	1	0	1	0	0	0	0.738	0.038	1	0
Q5TGY3	AHDC1	p.Q286H	1	1	0	1	0	0	0	0.654	0.062	0	0
Q8IVF2	AHNAK2 C14orf78 KIAA2019	p.Q255H	1	1	0	1	0	0	0	0.68	0.022	0	0
Q8IVF2	AHNAK2 C14orf78 KIAA2019	p.Q5042E	1	1	0	1	0	0	0	0.596	0.022	0	0
Q8IVF2	AHNAK2 C14orf78 KIAA2019	p.R5196C	1	1	0	1	0	0	0	0.67	0.022	0	0
Q8IVF2	AHNAK2 C14orf78 KIAA2019	p.S5203F	1	1	0	0	1	0	1	0.723	0.022	1	0
Q9NZD4	AHSP EDRF ERAF	p.A83T	1	1	0	0	1	0	0	0.856	0.418	1	1
Q9NZD4	AHSP EDRF ERAF	p.H92D	1	1	0	1	0	0	0	0.858	0.643	1	1
Q9NZD4	AHSP EDRF ERAF	p.K84T	1	1	0	1	0	1	0	0.859	0.435	1	1
Q9NZD4	AHSP EDRF ERAF	p.P80L	1	1	0	0	1	0	0	0.836	0.54	1	1
Q9GZX7	AICDA AID	p.K10N	1	1	0	1	0	1	0	0.684	0.145	0	0
Q9GZX7	AICDA AID	p.R178C	1	1	0	1	0	0	0	0.695	0.223	0	0
Q96BJ3	AIDA C1orf80	p.P116L	1	1	0	0	1	0	0	0.615	0.173	0	0
Q96BJ3	AIDA C1orf80	p.R18S	1	1	0	1	0	0	0	0.59	0.332	0	1
O95831	AIFM1 AIF PDCD8	p.P548L	1	1	0	0	1	0	0	0.478	0.117	0	0
O95831	AIFM1 AIF PDCD8	p.R33W	1	1	0	1	1	0	0	0.64	0.123	0	0
Q96NN9	AIFM3 AIFL	p.E28K	2	1	0	1	0	0	0	0.658	0.09	0	0
Q13155	AIMP2 JTV1 PRO0992	p.Q179E	1	1	0	1	0	0	0	0.582	0.093	0	0
O00170	AIP XAP2	p.D45N	1	1	0	1	0	0	0	0.611	0.117	0	0
O43918	AIRE APECED	p.G91D	1	1	0	1	1	0	0	0.624	0.085	0	0
O43918	AIRE APECED	p.R92L	1	1	0	1	1	0	0	0.623	0.207	0	0
P51857	AKR1D1 SRD5B1	p.E319K	1	1	0	1	0	0	0	0.553	0.164	0	0
O43572	AKAP10	p.A22S	1	1	0	0	1	0	0	0.79	0.229	1	0
Q9UKA4	AKAP11 AKAP220 KIAA0629	p.E1497K	1	1	0	1	0	0	0	0.506	0.066	0	0
Q9UKA4	AKAP11 AKAP220 KIAA0629	p.F1434Y	1	1	0	0	1	0	0	0.507	0.054	0	0
Q9UKA4	AKAP11 AKAP220 KIAA0629	p.R137M	1	1	0	1	1	0	0	0.629	0.056	0	0
Q9UKA4	AKAP11 AKAP220 KIAA0629	p.S1732R	1	1	0	1	0	0	0	0.519	0.052	0	0
Q9P0M2	AKAP7 AKAP18	p.E344K	1	1	0	1	0	0	0	0.662	0.135	0	0
Q9P0M2	AKAP7 AKAP18	p.Q84E	1	1	0	1	0	0	0	0.736	0.127	1	0
Q92667	AKAP1 AKAP149 PRKA1	p.P183L	1	1	0	0	1	0	0	0.722	0.125	1	0
Q92667	AKAP1 AKAP149 PRKA1	p.R333G	1	1	0	1	1	0	0	0.572	0.112	0	0
O75969	AKAP3 AKAP110 SOB1	p.A634S	1	1	0	0	1	0	0	0.535	0.104	0	0
O75969	AKAP3 AKAP110 SOB1	p.D499N	1	1	0	1	0	0	0	0.677	0.082	0	0
O75969	AKAP3 AKAP110 SOB1	p.E244K	1	1	0	1	0	0	0	0.75	0.143	1	0
O75969	AKAP3 AKAP110 SOB1	p.N152K	1	1	0	1	0	0	0	0.577	0.066	0	0
O75969	AKAP3 AKAP110 SOB1	p.P497A	1	1	0	0	1	0	0	0.673	0.081	0	0
O75969	AKAP3 AKAP110 SOB1	p.R249L	1	1	0	1	1	0	0	0.699	0.142	0	0
O75969	AKAP3 AKAP110 SOB1	p.R255I	1	1	0	1	1	0	0	0.642	0.117	0	0
O75969	AKAP3 AKAP110 SOB1	p.S248F	1	1	0	0	1	0	0	0.706	0.1	1	0
O75969	AKAP3 AKAP110 SOB1	p.S493F	1	1	0	0	1	0	0	0.641	0.082	0	0
Q5JQC9	AKAP4 AKAP82	p.G67S	1	1	0	0	1	0	0	0.587	0.118	0	0
Q5JQC9	AKAP4 AKAP82	p.R294M	1	1	0	1	1	0	0	0.613	0.145	0	0
Q5JQC9	AKAP4 AKAP82	p.S63C	1	1	0	0	0	0	1	0.515	0.119	0	0
P24588	AKAP5 AKAP79	p.E112K	1	1	0	1	0	0	0	0.721	0.172	1	0
Q13023	AKAP6 AKAP100 KIAA0311	p.D1258N	1	1	0	1	0	0	0	0.517	0.052	0	0
Q13023	AKAP6 AKAP100 KIAA0311	p.D202V	1	1	0	1	1	0	0	0.419	0.056	0	0
Q13023	AKAP6 AKAP100 KIAA0311	p.D310N	1	1	0	1	0	0	0	0.536	0.061	0	0
Q13023	AKAP6 AKAP100 KIAA0311	p.E1298V	1	1	0	1	1	0	0	0.546	0.051	0	0
Q13023	AKAP6 AKAP100 KIAA0311	p.G1370E	1	1	0	1	1	0	0	0.441	0.046	0	0
Q13023	AKAP6 AKAP100 KIAA0311	p.R194Q	1	1	0	1	0	0	0	0.554	0.071	0	0
Q13023	AKAP6 AKAP100 KIAA0311	p.S197F	1	1	0	0	1	0	0	0.532	0.065	0	0
Q13023	AKAP6 AKAP100 KIAA0311	p.T400S	1	1	0	0	0	0	0	0.728	0.06	1	0
O43823	AKAP8 AKAP95	p.L310P	1	1	0	0	1	0	0	0.766	0.087	1	0
O43823	AKAP8 AKAP95	p.P314A	1	1	0	0	1	0	0	0.678	0.071	0	0
O43823	AKAP8 AKAP95	p.R122W	1	1	0	1	1	0	0	0.57	0.186	0	0
O43823	AKAP8 AKAP95	p.S124I	1	1	0	0	1	0	1	0.577	0.135	0	0
O43823	AKAP8 AKAP95	p.S125F	1	1	0	0	1	0	0	0.585	0.182	0	0
Q99996	AKAP9 AKAP350 AKAP450 KIAA0803	p.R3834T	1	1	0	1	0	0	0	0.572	0.02	0	0
Q99996	AKAP9 AKAP350 AKAP450 KIAA0803	p.S2609L	1	1	0	0	1	0	0	0.459	0.019	0	0
Q99996	AKAP9 AKAP350 AKAP450 KIAA0803	p.S2884A	1	1	0	0	1	0	0	0.502	0.02	0	0
Q9P2G1	ANKIB1 KIAA1386	p.R829C	1	1	0	1	0	0	0	0.597	0.134	0	0
Q9P2G1	ANKIB1 KIAA1386	p.S33F	1	1	0	0	1	0	0	0.511	0.077	0	0
Q9NQ31	AKIP1 BCA3 C11orf17	p.R75T	1	1	0	1	0	0	0	0.586	0.352	0	1
Q7Z591	AKNA KIAA1968	p.R279T	1	1	0	1	0	0	0	0.693	0.073	0	0
Q7Z591	AKNA KIAA1968	p.R35T	1	1	0	1	0	0	0	0.773	0.105	1	0
Q5T1N1	AKNAD1 C1orf62	p.S207R	1	1	0	1	0	0	0	0.551	0.069	0	0
Q5T1N1	AKNAD1 C1orf62	p.S24C	1	1	0	0	0	0	1	0.641	0.1	0	0
Q12802	AKAP13 BRX HT31 LBC	p.D1055N	1	1	0	1	0	0	0	0.497	0.016	0	0
Q12802	AKAP13 BRX HT31 LBC	p.D782G	1	1	0	1	1	0	0	0.542	0.019	0	0
Q12802	AKAP13 BRX HT31 LBC	p.P2702A	1	1	0	0	1	0	0	0.581	0.02	0	0
Q12802	AKAP13 BRX HT31 LBC	p.P733A	1	1	0	0	1	0	0	0.652	0.02	0	0
Q12802	AKAP13 BRX HT31 LBC	p.S461F	1	1	0	0	1	0	0	0.554	0.017	0	0
Q12802	AKAP13 BRX HT31 LBC	p.S781L	2	1	0	0	1	0	1	0.54	0.018	0	0
Q9Y243	AKT3 PKBG	p.G129E	1	1	0	1	1	0	0	0.433	0.086	0	0
Q9Y243	AKT3 PKBG	p.S210F	1	1	0	0	1	0	0	0.341	0.076	0	0
O94788	ALDH1A2 RALDH2	p.H24L	1	1	0	1	1	0	0	0.593	0.164	0	0
O94788	ALDH1A2 RALDH2	p.L23R	1	1	0	1	1	0	0	0.6	0.135	0	0
O94788	ALDH1A2 RALDH2	p.P31A	1	1	0	0	1	0	0	0.539	0.14	0	0
O94788	ALDH1A2 RALDH2	p.S22L	2	1	0	0	1	0	1	0.601	0.101	0	0
O94788	ALDH1A2 RALDH2	p.S28P	1	1	0	0	0	0	1	0.515	0.161	0	0
P47895	ALDH1A3 ALDH6	p.S86L	1	1	0	0	1	0	0	0.542	0.121	0	0
P30837	ALDH1B1 ALDH5 ALDHX	p.R101L	1	1	0	1	1	0	0	0.499	0.069	0	0
P30837	ALDH1B1 ALDH5 ALDHX	p.R3L	1	1	0	1	1	0	0	0.682	0.152	0	0
P30837	ALDH1B1 ALDH5 ALDHX	p.R8Q	1	1	0	1	0	0	0	0.65	0.162	0	0
Q3SY69	ALDH1L2	p.T221A	1	1	0	0	1	0	0	0.486	0.076	0	0
P30838	ALDH3A1 ALDH3	p.W81C	1	1	0	0	1	0	0	0.521	0.095	0	0
P51648	ALDH3A2 ALDH10 FALDH	p.R16L	1	1	0	1	1	0	0	0.685	0.325	0	1
P48448	ALDH3B2 ALDH8	p.R233S	1	1	0	1	0	0	0	0.58	0.174	0	0
P30038	ALDH4A1 ALDH4 P5CDH	p.D508N	1	1	0	1	0	0	0	0.558	0.08	0	0
Q9H2A2	ALDH8A1 ALDH12	p.D475N	1	1	0	1	0	0	0	0.692	0.097	0	0
Q9H2A2	ALDH8A1 ALDH12	p.G96E	1	1	0	1	1	0	0	0.558	0.085	0	0
Q9H2A2	ALDH8A1 ALDH12	p.R142Q	1	1	0	1	0	0	0	0.404	0.242	0	0
Q9H2A2	ALDH8A1 ALDH12	p.T140M	1	1	0	0	1	0	0	0.396	0.17	0	0
Q9H2A2	ALDH8A1 ALDH12	p.T32A	1	1	0	0	1	0	0	0.584	0.136	0	0
P02768	ALB GIG20 GIG42 PRO0903 PRO1708 PRO2044 PRO2619 PRO2675 UNQ696/PRO1341	p.E121Q	2	1	0	1	0	0	0	0.482	0.082	0	0
P05062	ALDOB ALDB	p.L79R	1	1	0	1	1	0	0	0.57	0.112	0	0
P05062	ALDOB ALDB	p.N55K	1	1	0	1	0	0	0	0.523	0.102	0	0
P05062	ALDOB ALDB	p.R57W	1	1	0	1	1	0	0	0.607	0.124	0	0
P05062	ALDOB ALDB	p.T9A	1	1	0	0	1	0	1	0.54	0.13	0	0
P09972	ALDOC ALDC	p.G91S	1	1	0	0	1	0	0	0.456	0.09	0	0
Q9BV10	ALG12 PP14673	p.D394N	1	1	0	1	0	0	0	0.445	0.079	0	0
Q9BV10	ALG12 PP14673	p.S403Y	1	1	0	0	0	0	1	0.493	0.14	0	0
Q9NP73	ALG13 CXorf45 GLT28D1 MDS031	p.A489P	1	1	0	0	1	0	0	0.524	0.099	0	0
Q9NP73	ALG13 CXorf45 GLT28D1 MDS031	p.A744D	1	1	0	1	1	0	0	0.548	0.109	0	0
Q9NP73	ALG13 CXorf45 GLT28D1 MDS031	p.A946S	1	1	0	0	1	0	0	0.466	0.112	0	0
Q9NP73	ALG13 CXorf45 GLT28D1 MDS031	p.L201P	1	1	0	0	1	0	0	0.342	0.107	0	0
Q9NP73	ALG13 CXorf45 GLT28D1 MDS031	p.N435K	1	1	0	1	0	0	0	0.403	0.102	0	0
Q9NP73	ALG13 CXorf45 GLT28D1 MDS031	p.P199H	1	1	0	1	0	0	0	0.274	0.124	0	0
Q9NP73	ALG13 CXorf45 GLT28D1 MDS031	p.P933H	1	1	0	1	0	0	0	0.518	0.271	0	0
Q9NP73	ALG13 CXorf45 GLT28D1 MDS031	p.R290W	1	1	0	1	1	0	0	0.532	0.09	0	0
Q96F25	ALG14	p.R88L	1	1	0	1	1	0	0	0.611	0.452	0	1
Q6GMV1	ALG1L	p.R176H	1	1	0	0	0	0	0	0.653	0.539	0	1
Q9H553	ALG2 UNQ666/PRO1298	p.D197H	1	1	0	1	0	0	0	0.379	0.115	0	0
Q9H553	ALG2 UNQ666/PRO1298	p.E3K	1	1	0	1	0	0	0	0.62	0.184	0	0
Q9H553	ALG2 UNQ666/PRO1298	p.R130W	1	1	0	1	1	0	0	0.359	0.153	0	0
Q9H553	ALG2 UNQ666/PRO1298	p.S11L	1	1	0	0	1	0	0	0.645	0.126	0	0
Q9H553	ALG2 UNQ666/PRO1298	p.S230F	1	1	0	0	1	0	1	0.453	0.063	0	0
Q9Y672	ALG6 My046	p.Y38D	1	1	0	1	0	0	0	0.64	0.336	0	1
Q13686	ALKBH1 ABH ABH1 ALKBH	p.R28C	1	1	0	1	0	0	0	0.84	0.063	1	0
Q13686	ALKBH1 ABH ABH1 ALKBH	p.R34Q	1	1	0	1	0	0	0	0.736	0.107	1	0
Q9NXW9	ALKBH4 ABH4	p.R105S	1	1	0	1	0	0	0	0.652	0.159	0	0
Q6P6C2	ALKBH5 ABH5 OFOXD1	p.D309V	1	1	0	1	1	0	0	0.611	0.239	0	0
Q6P6C2	ALKBH5 ABH5 OFOXD1	p.Y133D	1	1	0	1	0	0	1	0.668	0.133	0	0
Q3KRA9	ALKBH6 ABH6	p.P76R	1	1	0	1	0	0	0	0.63	0.116	0	0
Q6ZNB7	AGMO TMEM195	p.E102Q	1	1	0	1	0	0	0	0.592	0.121	0	0
Q6ZNB7	AGMO TMEM195	p.E27K	1	1	0	1	0	0	0	0.519	0.126	0	0
Q6ZNB7	AGMO TMEM195	p.E316K	1	1	0	1	0	0	0	0.457	0.105	0	0
Q6ZNB7	AGMO TMEM195	p.I232K	1	1	0	1	1	0	0	0.399	0.115	0	0
Q6ZNB7	AGMO TMEM195	p.Y99F	1	1	0	0	1	0	0	0.588	0.154	0	0
Q9UM73	ALK	p.E859Q	1	1	0	1	0	0	0	0.409	0.066	0	0
Q9UM73	ALK	p.G1304E	1	1	0	1	1	0	0	0.393	0.062	0	0
Q9UM73	ALK	p.G1473R	1	1	0	1	1	0	0	0.578	0.055	0	0
Q9UM73	ALK	p.R136Q	1	1	0	1	0	0	0	0.541	0.066	0	0
Q8N6M5	ALLC	p.D130H	1	1	0	1	0	0	0	0.58	0.075	0	0
Q8N6M5	ALLC	p.D249N	1	1	0	1	0	0	0	0.44	0.076	0	0
Q8N6M5	ALLC	p.W132R	1	1	0	1	1	0	0	0.623	0.079	0	0
Q96QP1	ALPK1 KIAA1527 LAK	p.D561Y	1	1	0	1	0	0	0	0.53	0.077	0	0
Q96QP1	ALPK1 KIAA1527 LAK	p.D904Y	1	1	0	1	0	0	0	0.557	0.089	0	0
Q86TB3	ALPK2 HAK	p.D204N	1	1	0	1	0	0	0	0.522	0.054	0	0
Q86TB3	ALPK2 HAK	p.E1367K	1	1	0	1	0	0	0	0.429	0.051	0	0
Q86TB3	ALPK2 HAK	p.G245C	1	1	0	0	1	0	0	0.461	0.054	0	0
Q86TB3	ALPK2 HAK	p.R1588G	1	1	0	1	1	0	0	0.704	0.047	1	0
Q86TB3	ALPK2 HAK	p.R725T	1	1	0	1	0	0	0	0.522	0.056	0	0
Q86TB3	ALPK2 HAK	p.T17I	1	1	0	0	1	0	0	0.633	0.04	0	0
Q96L96	ALPK3 KIAA1330 MAK	p.R1375T	1	1	0	1	0	0	0	0.742	0.044	1	0
Q96Q42	ALS2 ALS2CR6 KIAA1563	p.R1088T	1	1	0	1	0	0	0	0.577	0.064	0	0
Q96Q42	ALS2 ALS2CR6 KIAA1563	p.T644A	1	1	0	0	1	0	1	0.505	0.063	0	0
P35858	IGFALS ALS	p.L415P	1	1	0	0	1	0	0	0.355	0.061	0	0
Q15699	ALX1 CART1	p.R257G	1	1	0	1	1	0	0	0.477	0.265	0	0
Q9H161	ALX4 KIAA1788	p.E298K	1	1	0	1	0	0	0	0.475	0.188	0	0
Q9H161	ALX4 KIAA1788	p.R296Q	1	1	0	1	0	0	0	0.472	0.24	0	0
Q9NP70	AMBN	p.A266S	1	1	0	0	1	0	0	0.509	0.148	0	0
Q5JTC6	AMER1 FAM123B WTX	p.A735E	1	1	0	1	1	0	0	0.603	0.071	0	0
Q5JTC6	AMER1 FAM123B WTX	p.E288K	1	1	0	1	0	0	0	0.619	0.082	0	0
Q5JTC6	AMER1 FAM123B WTX	p.H179Y	1	1	0	1	0	0	0	0.808	0.058	1	0
Q5JTC6	AMER1 FAM123B WTX	p.R177H	1	1	0	0	0	0	0	0.815	0.074	1	0
Q5JTC6	AMER1 FAM123B WTX	p.R178C	2	1	0	1	0	0	0	0.811	0.071	1	0
Q5JTC6	AMER1 FAM123B WTX	p.R816Q	1	1	0	1	0	0	0	0.578	0.083	0	0
Q5JTC6	AMER1 FAM123B WTX	p.S1059N	1	1	0	0	0	0	1	0.567	0.142	0	0
Q5JTC6	AMER1 FAM123B WTX	p.S174G	1	1	0	0	1	0	1	0.806	0.065	1	0
Q8N7J2	AMER2 FAM123A	p.E522K	2	1	0	1	0	0	0	0.602	0.109	0	0
Q8N7J2	AMER2 FAM123A	p.E576K	1	1	0	1	0	0	0	0.54	0.106	0	0
Q8N7J2	AMER2 FAM123A	p.L167P	1	1	0	0	1	0	0	0.816	0.054	1	0
Q8N944	AMER3 FAM123C	p.D415N	1	1	0	1	0	0	0	0.665	0.078	0	0
Q8N944	AMER3 FAM123C	p.R414Q	1	1	0	1	0	0	0	0.664	0.103	0	0
Q8N944	AMER3 FAM123C	p.S392L	1	1	0	0	1	0	0	0.685	0.095	0	0
Q8N944	AMER3 FAM123C	p.Y129C	1	1	0	0	0	0	0	0.772	0.158	1	0
Q9UKV5	AMFR RNF45	p.E397Q	1	1	0	1	0	0	0	0.361	0.167	0	0
Q9UKV5	AMFR RNF45	p.E401K	1	1	0	1	0	0	0	0.372	0.163	0	0
Q86WK6	AMIGO1 ALI2 AMIGO KIAA1163	p.R439W	1	1	0	1	1	0	0	0.792	0.091	1	0
Q86SJ2	AMIGO2 ALI1	p.D515H	1	1	0	1	0	0	0	0.695	0.117	0	0
Q86SJ2	AMIGO2 ALI1	p.E338K	2	1	0	1	0	0	0	0.479	0.101	0	0
Q86SJ2	AMIGO2 ALI1	p.F468S	1	1	0	0	1	0	0	0.777	0.072	1	0
Q9BXJ7	AMN UNQ513/PRO1028	p.S107F	1	1	0	0	1	0	0	0.574	0.105	0	0
Q8IY63	AMOTL1	p.E186K	1	1	0	1	0	0	0	0.582	0.194	0	0
Q4VCS5	AMOT KIAA1071	p.A429T	1	1	0	0	1	0	0	0.586	0.102	0	0
Q4VCS5	AMOT KIAA1071	p.D1076N	1	1	0	1	0	0	0	0.506	0.095	0	0
Q4VCS5	AMOT KIAA1071	p.E105K	1	1	0	1	0	0	0	0.589	0.097	0	0
Q4VCS5	AMOT KIAA1071	p.S839F	1	1	0	0	1	0	1	0.579	0.087	0	0
Q9H4A4	RNPEP APB	p.D407N	1	1	0	1	0	0	0	0.463	0.084	0	0
Q9H4A4	RNPEP APB	p.T412I	1	1	0	0	1	0	1	0.517	0.068	0	0
P23109	AMPD1	p.D133H	1	1	0	1	0	0	0	0.603	0.107	0	0
P23109	AMPD1	p.E65K	1	1	0	1	0	0	0	0.471	0.084	0	0
P23109	AMPD1	p.E70K	1	1	0	1	0	0	0	0.449	0.08	0	0
P23109	AMPD1	p.G224E	1	1	0	1	1	0	0	0.398	0.089	0	0
P23109	AMPD1	p.R229L	1	1	0	1	1	0	0	0.444	0.12	0	0
P23109	AMPD1	p.S72F	1	1	0	0	1	0	0	0.477	0.074	0	0
P23109	AMPD1	p.T114I	1	1	0	0	1	0	1	0.47	0.101	0	0
Q01433	AMPD2	p.R12Q	1	1	0	1	0	0	0	0.701	0.051	1	0
Q07075	ENPEP	p.D113G	1	1	0	1	1	0	0	0.445	0.083	0	0
Q07075	ENPEP	p.E167A	1	1	0	1	1	0	0	0.459	0.072	0	0
Q07075	ENPEP	p.E84K	1	1	0	1	0	0	0	0.447	0.076	0	0
Q07075	ENPEP	p.R92Q	2	1	0	1	0	0	0	0.577	0.097	0	0
Q07075	ENPEP	p.T116M	1	1	0	0	1	0	0	0.441	0.073	0	0
P49418	AMPH AMPH1	p.E325K	1	1	0	1	0	0	0	0.674	0.107	0	0
P49418	AMPH AMPH1	p.I320N	1	1	0	0	1	0	0	0.669	0.081	0	0
P15144	ANPEP APN CD13 PEPN	p.D83G	1	1	0	1	1	0	0	0.65	0.079	0	0
P15144	ANPEP APN CD13 PEPN	p.N72S	1	1	0	0	0	0	0	0.737	0.072	1	0
P15144	ANPEP APN CD13 PEPN	p.R195C	1	1	0	1	0	0	0	0.525	0.081	0	0
P15144	ANPEP APN CD13 PEPN	p.R75C	1	1	0	1	0	0	0	0.733	0.083	1	0
P15144	ANPEP APN CD13 PEPN	p.T88M	1	1	0	0	1	0	0	0.72	0.071	1	0
Q8N6M6	AOPEP C9orf3 ONPEP	p.D98N	1	1	0	1	0	0	0	0.58	0.085	0	0
Q9C0C7	AMBRA1 KIAA1736	p.Q225H	1	1	0	1	0	0	0	0.564	0.081	0	0
Q9C0C7	AMBRA1 KIAA1736	p.T237M	1	1	0	0	1	0	0	0.552	0.085	0	0
P30533	LRPAP1 A2MRAP	p.E253K	1	1	0	1	0	0	0	0.578	0.138	0	0
P19961	AMY2B	p.D448Y	1	1	0	1	0	0	0	0.526	0.069	0	0
P19961	AMY2B	p.D92H	1	1	0	1	0	0	0	0.338	0.079	0	0
P19961	AMY2B	p.G131R	1	1	0	1	1	0	0	0.458	0.11	0	0
P19961	AMY2B	p.N120K	1	1	0	1	0	0	0	0.331	0.126	0	0
P19961	AMY2B	p.R35Q	1	1	0	1	0	0	0	0.598	0.078	0	0
P19961	AMY2B	p.T129I	1	1	0	0	1	0	0	0.443	0.128	0	0
P04746	AMY2A	p.A65P	1	1	0	0	1	0	0	0.693	0.082	0	0
P04746	AMY2A	p.D92N	1	1	0	1	0	0	0	0.331	0.059	0	0
P04746	AMY2A	p.I66V	2	1	0	0	0	0	0	0.711	0.081	1	0
P04746	AMY2A	p.P72H	1	1	0	1	0	0	0	0.702	0.085	1	0
P04746	AMY2A	p.R35Q	1	1	0	1	0	0	0	0.596	0.07	0	0
Q8IZ07	ANKRD13A ANKRD13	p.S449L	1	1	0	0	1	0	0	0.456	0.108	0	0
Q86YJ7	ANKRD13B	p.E349Q	1	1	0	1	0	0	0	0.519	0.134	0	0
Q9BXX2	ANKRD30B	p.D680H	1	1	0	1	0	0	0	0.582	0.058	0	0
Q9BXX2	ANKRD30B	p.G32R	1	1	0	1	1	0	0	0.632	0.078	0	0
Q9BXX2	ANKRD30B	p.I426T	1	1	0	0	1	0	0	0.487	0.078	0	0
Q9BXX2	ANKRD30B	p.S678F	1	1	0	0	1	0	0	0.609	0.054	0	0
Q9BXX2	ANKRD30B	p.S757R	1	1	0	1	0	0	0	0.608	0.073	0	0
Q9BXX2	ANKRD30B	p.Y590H	1	1	0	1	0	0	0	0.626	0.081	0	0
Q69YU3	ANKRD34A ANKRD34	p.D212N	1	1	0	1	0	0	0	0.709	0.078	1	0
A5PLL1	ANKRD34B	p.D221Y	1	1	0	1	0	0	0	0.515	0.107	0	0
A5PLL1	ANKRD34B	p.D320N	1	1	0	1	0	0	0	0.535	0.092	0	0
A5PLL1	ANKRD34B	p.E275K	1	1	0	1	0	0	0	0.508	0.096	0	0
A5PLL1	ANKRD34B	p.P344L	1	1	0	0	1	0	0	0.45	0.108	0	0
A5PLL1	ANKRD34B	p.S373F	1	1	0	0	1	0	0	0.462	0.101	0	0
A5PLL1	ANKRD34B	p.T281I	1	1	0	0	1	0	0	0.486	0.084	0	0
A5PLL1	ANKRD34B	p.Y327H	1	1	0	1	0	0	0	0.511	0.17	0	0
P0C6C1	ANKRD34C	p.L452H	1	1	0	1	1	0	0	0.659	0.09	0	0
P0C6C1	ANKRD34C	p.R345S	1	1	0	1	0	0	0	0.604	0.225	0	0
P54802	NAGLU UFHSD1	p.N641D	1	1	0	1	0	0	0	0.454	0.077	0	0
Q9UKU9	ANGPTL2 ARP2 UNQ170/PRO196	p.P227L	1	1	0	0	1	0	0	0.645	0.137	0	0
Q9UKU9	ANGPTL2 ARP2 UNQ170/PRO196	p.T288I	1	1	0	0	1	0	0	0.47	0.089	0	0
Q9Y5C1	ANGPTL3 ANGPT5 UNQ153/PRO179	p.E233K	1	1	0	1	0	0	0	0.563	0.101	0	0
Q9Y5C1	ANGPTL3 ANGPT5 UNQ153/PRO179	p.R252T	1	1	0	1	0	0	0	0.472	0.2	0	0
Q9BY76	ANGPTL4 ARP4 HFARP PGAR PP1158 PSEC0166 UNQ171/PRO197	p.D338Y	1	1	0	1	0	0	0	0.513	0.108	0	0
Q8NI99	ANGPTL6 AGF ARP5 UNQ152/PRO178	p.E275K	1	1	0	1	0	0	0	0.443	0.07	0	0
Q8NI99	ANGPTL6 AGF ARP5 UNQ152/PRO178	p.R208G	1	1	0	1	1	0	0	0.531	0.166	0	0
Q8NI99	ANGPTL6 AGF ARP5 UNQ152/PRO178	p.R376W	2	1	0	1	1	0	0	0.564	0.131	0	0
O15123	ANGPT2	p.R327G	1	1	0	1	1	0	0	0.618	0.088	0	0
Q9Y264	ANGPT4 ANG3 ANG4	p.D64N	1	1	0	1	0	0	0	0.499	0.132	0	0
P01019	AGT SERPINA8	p.E441K	1	1	0	1	0	0	0	0.565	0.103	0	0
P16157	ANK1 ANK	p.L1384Q	1	1	0	0	1	0	0	0.64	0.048	0	0
P16157	ANK1 ANK	p.P1153H	1	1	0	1	0	0	0	0.532	0.054	0	0
P16157	ANK1 ANK	p.R1375L	1	1	0	1	1	0	0	0.553	0.074	0	0
P16157	ANK1 ANK	p.R1498C	1	1	0	1	0	0	0	0.504	0.079	0	0
Q01484	ANK2 ANKB	p.D2417N	1	1	0	1	0	0	0	0.611	0.021	0	0
Q01484	ANK2 ANKB	p.G18D	1	1	0	1	1	0	0	0.661	0.019	0	0
Q12955	ANK3	p.D2803N	1	1	0	1	0	0	0	0.494	0.02	0	0
Q12955	ANK3	p.G1227E	1	1	0	1	1	0	0	0.345	0.02	0	0
Q12955	ANK3	p.G2368E	1	1	0	1	1	0	0	0.611	0.021	0	0
Q12955	ANK3	p.N2231D	1	1	0	1	0	0	0	0.601	0.02	0	0
Q12955	ANK3	p.P3510L	1	1	0	0	1	0	0	0.632	0.021	0	0
Q12955	ANK3	p.R1023P	1	1	0	1	0	0	0	0.642	0.02	0	0
Q12955	ANK3	p.S1462F	1	1	0	0	1	0	1	0.588	0.021	0	0
Q7Z5J8	ANKAR	p.A137S	1	1	0	0	1	0	0	0.536	0.077	0	0
Q7Z5J8	ANKAR	p.D226V	1	1	0	1	1	0	0	0.458	0.081	0	0
Q7Z5J8	ANKAR	p.P135R	1	1	0	1	0	0	0	0.541	0.087	0	0
Q9NU02	ANKEF1 ANKRD5	p.A442S	1	1	0	0	1	0	0	0.608	0.099	0	0
Q9NU02	ANKEF1 ANKRD5	p.P664H	1	1	0	1	0	0	0	0.522	0.067	0	0
Q9NU02	ANKEF1 ANKRD5	p.R446W	1	1	0	1	1	0	0	0.572	0.107	0	0
Q8N957	ANKFN1	p.D373N	1	1	0	1	0	0	0	0.615	0.097	0	0
Q8N957	ANKFN1	p.R125Q	1	1	0	1	0	0	0	0.57	0.222	0	0
Q8IWZ3	ANKHD1 KIAA1085 MASK VBARP PP2500	p.E470K	1	1	0	1	0	0	0	0.356	0.027	0	0
Q8IWZ3	ANKHD1 KIAA1085 MASK VBARP PP2500	p.E912Q	1	1	0	1	0	0	0	0.67	0.023	0	0
Q9HCJ1	ANKH KIAA1581 UNQ241/PRO274	p.N491S	1	1	0	0	0	0	0	0.734	0.266	1	0
Q9HCJ1	ANKH KIAA1581 UNQ241/PRO274	p.P193L	1	1	0	0	1	0	0	0.271	0.191	0	0
Q9HCJ1	ANKH KIAA1581 UNQ241/PRO274	p.P226L	1	1	0	0	1	0	0	0.365	0.246	0	0
Q8NFD2	ANKK1 PKK2 SGK288	p.G334E	1	1	0	1	1	0	0	0.56	0.088	0	0
Q86XL3	ANKLE2 KIAA0692 LEM4	p.D731N	1	1	0	1	0	0	0	0.585	0.102	0	0
Q86XL3	ANKLE2 KIAA0692 LEM4	p.E643K	1	1	0	1	0	0	0	0.638	0.073	0	0
Q86XL3	ANKLE2 KIAA0692 LEM4	p.G162C	1	1	0	0	1	0	0	0.563	0.07	0	0
Q86XL3	ANKLE2 KIAA0692 LEM4	p.R334Q	1	1	0	1	0	0	0	0.624	0.081	0	0
Q15327	ANKRD1 C193 CARP HA1A2	p.G18R	1	1	0	1	1	0	0	0.555	0.106	0	0
Q15327	ANKRD1 C193 CARP HA1A2	p.T116K	1	1	0	1	0	0	0	0.482	0.156	0	0
Q9GZV1	ANKRD2 ARPP	p.E352Q	1	1	0	1	0	0	0	0.677	0.359	0	1
Q9GZV1	ANKRD2 ARPP	p.G345E	1	1	0	1	1	0	0	0.651	0.114	0	0
Q9Y2G4	ANKRD6 KIAA0957	p.S536C	1	1	0	0	0	0	1	0.473	0.122	0	0
Q68DC2	ANKS6 ANKRD14 PKDR1 SAMD6	p.V610I	1	1	0	0	0	0	0	0.723	0.224	1	0
Q9P2S6	ANKMY1 TSAL1 ZMYND13	p.G459C	1	1	0	0	1	0	0	0.359	0.077	0	0
Q9P2S6	ANKMY1 TSAL1 ZMYND13	p.P624L	1	1	0	0	1	0	0	0.631	0.076	0	0
Q9H8Y5	ANKZF1 ZNF744	p.E589K	1	1	0	1	0	0	0	0.698	0.064	0	0
Q9H8Y5	ANKZF1 ZNF744	p.F151C	1	1	0	0	1	0	0	0.579	0.094	0	0
Q9NQW6	ANLN	p.R39L	1	1	0	1	1	0	0	0.816	0.07	1	0
O14744	PRMT5 HRMT1L5 IBP72 JBP1 SKB1	p.A121T	1	1	0	0	1	0	0	0.421	0.082	0	0
O14744	PRMT5 HRMT1L5 IBP72 JBP1 SKB1	p.E352Q	1	1	0	1	0	0	0	0.406	0.073	0	0
O14744	PRMT5 HRMT1L5 IBP72 JBP1 SKB1	p.S470F	2	1	0	0	1	0	0	0.462	0.077	0	0
Q9NR22	PRMT8 HRMT1L3 HRMT1L4	p.K15I	1	1	0	1	1	1	0	0.802	0.14	1	0
Q9NR22	PRMT8 HRMT1L3 HRMT1L4	p.R13K	1	1	0	0	0	0	0	0.806	0.125	1	0
Q9NW15	ANO10 TMEM16K	p.E60K	1	1	0	1	0	0	0	0.613	0.123	0	0
Q5XXA6	ANO1 DOG1 ORAOV2 TAOS2 TMEM16A	p.D123G	1	1	0	1	1	0	0	0.553	0.111	0	0
Q5XXA6	ANO1 DOG1 ORAOV2 TAOS2 TMEM16A	p.H284D	1	1	0	1	0	0	0	0.406	0.092	0	0
Q9NQ90	ANO2 C12orf3 TMEM16B	p.D321N	3	1	0	1	0	0	0	0.485	0.14	0	0
Q9BYT9	ANO3 C11orf25 TMEM16C GENX-3947	p.A41S	1	1	0	0	1	0	0	0.658	0.134	0	0
Q9BYT9	ANO3 C11orf25 TMEM16C GENX-3947	p.D122Y	1	1	0	1	0	0	0	0.604	0.107	0	0
Q9BYT9	ANO3 C11orf25 TMEM16C GENX-3947	p.P38R	1	1	0	1	0	0	0	0.647	0.151	0	0
Q9BYT9	ANO3 C11orf25 TMEM16C GENX-3947	p.S116L	1	1	0	0	1	0	0	0.586	0.113	0	0
Q9BYT9	ANO3 C11orf25 TMEM16C GENX-3947	p.S349R	1	1	0	1	0	0	0	0.455	0.127	0	0
Q9BYT9	ANO3 C11orf25 TMEM16C GENX-3947	p.T237I	1	1	0	0	1	0	0	0.594	0.117	0	0
Q9BYT9	ANO3 C11orf25 TMEM16C GENX-3947	p.Y112D	1	1	0	1	0	0	0	0.538	0.102	0	0
Q75V66	ANO5 GDD1 TMEM16E	p.D125H	1	1	0	1	0	0	0	0.441	0.079	0	0
Q75V66	ANO5 GDD1 TMEM16E	p.D815N	1	1	0	1	0	0	0	0.401	0.088	0	0
Q75V66	ANO5 GDD1 TMEM16E	p.E124K	1	1	0	1	0	0	0	0.433	0.087	0	0
Q75V66	ANO5 GDD1 TMEM16E	p.P812L	1	1	0	0	1	0	0	0.498	0.091	0	0
Q6IWH7	ANO7 NGEP PCANAP5 TMEM16G	p.D146N	1	1	0	1	0	0	0	0.464	0.123	0	0
Q6IWH7	ANO7 NGEP PCANAP5 TMEM16G	p.R141Q	1	1	0	1	0	0	0	0.458	0.139	0	0
Q6IWH7	ANO7 NGEP PCANAP5 TMEM16G	p.R833W	1	1	0	1	1	0	0	0.548	0.117	0	0
Q9HCE9	ANO8 KIAA1623 TMEM16H	p.A1023V	1	1	0	0	0	0	0	0.721	0.108	1	0
Q9HCE9	ANO8 KIAA1623 TMEM16H	p.E1034K	1	1	0	1	0	0	0	0.661	0.135	0	0
P17342	NPR3 ANPRC C5orf23 NPRC	p.E104K	1	1	0	1	0	0	0	0.589	0.07	0	0
P17342	NPR3 ANPRC C5orf23 NPRC	p.G410R	2	1	0	1	1	0	0	0.431	0.071	0	0
P17342	NPR3 ANPRC C5orf23 NPRC	p.G414R	1	1	0	1	1	0	0	0.446	0.081	0	0
Q9NXR5	ANKRD10	p.Y374H	1	1	0	1	0	0	1	0.664	0.087	0	0
Q6UB99	ANKRD11 ANCO1	p.E1932Q	1	1	0	1	0	0	0	0.691	0.02	0	0
Q6UB99	ANKRD11 ANCO1	p.P1938L	1	1	0	0	1	0	0	0.622	0.016	0	0
Q6UB99	ANKRD11 ANCO1	p.T571M	1	1	0	0	1	0	0	0.553	0.019	0	0
Q6UB98	ANKRD12 ANCO2 KIAA0874	p.S1830L	1	1	0	0	1	0	0	0.521	0.024	0	0
O75179	ANKRD17 GTAR KIAA0697	p.D794N	1	1	0	1	0	0	0	0.561	0.02	0	0
O75179	ANKRD17 GTAR KIAA0697	p.D91H	1	1	0	1	0	0	0	0.648	0.02	0	0
O75179	ANKRD17 GTAR KIAA0697	p.E87K	1	1	0	1	0	0	0	0.622	0.023	0	0
O75179	ANKRD17 GTAR KIAA0697	p.P503L	1	1	0	0	1	0	0	0.409	0.019	0	0
O75179	ANKRD17 GTAR KIAA0697	p.Q733E	1	1	0	1	0	0	0	0.539	0.029	0	0
O75179	ANKRD17 GTAR KIAA0697	p.R1618T	1	1	0	1	0	0	0	0.507	0.018	0	0
Q9UPS8	ANKRD26 KIAA1074	p.E1376K	1	1	0	1	0	0	0	0.499	0.058	0	0
Q96NW4	ANKRD27 PP12899	p.D929G	1	1	0	1	1	0	0	0.582	0.071	0	0
Q96NW4	ANKRD27 PP12899	p.P964H	1	1	0	1	0	0	0	0.545	0.078	0	0
Q8N283	ANKRD35	p.P763L	1	1	0	0	1	0	0	0.495	0.197	0	0
Q8N283	ANKRD35	p.S360F	1	1	0	0	1	0	0	0.618	0.11	0	0
Q8N283	ANKRD35	p.S420Y	1	1	0	0	0	0	0	0.706	0.085	1	0
Q8N283	ANKRD35	p.S647F	1	1	0	0	1	0	0	0.571	0.109	0	0
Q6AI12	ANKRD40	p.I132M	1	1	0	0	0	0	0	0.723	0.38	1	1
Q9ULJ7	ANKRD50 KIAA1223	p.K1357N	1	1	0	1	0	1	0	0.626	0.06	0	0
Q9ULJ7	ANKRD50 KIAA1223	p.R1358I	1	1	0	1	1	0	0	0.637	0.1	0	0
Q3KP44	ANKRD55	p.L437H	1	1	0	1	1	0	0	0.634	0.101	0	0
A6NC57	ANKRD62	p.C11W	1	1	0	0	1	0	0	0.712	0.065	1	0
E5RJM6	ANKRD65	p.E26Q	1	1	0	1	0	0	0	0.676	0.289	0	0
B4E2M5	ANKRD66	p.L223F	1	1	0	0	0	0	0	0.717	0.124	1	0
Q92625	ANKS1A ANKS1 KIAA0229 ODIN	p.Q494H	1	1	0	1	0	0	0	0.559	0.066	0	0
Q92625	ANKS1A ANKS1 KIAA0229 ODIN	p.S331C	1	1	0	0	0	0	1	0.54	0.082	0	0
Q92625	ANKS1A ANKS1 KIAA0229 ODIN	p.T318N	1	1	0	0	0	0	1	0.48	0.076	0	0
Q7Z6G8	ANKS1B	p.E451Q	1	1	0	1	0	0	0	0.503	0.067	0	0
Q7Z6G8	ANKS1B	p.E963K	1	1	0	1	0	0	0	0.448	0.066	0	0
Q7Z6G8	ANKS1B	p.G966C	1	1	0	0	1	0	0	0.377	0.067	0	0
Q7Z6G8	ANKS1B	p.K799N	1	1	0	1	0	1	0	0.433	0.073	0	0
Q7Z6G8	ANKS1B	p.P511A	1	1	0	0	1	0	0	0.556	0.075	0	0
Q7Z6G8	ANKS1B	p.R1034L	1	1	0	1	1	0	0	0.512	0.073	0	0
Q7Z6G8	ANKS1B	p.T445K	1	1	0	1	0	0	0	0.484	0.079	0	0
Q8N8V4	ANKS4B HARP	p.R268C	1	1	0	1	0	0	0	0.708	0.07	1	0
P01008	SERPINC1 AT3 PRO0309	p.S101F	1	1	0	0	1	0	0	0.491	0.092	0	0
Q9H6X2	ANTXR1 ATR TEM8	p.E422K	1	1	0	1	0	0	0	0.595	0.108	0	0
Q9H6X2	ANTXR1 ATR TEM8	p.M120T	1	1	0	0	1	0	0	0.364	0.092	0	0
Q9H6X2	ANTXR1 ATR TEM8	p.P534L	1	1	0	0	1	0	0	0.686	0.196	0	0
Q9H6X2	ANTXR1 ATR TEM8	p.R431Q	1	1	0	1	0	0	0	0.532	0.124	0	0
P58335	ANTXR2 CMG2	p.D398N	1	1	0	1	0	0	0	0.548	0.127	0	0
P58335	ANTXR2 CMG2	p.R395C	1	1	0	1	0	0	0	0.608	0.11	0	0
P07355	ANXA2 ANX2 ANX2L4 CAL1H LPC2D	p.G183C	1	1	0	0	1	0	0	0.557	0.097	0	0
P07355	ANXA2 ANX2 ANX2L4 CAL1H LPC2D	p.K28M	1	1	0	1	1	1	0	0.575	0.164	0	0
P08758	ANXA5 ANX5 ENX2 PP4	p.D20N	1	1	0	1	0	0	0	0.593	0.143	0	0
O76027	ANXA9 ANX31	p.F222Y	1	1	0	0	1	0	0	0.586	0.142	0	0
O76027	ANXA9 ANX31	p.R225Q	1	1	0	1	0	0	0	0.579	0.132	0	0
P28039	AOAH	p.D227N	1	1	0	1	0	0	0	0.489	0.088	0	0
P28039	AOAH	p.G256E	1	1	0	1	1	0	0	0.49	0.07	0	0
P19801	AOC1 ABP1 DAO1	p.I660T	1	1	0	0	1	0	0	0.424	0.073	0	0
P19801	AOC1 ABP1 DAO1	p.N110K	1	1	0	1	0	0	0	0.384	0.078	0	0
P19801	AOC1 ABP1 DAO1	p.N657I	1	1	0	0	1	0	0	0.403	0.07	0	0
P19801	AOC1 ABP1 DAO1	p.P109A	1	1	0	0	1	0	0	0.39	0.072	0	0
P21397	MAOA	p.T130I	1	1	0	0	1	0	0	0.488	0.136	0	0
P27338	MAOB	p.P109L	1	1	0	0	1	0	0	0.533	0.131	0	0
O43747	AP1G1 ADTG CLAPG1	p.D630A	1	1	0	1	1	0	0	0.554	0.054	0	0
O43747	AP1G1 ADTG CLAPG1	p.R8Q	1	1	0	1	0	0	0	0.611	0.151	0	0
O43747	AP1G1 ADTG CLAPG1	p.S36L	1	1	0	0	1	0	0	0.527	0.093	0	0
O75843	AP1G2	p.D631G	1	1	0	1	1	0	0	0.561	0.072	0	0
O75843	AP1G2	p.R259Q	1	1	0	1	0	0	0	0.467	0.162	0	0
P05549	TFAP2A AP2TF TFAP2	p.D13Y	1	1	0	1	0	0	0	0.651	0.211	0	0
P05549	TFAP2A AP2TF TFAP2	p.P72L	1	1	0	0	1	0	0	0.616	0.72	0	1
P05549	TFAP2A AP2TF TFAP2	p.S74F	1	1	0	0	1	0	0	0.606	0.59	0	1
P63010	AP2B1 ADTB2 CLAPB1	p.A612T	1	1	0	0	1	0	0	0.378	0.096	0	0
Q92481	TFAP2B	p.Y26S	1	1	0	0	0	0	1	0.763	0.129	1	0
Q92754	TFAP2C	p.D20G	1	1	0	1	1	0	0	0.599	0.142	0	0
Q96CW1	AP2M1 CLAPM1 KIAA0109	p.Q122K	1	1	0	1	0	0	0	0.489	0.173	0	0
Q13367	AP3B2	p.A579E	1	1	0	1	1	0	0	0.575	0.062	0	0
Q13367	AP3B2	p.D577N	1	1	0	1	0	0	0	0.585	0.062	0	0
Q13367	AP3B2	p.R654C	1	1	0	1	0	0	0	0.549	0.079	0	0
O14617	AP3D1 PRO0039	p.E779G	1	1	0	1	1	0	0	0.721	0.091	1	0
O14617	AP3D1 PRO0039	p.P798S	1	1	0	0	0	0	0	0.775	0.062	1	0
P53677	AP3M2	p.P46L	1	1	0	0	1	0	0	0.501	0.127	0	0
P53677	AP3M2	p.P52H	1	1	0	1	0	0	0	0.59	0.146	0	0
P50583	NUDT2 APAH1	p.R115H	1	1	0	0	0	0	0	0.539	0.404	0	1
Q9UPM8	AP4E1	p.D742Y	1	1	0	1	0	0	0	0.568	0.071	0	0
Q9UPM8	AP4E1	p.E827K	1	1	0	1	0	0	0	0.668	0.077	0	0
Q9H0R1	AP5M1 C14orf108 MUDENG	p.E31K	1	1	0	1	0	0	0	0.582	0.145	0	0
Q02410	APBA1 MINT1 X11	p.D393Y	1	1	0	1	0	0	0	0.526	0.141	0	0
Q02410	APBA1 MINT1 X11	p.D400G	1	1	0	1	1	0	0	0.477	0.234	0	0
Q02410	APBA1 MINT1 X11	p.E128K	1	1	0	1	0	0	0	0.557	0.186	0	0
Q02410	APBA1 MINT1 X11	p.E245K	1	1	0	1	0	0	0	0.57	0.143	0	0
Q02410	APBA1 MINT1 X11	p.R123L	1	1	0	1	1	0	0	0.61	0.21	0	0
Q02410	APBA1 MINT1 X11	p.Y238C	1	1	0	0	0	0	1	0.614	0.151	0	0
Q02410	APBA1 MINT1 X11	p.Y369C	1	1	0	0	0	0	1	0.66	0.236	0	0
Q99767	APBA2 MINT2 X11L	p.G192C	1	1	0	0	1	0	0	0.704	0.101	1	0
Q99767	APBA2 MINT2 X11L	p.G203R	1	1	0	1	1	0	0	0.639	0.128	0	0
Q99767	APBA2 MINT2 X11L	p.G206S	1	1	0	0	1	0	0	0.705	0.131	1	0
Q99767	APBA2 MINT2 X11L	p.P198T	1	1	0	0	0	0	0	0.732	0.156	1	0
Q99767	APBA2 MINT2 X11L	p.V77M	1	1	0	0	0	0	0	0.605	0.356	0	1
O00213	APBB1 FE65 RIR	p.G267V	1	1	0	0	0	0	0	0.714	0.171	1	0
Q9H1A4	ANAPC1 TSG24	p.L1406P	1	1	0	0	1	0	0	0.304	0.039	0	0
Q8J025	APCDD1 DRAPC1 FP7019	p.R246W	1	1	0	1	1	0	0	0.503	0.196	0	0
P25054	APC DP2.5	p.D1137H	1	1	0	1	0	0	0	0.507	0.021	0	0
P25054	APC DP2.5	p.D1714Y	1	1	0	1	0	0	0	0.61	0.02	0	0
P25054	APC DP2.5	p.E1149K	1	1	0	1	0	0	0	0.48	0.02	0	0
P25054	APC DP2.5	p.E1985K	1	1	0	1	0	0	0	0.524	0.019	0	0
P25054	APC DP2.5	p.E2516Q	1	1	0	1	0	0	0	0.686	0.019	0	0
P25054	APC DP2.5	p.R2228S	1	1	0	1	0	0	0	0.736	0.014	1	0
P25054	APC DP2.5	p.S1272L	1	1	0	0	1	0	1	0.511	0.014	0	0
P25054	APC DP2.5	p.S1278L	1	1	0	0	1	0	0	0.487	0.015	0	0
P25054	APC DP2.5	p.S811L	1	1	0	0	1	0	0	0.484	0.02	0	0
P25054	APC DP2.5	p.S905R	1	1	0	1	0	0	1	0.432	0.019	0	0
P25054	APC DP2.5	p.S966G	2	1	0	0	1	0	1	0.535	0.017	0	0
P25054	APC DP2.5	p.T1141I	1	1	0	0	1	0	0	0.518	0.02	0	0
Q96BI3	APH1A PSF CGI-78 UNQ579/PRO1141	p.I261V	1	1	0	0	0	0	0	0.713	0.338	1	1
Q96BI3	APH1A PSF CGI-78 UNQ579/PRO1141	p.P262L	1	1	0	0	1	0	0	0.724	0.36	1	1
P35414	APLNR AGTRL1 APJ	p.D6N	1	1	0	1	0	0	0	0.674	0.221	0	0
P35414	APLNR AGTRL1 APJ	p.E341D	1	1	0	0	0	0	0	0.607	0.369	0	1
P35414	APLNR AGTRL1 APJ	p.G349E	1	1	0	1	1	0	0	0.599	0.33	0	1
P35414	APLNR AGTRL1 APJ	p.K342M	1	1	0	1	1	1	0	0.624	0.306	0	0
P35414	APLNR AGTRL1 APJ	p.S348L	1	1	0	0	1	0	1	0.598	0.406	0	1
Q8IW19	APLF C2orf13 PALF XIP1	p.Y404F	1	1	0	0	1	0	0	0.65	0.089	0	0
P51693	APLP1	p.P261L	1	1	0	0	1	0	0	0.631	0.132	0	0
P02647	APOA1	p.E94K	1	1	0	1	0	0	0	0.579	0.183	0	0
P02647	APOA1	p.Q93R	1	1	0	1	0	0	0	0.549	0.224	0	0
P06727	APOA4	p.A271D	1	1	0	1	1	0	0	0.579	0.16	0	0
P06727	APOA4	p.D229Y	1	1	0	1	0	0	0	0.503	0.216	0	0
P06727	APOA4	p.L142Q	1	1	0	0	1	0	0	0.54	0.171	0	0
P06727	APOA4	p.R143G	1	1	0	1	1	0	0	0.531	0.382	0	1
P06727	APOA4	p.R155C	1	1	0	1	0	0	0	0.56	0.42	0	1
P06727	APOA4	p.R169Q	1	1	0	1	0	0	0	0.575	0.314	0	0
P06727	APOA4	p.T144I	1	1	0	0	1	0	0	0.524	0.294	0	0
P06727	APOA4	p.Y226C	1	1	0	0	0	0	1	0.616	0.304	0	0
P06727	APOA4	p.Y310H	1	1	0	1	0	0	0	0.67	0.287	0	0
Q0VD83	APOBR APOB48R	p.A746D	1	1	0	1	1	0	0	0.674	0.064	0	0
Q0VD83	APOBR APOB48R	p.G905R	1	1	0	1	1	0	0	0.696	0.096	0	0
Q0VD83	APOBR APOB48R	p.R89I	1	1	0	1	1	0	0	0.603	0.212	0	0
P04114	APOB	p.A440S	1	1	0	0	1	0	0	0.43	0.021	0	0
P04114	APOB	p.A561S	1	1	0	0	1	0	0	0.608	0.02	0	0
P04114	APOB	p.A990T	1	1	0	0	1	0	0	0.5	0.022	0	0
P04114	APOB	p.D4014N	1	1	0	1	0	0	0	0.626	0.02	0	0
P04114	APOB	p.E146K	1	1	0	1	0	0	0	0.411	0.022	0	0
P04114	APOB	p.E2786K	3	1	0	1	0	0	0	0.388	0.02	0	0
P04114	APOB	p.I4194T	1	1	0	0	1	0	0	0.332	0.02	0	0
P04114	APOB	p.L3883Q	1	1	0	0	1	0	0	0.374	0.023	0	0
P04114	APOB	p.R233C	1	1	0	1	0	0	0	0.454	0.021	0	0
P04114	APOB	p.R3136C	1	1	0	1	0	0	0	0.425	0.021	0	0
P04114	APOB	p.R4046Q	1	1	0	1	0	0	0	0.591	0.021	0	0
P04114	APOB	p.Y3958C	1	1	0	0	0	0	1	0.523	0.02	0	0
P02655	APOC2 APC2	p.P34A	1	1	0	0	1	0	0	0.75	0.597	1	1
P05090	APOD	p.D124N	1	1	0	1	0	0	0	0.416	0.161	0	0
P02649	APOE	p.G229R	1	1	0	1	1	0	0	0.645	0.137	0	0
Q8IVJ8	APRG1 C3orf35	p.G43E	1	1	0	1	1	0	0	0.562	0.16	0	0
Q8IVJ8	APRG1 C3orf35	p.R47I	1	1	0	1	1	0	0	0.596	0.288	0	0
Q8IVJ8	APRG1 C3orf35	p.R50Q	1	1	0	1	0	0	0	0.58	0.252	0	0
Q53RT3	ASPRV1 SASP	p.D331G	1	1	0	1	1	0	0	0.766	0.11	1	0
Q53RT3	ASPRV1 SASP	p.E104Q	1	1	0	1	0	0	0	0.53	0.173	0	0
Q53RT3	ASPRV1 SASP	p.E335Q	1	1	0	1	0	0	0	0.726	0.142	1	0
Q53RT3	ASPRV1 SASP	p.R97W	1	1	0	1	1	0	0	0.573	0.244	0	0
Q96PS8	AQP10	p.E289A	1	1	0	1	1	0	0	0.574	0.332	0	1
Q96PS8	AQP10	p.L19F	1	1	0	0	0	0	0	0.527	0.374	0	1
Q96PS8	AQP10	p.R15W	1	1	0	1	1	0	0	0.535	0.638	0	1
Q96PS8	AQP10	p.R17C	1	1	0	1	0	0	0	0.529	0.572	0	1
Q96PS8	AQP10	p.R22L	1	1	0	1	1	0	0	0.485	0.386	0	1
P29972	AQP1 CHIP28	p.D258G	1	1	0	1	1	0	0	0.672	0.166	0	0
Q92482	AQP3	p.P97L	1	1	0	0	1	0	0	0.513	0.235	0	0
P55087	AQP4	p.K310N	1	1	0	1	0	1	0	0.744	0.11	1	0
Q13520	AQP6 AQP2L	p.S270F	1	1	0	0	1	0	0	0.777	0.286	1	0
O14520	AQP7 AQP7L AQP9	p.K303N	1	1	0	1	0	1	0	0.49	0.254	0	0
O14520	AQP7 AQP7L AQP9	p.N195K	1	1	0	1	0	0	0	0.307	0.169	0	0
O94778	AQP8	p.C8W	1	1	0	0	1	0	0	0.638	0.418	0	1
O94778	AQP8	p.P112S	1	1	0	0	0	0	0	0.549	0.434	0	1
O94778	AQP8	p.S116L	1	1	0	0	1	0	0	0.503	0.35	0	1
O43315	AQP9 SSC1	p.M97I	2	1	0	0	0	0	0	0.484	0.425	0	1
O60306	AQR KIAA0560	p.A774T	1	1	0	0	1	0	0	0.532	0.059	0	0
O60306	AQR KIAA0560	p.D768H	1	1	0	1	0	0	0	0.486	0.064	0	0
O60306	AQR KIAA0560	p.E1401K	1	1	0	1	0	0	0	0.514	0.076	0	0
Q3SXY8	ARL13B ARL2L1	p.L397V	1	1	0	0	0	0	0	0.779	0.405	1	1
Q3SXY8	ARL13B ARL2L1	p.P374S	1	1	0	0	0	0	0	0.597	0.347	0	1
Q3SXY8	ARL13B ARL2L1	p.P375L	1	1	0	0	1	0	0	0.543	0.296	0	0
Q3SXY8	ARL13B ARL2L1	p.P396R	1	1	0	1	0	0	0	0.776	0.383	1	1
Q3SXY8	ARL13B ARL2L1	p.R390K	1	1	0	0	0	0	0	0.752	0.419	1	1
Q9Y2Y0	ARL2BP BART BART1	p.D54H	1	1	0	1	0	0	0	0.537	0.218	0	0
Q15041	ARL6IP1 ARL6IP ARMER KIAA0069	p.N6K	1	1	0	1	0	0	0	0.559	0.51	0	1
Q15041	ARL6IP1 ARL6IP ARMER KIAA0069	p.S8G	1	1	0	0	1	0	0	0.591	0.415	0	1
Q8N6S5	ARL6IP6 PFAAP1	p.S27L	1	1	0	0	1	0	1	0.751	0.676	1	1
Q8WZ64	ARAP2 CENTD1 KIAA0580	p.P154R	1	1	0	1	0	0	0	0.617	0.077	0	0
Q8WZ64	ARAP2 CENTD1 KIAA0580	p.R1624Q	1	1	0	1	0	0	0	0.552	0.063	0	0
Q8WZ64	ARAP2 CENTD1 KIAA0580	p.R1626Q	1	1	0	1	0	0	0	0.578	0.049	0	0
Q8WZ64	ARAP2 CENTD1 KIAA0580	p.R1628Q	1	1	0	1	0	0	0	0.583	0.054	0	0
Q8WZ64	ARAP2 CENTD1 KIAA0580	p.R280Q	1	1	0	1	0	0	0	0.7	0.064	1	0
Q8WZ64	ARAP2 CENTD1 KIAA0580	p.S272G	1	1	0	0	1	0	0	0.662	0.069	0	0
Q8WZ64	ARAP2 CENTD1 KIAA0580	p.S279F	1	1	0	0	1	0	1	0.675	0.05	0	0
Q8WWN8	ARAP3 CENTD3	p.E1405K	1	1	0	1	0	0	0	0.663	0.072	0	0
Q8WWN8	ARAP3 CENTD3	p.G194S	1	1	0	0	1	0	0	0.548	0.063	0	0
Q8WWN8	ARAP3 CENTD3	p.M1381T	1	1	0	0	1	0	0	0.6	0.09	0	0
Q8WWN8	ARAP3 CENTD3	p.R1028C	1	1	0	1	0	0	0	0.418	0.061	0	0
Q8WWN8	ARAP3 CENTD3	p.Y1403H	1	1	0	1	0	0	1	0.656	0.09	0	0
P25098	GRK2 ADRBK1 BARK BARK1	p.A480D	1	1	0	1	1	0	0	0.493	0.065	0	0
P35626	GRK3 ADRBK2 BARK2	p.A28T	1	1	0	0	1	0	0	0.645	0.076	0	0
Q7LC44	ARC KIAA0278	p.E201K	1	1	0	1	0	0	0	0.575	0.176	0	0
P15514	AREG AREGB SDGF	p.D82N	1	1	0	1	0	0	0	0.748	0.207	1	0
P15514	AREG AREGB SDGF	p.E86K	1	1	0	1	0	0	0	0.763	0.276	1	0
P15514	AREG AREGB SDGF	p.E90K	4	1	0	1	0	0	0	0.691	0.216	0	0
P15514	AREG AREGB SDGF	p.S41F	1	1	0	0	1	0	0	0.587	0.202	0	0
P15514	AREG AREGB SDGF	p.Y96H	1	1	0	1	0	0	0	0.71	0.295	1	0
O15033	AREL1 KIAA0317	p.D207N	1	1	0	1	0	0	0	0.557	0.092	0	0
O15033	AREL1 KIAA0317	p.T581I	1	1	0	0	1	0	0	0.372	0.082	0	0
Q8N6T3	ARFGAP1 ARF1GAP	p.E196Q	1	1	0	1	0	0	0	0.65	0.096	0	0
Q8N6H7	ARFGAP2 ZNF289 Nbla10535	p.F14L	1	1	0	0	0	0	0	0.707	0.121	1	0
Q8N6H7	ARFGAP2 ZNF289 Nbla10535	p.L13P	1	1	0	0	1	0	0	0.708	0.13	1	0
Q8N6H7	ARFGAP2 ZNF289 Nbla10535	p.R18C	1	1	0	1	0	0	0	0.69	0.191	0	0
P53367	ARFIP1	p.E20K	1	1	0	1	0	0	0	0.507	0.242	0	0
P53367	ARFIP1	p.R87Q	1	1	0	1	0	0	0	0.541	0.177	0	0
Q8N1W1	ARHGEF28 KIAA1998 RGNEF	p.E1549K	1	1	0	1	0	0	0	0.465	0.06	0	0
Q8N1W1	ARHGEF28 KIAA1998 RGNEF	p.S519Y	1	1	0	0	0	0	1	0.536	0.066	0	0
A8MVX0	ARHGEF33	p.P576L	1	1	0	0	1	0	0	0.504	0.219	0	0
Q9HCE6	ARHGEF10L GRINCHGEF KIAA1626	p.I130V	1	1	0	0	0	0	0	0.734	0.083	1	0
A6NJG6	ARGFX	p.P237L	1	1	0	0	1	0	0	0.598	0.126	0	0
A6NJG6	ARGFX	p.S169T	1	1	0	0	0	0	0	0.63	0.332	0	1
A6NJG6	ARGFX	p.S178F	2	1	0	0	1	0	0	0.565	0.272	0	0
A6NJG6	ARGFX	p.V171M	1	1	0	0	0	0	0	0.631	0.472	0	1
Q9NXL2	ARHGEF38	p.L577R	1	1	0	1	1	0	0	0.485	0.081	0	0
Q8TER5	ARHGEF40 SOLO	p.T270K	1	1	0	1	0	0	1	0.589	0.056	0	0
Q92974	ARHGEF2 KIAA0651 LFP40	p.R724T	1	1	0	1	0	0	0	0.476	0.089	0	0
Q92974	ARHGEF2 KIAA0651 LFP40	p.R883W	1	1	0	1	1	0	0	0.648	0.126	0	0
Q9NR80	ARHGEF4 KIAA1112	p.E157K	1	1	0	1	0	0	0	0.557	0.084	0	0
Q9NR80	ARHGEF4 KIAA1112	p.Y165F	1	1	0	0	1	0	0	0.631	0.153	0	0
Q12774	ARHGEF5 TIM	p.D846N	1	1	0	1	0	0	0	0.626	0.079	0	0
Q12774	ARHGEF5 TIM	p.E850K	1	1	0	1	0	0	0	0.558	0.068	0	0
Q12774	ARHGEF5 TIM	p.P840R	1	1	0	1	0	0	0	0.657	0.065	0	0
Q15052	ARHGEF6 COOL2 KIAA0006 PIXA	p.P596R	1	1	0	1	0	0	0	0.598	0.15	0	0
Q14155	ARHGEF7 COOL1 KIAA0142 P85SPR PAK3BP PIXB Nbla10314	p.D754Y	1	1	0	1	0	0	0	0.623	0.128	0	0
Q14155	ARHGEF7 COOL1 KIAA0142 P85SPR PAK3BP PIXB Nbla10314	p.R662W	1	1	0	1	1	0	0	0.617	0.21	0	0
Q7Z628	NET1 ARHGEF8	p.R97P	1	1	0	1	0	0	0	0.627	0.175	0	0
Q7Z628	NET1 ARHGEF8	p.S106F	1	1	0	0	1	0	1	0.592	0.113	0	0
Q7Z628	NET1 ARHGEF8	p.T99M	1	1	0	0	1	0	1	0.613	0.146	0	0
Q9NZN5	ARHGEF12 KIAA0382 LARG	p.A1466S	1	1	0	0	1	0	0	0.528	0.064	0	0
Q9NZN5	ARHGEF12 KIAA0382 LARG	p.D1321G	1	1	0	1	1	0	0	0.461	0.059	0	0
Q9NZN5	ARHGEF12 KIAA0382 LARG	p.D1376H	1	1	0	1	0	0	0	0.622	0.059	0	0
Q9NZN5	ARHGEF12 KIAA0382 LARG	p.G1318R	1	1	0	1	1	0	0	0.449	0.053	0	0
O94989	ARHGEF15 KIAA0915	p.E232K	1	1	0	1	0	0	0	0.6	0.13	0	0
O94989	ARHGEF15 KIAA0915	p.R239C	2	1	0	1	0	0	0	0.593	0.187	0	0
O94989	ARHGEF15 KIAA0915	p.R240W	2	1	0	1	1	0	0	0.592	0.192	0	0
O94989	ARHGEF15 KIAA0915	p.R708L	1	1	0	1	1	0	0	0.628	0.146	0	0
Q5VV41	ARHGEF16 EPHEXIN4 NBR	p.G142R	1	1	0	1	1	0	0	0.676	0.044	0	0
Q96PE2	ARHGEF17 KIAA0337 TEM4	p.I918T	1	1	0	0	1	0	0	0.755	0.03	1	0
Q96PE2	ARHGEF17 KIAA0337 TEM4	p.L537F	1	1	0	0	0	0	0	0.753	0.068	1	0
Q96PE2	ARHGEF17 KIAA0337 TEM4	p.R560S	1	1	0	1	0	0	0	0.696	0.068	0	0
Q96DR7	ARHGEF26 SGEF HMFN1864	p.E229K	1	1	0	1	0	0	0	0.587	0.089	0	0
Q96DR7	ARHGEF26 SGEF HMFN1864	p.P221L	1	1	0	0	1	0	0	0.635	0.103	0	0
Q8NDY3	ADPRHL1 ARH2	p.D249G	1	1	0	1	1	0	0	0.643	0.111	0	0
Q8NDY3	ADPRHL1 ARH2	p.N250H	1	1	0	1	0	0	0	0.644	0.108	0	0
O14497	ARID1A BAF250 BAF250A C1orf4 OSA1 SMARCF1	p.R1566S	1	1	0	1	0	0	0	0.416	0.088	0	0
O14497	ARID1A BAF250 BAF250A C1orf4 OSA1 SMARCF1	p.T1743M	1	1	0	0	1	0	1	0.503	0.071	0	0
Q8NFD5	ARID1B BAF250B DAN15 KIAA1235 OSA2	p.P1596R	1	1	0	1	0	0	0	0.696	0.065	0	0
Q99856	ARID3A DRIL1 DRIL3 DRX E2FBP1	p.R412L	1	1	0	1	1	0	0	0.536	0.344	0	1
Q8IVW6	ARID3B BDP DRIL2	p.P329R	1	1	0	1	0	0	0	0.532	0.247	0	0
Q8IVW6	ARID3B BDP DRIL2	p.R327W	1	1	0	1	1	0	0	0.521	0.364	0	1
Q8IVW6	ARID3B BDP DRIL2	p.R328Q	1	1	0	1	0	0	0	0.526	0.342	0	1
A6NKF2	ARID3C	p.E223K	1	1	0	1	0	0	0	0.519	0.226	0	0
A6NKF2	ARID3C	p.R352W	1	1	0	1	1	0	0	0.594	0.219	0	0
P29374	ARID4A RBBP1 RBP1	p.D730N	1	1	0	1	0	0	0	0.518	0.073	0	0
P29374	ARID4A RBBP1 RBP1	p.S1233F	1	1	0	0	1	0	1	0.602	0.103	0	0
Q03989	ARID5A MRF1	p.R460W	1	1	0	1	1	0	0	0.58	0.17	0	0
Q14865	ARID5B DESRT MRF2	p.N667H	1	1	0	1	0	0	0	0.532	0.07	0	0
Q14865	ARID5B DESRT MRF2	p.R261I	1	1	0	1	1	0	0	0.553	0.101	0	0
Q14865	ARID5B DESRT MRF2	p.R725G	1	1	0	1	1	0	0	0.673	0.08	0	0
Q14865	ARID5B DESRT MRF2	p.S266C	1	1	0	0	0	0	1	0.575	0.097	0	0
Q14865	ARID5B DESRT MRF2	p.T901M	1	1	0	0	1	0	0	0.476	0.072	0	0
Q68CP9	ARID2 BAF200 KIAA1557	p.D629H	1	1	0	1	0	0	0	0.393	0.069	0	0
Q68CP9	ARID2 BAF200 KIAA1557	p.R623L	1	1	0	1	1	0	0	0.456	0.073	0	0
Q68CP9	ARID2 BAF200 KIAA1557	p.S626F	1	1	0	0	1	0	1	0.422	0.071	0	0
Q9Y4B4	RAD54L2 ARIP4 KIAA0809	p.R977L	1	1	0	1	1	0	0	0.588	0.079	0	0
Q9Y4B4	RAD54L2 ARIP4 KIAA0809	p.S1172N	1	1	0	0	0	0	1	0.615	0.086	0	0
Q9Y4B4	RAD54L2 ARIP4 KIAA0809	p.S674L	1	1	0	0	1	0	1	0.411	0.086	0	0
Q9Y4B4	RAD54L2 ARIP4 KIAA0809	p.T978I	1	1	0	0	1	0	0	0.596	0.07	0	0
Q8NEN0	ARMC2	p.D13Y	1	1	0	1	0	0	0	0.781	0.194	1	0
Q8NEN0	ARMC2	p.R134H	1	1	0	0	0	0	0	0.745	0.112	1	0
Q8NEN0	ARMC2	p.R142Q	1	1	0	1	0	0	0	0.72	0.187	1	0
Q96C12	ARMC5	p.R454W	1	1	0	1	1	0	0	0.648	0.389	0	1
Q7L311	ARMCX2 ALEX2 KIAA0512	p.D337N	1	1	0	1	0	0	0	0.637	0.213	0	0
Q7L311	ARMCX2 ALEX2 KIAA0512	p.I63V	1	1	0	0	0	0	0	0.705	0.11	1	0
Q9UH62	ARMCX3 ALEX3 BM-017 UNQ2517/PRO6007	p.N326K	1	1	0	1	0	0	0	0.394	0.132	0	0
Q6P1M9	ARMCX5	p.E167K	1	1	0	1	0	0	0	0.587	0.186	0	0
Q9NZ32	ACTR10 ACTR11 ARP11	p.Y378H	1	1	0	1	0	0	0	0.641	0.123	0	0
P56211	ARPP19	p.G56R	1	1	0	1	1	0	0	0.91	0.071	1	0
P56211	ARPP19	p.V87I	1	1	0	0	0	0	0	0.793	0.217	1	0
Q9UBL0	ARPP21 TARPP	p.D260N	1	1	0	1	0	0	0	0.455	0.084	0	0
Q9UBL0	ARPP21 TARPP	p.N256I	1	1	0	0	1	0	0	0.515	0.103	0	0
Q9H9F9	ACTR5 ARP5	p.W263C	1	1	0	0	1	0	0	0.45	0.096	0	0
Q9GZN1	ACTR6 CDA12	p.E97K	2	1	0	1	0	0	0	0.485	0.102	0	0
Q9GZN1	ACTR6 CDA12	p.F102S	1	1	0	0	1	0	0	0.467	0.141	0	0
Q9H981	ACTR8 ARP8 INO80N	p.E452Q	1	1	0	1	0	0	0	0.6	0.105	0	0
O15144	ARPC2 ARC34 PRO2446	p.Y146N	1	1	0	0	0	0	1	0.469	0.107	0	0
Q8NCT1	ARRDC4	p.Q371K	1	1	0	1	0	0	0	0.627	0.22	0	0
Q8NCT1	ARRDC4	p.S363F	1	1	0	0	1	0	0	0.663	0.15	0	0
P54793	ARSF	p.S516F	1	1	0	0	1	0	0	0.46	0.081	0	0
Q96EG1	ARSG KIAA1001 UNQ839/PRO1777	p.R427C	1	1	0	1	0	0	0	0.513	0.101	0	0
Q96EG1	ARSG KIAA1001 UNQ839/PRO1777	p.Y503H	1	1	0	1	0	0	0	0.513	0.091	0	0
Q5FYB1	ARSI	p.G432D	1	1	0	1	1	0	0	0.426	0.096	0	0
Q6UWY0	ARSK TSULF UNQ630/PRO1246	p.E387Q	1	1	0	1	0	0	0	0.336	0.106	0	0
O00192	ARVCF	p.R165Q	1	1	0	1	0	0	0	0.66	0.052	0	0
O00192	ARVCF	p.R338W	1	1	0	1	1	0	0	0.636	0.098	0	0
Q9NR71	ASAH2 HNAC1	p.G107R	1	1	0	1	1	0	0	0.416	0.091	0	0
Q9NR71	ASAH2 HNAC1	p.L95P	1	1	0	0	1	0	0	0.46	0.135	0	0
Q9NR71	ASAH2 HNAC1	p.Q264E	1	1	0	1	0	0	0	0.522	0.14	0	0
Q9NR71	ASAH2 HNAC1	p.Q97H	1	1	0	1	0	0	0	0.463	0.112	0	0
Q9NR71	ASAH2 HNAC1	p.R108Q	1	1	0	1	0	0	0	0.412	0.103	0	0
Q9ULH1	ASAP1 DDEF1 KIAA1249	p.D15G	1	1	0	1	1	0	0	0.59	0.114	0	0
Q9ULH1	ASAP1 DDEF1 KIAA1249	p.D997Y	1	1	0	1	0	0	0	0.626	0.047	0	0
Q9ULH1	ASAP1 DDEF1 KIAA1249	p.R308Q	1	1	0	1	0	0	0	0.433	0.077	0	0
Q9ULH1	ASAP1 DDEF1 KIAA1249	p.S305C	1	1	0	0	0	0	1	0.432	0.069	0	0
Q9ULH1	ASAP1 DDEF1 KIAA1249	p.S9Y	1	1	0	0	0	0	1	0.594	0.142	0	0
O43150	ASAP2 DDEF2 KIAA0400	p.D718N	1	1	0	1	0	0	0	0.618	0.071	0	0
O43150	ASAP2 DDEF2 KIAA0400	p.R308W	1	1	0	1	1	0	0	0.421	0.056	0	0
Q8TDY4	ASAP3 DDEFL1 UPLC1	p.G724E	1	1	0	1	1	0	0	0.517	0.057	0	0
Q8TDY4	ASAP3 DDEFL1 UPLC1	p.N730K	1	1	0	1	0	0	0	0.517	0.093	0	0
Q8WXK1	ASB15	p.D16G	1	1	0	1	1	0	0	0.7	0.165	1	0
Q8WXK1	ASB15	p.T13A	1	1	0	0	1	0	0	0.709	0.124	1	0
Q96NS5	ASB16	p.P42L	1	1	0	0	1	0	0	0.667	0.152	0	0
Q96NS5	ASB16	p.P438L	1	1	0	0	1	0	0	0.584	0.182	0	0
Q8WXJ9	ASB17	p.I26N	1	1	0	0	1	0	0	0.516	0.199	0	0
Q6ZVZ8	ASB18	p.D34N	1	1	0	1	0	0	0	0.587	0.102	0	0
Q6ZVZ8	ASB18	p.S2P	1	1	0	0	0	0	1	0.589	0.14	0	0
Q96DX5	ASB9	p.P20H	1	1	0	1	0	0	0	0.721	0.304	1	0
Q96DX5	ASB9	p.R23W	1	1	0	1	1	0	0	0.723	0.321	1	1
Q8N9N2	ASCC1 CGI-18	p.D31G	1	1	0	1	1	0	0	0.563	0.131	0	0
Q8N9N2	ASCC1 CGI-18	p.S39C	1	1	0	0	0	0	1	0.599	0.117	0	0
Q8N3C0	ASCC3 HELIC1	p.C324F	1	1	0	0	1	0	0	0.516	0.021	0	0
Q8N3C0	ASCC3 HELIC1	p.D980N	1	1	0	1	0	0	0	0.323	0.025	0	0
Q8N3C0	ASCC3 HELIC1	p.R1128S	1	1	0	1	0	0	0	0.359	0.021	0	0
Q8N3C0	ASCC3 HELIC1	p.S14L	1	1	0	0	1	0	1	0.536	0.025	0	0
P50553	ASCL1 ASH1 BHLHA46 HASH1	p.N124K	1	1	0	1	0	0	0	0.549	0.197	0	0
P50553	ASCL1 ASH1 BHLHA46 HASH1	p.P94H	1	1	0	1	0	0	0	0.621	0.558	0	1
P50553	ASCL1 ASH1 BHLHA46 HASH1	p.S91L	1	1	0	0	1	0	1	0.629	0.563	0	1
P07307	ASGR2 CLEC4H2	p.E15K	1	1	0	1	0	0	0	0.686	0.11	0	0
Q9NR48	ASH1L KIAA1420 KMT2H	p.E1937K	1	1	0	1	0	0	0	0.55	0.021	0	0
Q9NR48	ASH1L KIAA1420 KMT2H	p.P99L	1	1	0	0	1	0	0	0.627	0.023	0	0
Q9NR48	ASH1L KIAA1420 KMT2H	p.R777C	1	1	0	1	0	0	0	0.755	0.021	1	0
Q9NR48	ASH1L KIAA1420 KMT2H	p.R778Q	1	1	0	1	0	0	0	0.749	0.021	1	0
Q9UBL3	ASH2L ASH2L1	p.D250N	1	1	0	1	0	0	0	0.676	0.075	0	0
Q9UBL3	ASH2L ASH2L1	p.E249K	1	1	0	1	0	0	0	0.671	0.078	0	0
Q9BVC5	C2orf49	p.F104S	1	1	0	0	1	0	0	0.756	0.262	1	0
P78348	ASIC1 ACCN2 BNAC2	p.D237N	1	1	0	1	0	0	0	0.436	0.087	0	0
P78348	ASIC1 ACCN2 BNAC2	p.E238K	1	1	0	1	0	0	0	0.434	0.089	0	0
P78348	ASIC1 ACCN2 BNAC2	p.E8K	1	1	0	1	0	0	0	0.447	0.076	0	0
Q9UHC3	ASIC3 ACCN3 SLNAC1 TNAC1	p.P293A	1	1	0	0	1	0	0	0.395	0.093	0	0
Q9UHC3	ASIC3 ACCN3 SLNAC1 TNAC1	p.S305R	1	1	0	1	0	0	0	0.438	0.081	0	0
Q9UHC3	ASIC3 ACCN3 SLNAC1 TNAC1	p.T103M	1	1	0	0	1	0	0	0.451	0.177	0	0
P46597	ASMT	p.S91I	1	1	0	0	1	0	0	0.548	0.105	0	0
P17405	SMPD1 ASM	p.E471K	1	1	0	1	0	0	0	0.284	0.086	0	0
Q9NWL6	ASNSD1 NS3TP1 Nbla00058	p.E209K	1	1	0	1	0	0	0	0.416	0.109	0	0
Q9NWL6	ASNSD1 NS3TP1 Nbla00058	p.H544Y	1	1	0	1	0	0	0	0.505	0.11	0	0
Q9NWL6	ASNSD1 NS3TP1 Nbla00058	p.I541N	1	1	0	0	1	0	0	0.572	0.089	0	0
P08243	ASNS TS11	p.D422N	1	1	0	1	0	0	0	0.565	0.086	0	0
P08243	ASNS TS11	p.G366R	1	1	0	1	1	0	0	0.541	0.057	0	0
P08243	ASNS TS11	p.R424Q	1	1	0	1	0	0	0	0.573	0.141	0	0
A6ND91	ASPDH	p.S239N	1	1	0	0	0	0	1	0.596	0.156	0	0
P20933	AGA	p.D201N	1	1	0	1	0	0	0	0.466	0.084	0	0
P20933	AGA	p.R202C	1	1	0	1	0	0	0	0.45	0.117	0	0
Q5U4P2	ASPHD1	p.R149W	1	1	0	1	1	0	0	0.633	0.099	0	0
Q6ICH7	ASPHD2	p.R154L	1	1	0	1	1	0	0	0.559	0.162	0	0
Q12797	ASPH BAH	p.D519N	1	1	0	1	0	0	0	0.482	0.117	0	0
Q8IZT6	ASPM MCPH5	p.D369Y	1	1	0	1	0	0	0	0.455	0.02	0	0
Q8IZT6	ASPM MCPH5	p.K2877Q	1	1	0	1	0	1	0	0.27	0.021	0	0
Q8IZT6	ASPM MCPH5	p.K3010I	1	1	0	1	1	1	0	0.348	0.021	0	0
Q8IZT6	ASPM MCPH5	p.Q2206H	1	1	0	1	0	0	0	0.371	0.025	0	0
Q8IZT6	ASPM MCPH5	p.R1765T	1	1	0	1	0	0	0	0.373	0.02	0	0
Q8IZT6	ASPM MCPH5	p.R2184Q	1	1	0	1	0	0	0	0.332	0.021	0	0
Q8IZT6	ASPM MCPH5	p.R2229T	1	1	0	1	0	0	0	0.286	0.024	0	0
Q8IZT6	ASPM MCPH5	p.R2281T	1	1	0	1	0	0	0	0.355	0.018	0	0
Q8IZT6	ASPM MCPH5	p.R2297W	1	1	0	1	1	0	0	0.286	0.02	0	0
Q8IZT6	ASPM MCPH5	p.R2515Q	1	1	0	1	0	0	0	0.333	0.021	0	0
Q8IZT6	ASPM MCPH5	p.R759W	1	1	0	1	1	0	0	0.434	0.021	0	0
Q8IZT6	ASPM MCPH5	p.S370C	1	1	0	0	0	0	1	0.467	0.015	0	0
Q9BXN1	ASPN PLAP1 SLRR1C UNQ215/PRO241	p.D90A	1	1	0	1	1	0	0	0.321	0.096	0	0
Q9BXN1	ASPN PLAP1 SLRR1C UNQ215/PRO241	p.E61K	1	1	0	1	0	0	0	0.711	0.103	1	0
Q9BXN1	ASPN PLAP1 SLRR1C UNQ215/PRO241	p.L56F	1	1	0	0	0	0	0	0.72	0.097	1	0
Q9BXN1	ASPN PLAP1 SLRR1C UNQ215/PRO241	p.R153Q	1	1	0	1	0	0	0	0.621	0.094	0	0
Q96KQ4	PPP1R13B ASPP1 KIAA0771	p.L675F	1	1	0	0	0	0	0	0.703	0.12	1	0
Q13625	TP53BP2 ASPP2 BBP	p.P873L	1	1	0	0	1	0	0	0.664	0.406	0	1
P26436	ACRV1	p.E53Q	1	1	0	1	0	0	0	0.727	0.408	1	1
P26436	ACRV1	p.E57D	1	1	0	0	0	0	0	0.703	0.458	1	1
P26436	ACRV1	p.G116E	1	1	0	1	1	0	0	0.591	0.311	0	0
P26436	ACRV1	p.S115L	1	1	0	0	1	0	0	0.596	0.471	0	1
P00966	ASS1 ASS	p.D85Y	1	1	0	1	0	0	0	0.579	0.113	0	0
Q6HA08	ASTL	p.L87R	1	1	0	1	1	0	0	0.57	0.201	0	0
O14525	ASTN1 ASTN KIAA0289	p.D356H	1	1	0	1	0	0	0	0.578	0.072	0	0
O14525	ASTN1 ASTN KIAA0289	p.D364N	1	1	0	1	0	0	0	0.526	0.095	0	0
O14525	ASTN1 ASTN KIAA0289	p.E243K	1	1	0	1	0	0	0	0.614	0.085	0	0
O14525	ASTN1 ASTN KIAA0289	p.E354K	2	1	0	1	0	0	0	0.58	0.077	0	0
O14525	ASTN1 ASTN KIAA0289	p.E478G	1	1	0	1	1	0	0	0.451	0.072	0	0
O14525	ASTN1 ASTN KIAA0289	p.R234Q	1	1	0	1	0	0	0	0.611	0.09	0	0
O14525	ASTN1 ASTN KIAA0289	p.S349F	1	1	0	0	1	0	1	0.504	0.077	0	0
O14525	ASTN1 ASTN KIAA0289	p.T351A	1	1	0	0	1	0	1	0.56	0.074	0	0
O75129	ASTN2 KIAA0634	p.D136N	1	1	0	1	0	0	0	0.454	0.074	0	0
O75129	ASTN2 KIAA0634	p.D294H	1	1	0	1	0	0	0	0.658	0.064	0	0
O75129	ASTN2 KIAA0634	p.S698F	1	1	0	0	1	0	0	0.389	0.062	0	0
Q8IXJ9	ASXL1 KIAA0978	p.P1334L	1	1	0	0	1	0	0	0.513	0.052	0	0
Q8IXJ9	ASXL1 KIAA0978	p.R421G	1	1	0	1	1	0	0	0.63	0.041	0	0
Q76L83	ASXL2 ASXH2 KIAA1685	p.A1041S	1	1	0	0	1	0	0	0.531	0.064	0	0
Q76L83	ASXL2 ASXH2 KIAA1685	p.D560H	1	1	0	1	0	0	0	0.622	0.054	0	0
Q9C0F0	ASXL3 KIAA1713	p.A980D	1	1	0	1	1	0	0	0.649	0.033	0	0
Q9C0F0	ASXL3 KIAA1713	p.D1612N	1	1	0	1	0	0	0	0.487	0.049	0	0
Q9C0F0	ASXL3 KIAA1713	p.D891N	1	1	0	1	0	0	0	0.539	0.053	0	0
Q9C0F0	ASXL3 KIAA1713	p.D985N	1	1	0	1	0	0	0	0.591	0.049	0	0
Q9C0F0	ASXL3 KIAA1713	p.E896V	1	1	0	1	1	0	0	0.608	0.058	0	0
Q9C0F0	ASXL3 KIAA1713	p.G1618R	2	1	0	1	1	0	0	0.454	0.045	0	0
Q9C0F0	ASXL3 KIAA1713	p.I982K	1	1	0	1	1	0	0	0.655	0.046	0	0
Q9C0F0	ASXL3 KIAA1713	p.K1953N	1	1	0	1	0	1	0	0.444	0.032	0	0
Q9C0F0	ASXL3 KIAA1713	p.Q1122R	1	1	0	1	0	0	0	0.641	0.06	0	0
Q9C0F0	ASXL3 KIAA1713	p.R989Q	1	1	0	1	0	0	0	0.572	0.04	0	0
Q9C0F0	ASXL3 KIAA1713	p.S1017F	1	1	0	0	1	0	0	0.724	0.029	1	0
Q8WWH4	ASZ1 ALP1 ANKL1 C7orf7 GASZ	p.E431K	1	1	0	1	0	0	0	0.414	0.099	0	0
O60312	ATP10A ATP10C ATPVA ATPVC KIAA0566	p.D869H	1	1	0	1	0	0	0	0.324	0.064	0	0
O60312	ATP10A ATP10C ATPVA ATPVC KIAA0566	p.P756L	2	1	0	0	1	0	0	0.396	0.055	0	0
O60312	ATP10A ATP10C ATPVA ATPVC KIAA0566	p.R1422M	1	1	0	1	1	0	0	0.453	0.086	0	0
O60312	ATP10A ATP10C ATPVA ATPVC KIAA0566	p.R612M	1	1	0	1	1	0	0	0.584	0.073	0	0
O60312	ATP10A ATP10C ATPVA ATPVC KIAA0566	p.R754W	1	1	0	1	1	0	0	0.402	0.056	0	0
O60312	ATP10A ATP10C ATPVA ATPVC KIAA0566	p.R866C	1	1	0	1	0	0	0	0.317	0.073	0	0
O60312	ATP10A ATP10C ATPVA ATPVC KIAA0566	p.S1431I	1	1	0	0	1	0	0	0.514	0.062	0	0
O94823	ATP10B ATPVB KIAA0715	p.D676G	1	1	0	1	1	0	0	0.547	0.068	0	0
O94823	ATP10B ATPVB KIAA0715	p.G672C	1	1	0	0	1	0	0	0.479	0.066	0	0
O94823	ATP10B ATPVB KIAA0715	p.G975E	1	1	0	1	1	0	0	0.532	0.073	0	0
O94823	ATP10B ATPVB KIAA0715	p.P33L	1	1	0	0	1	0	0	0.481	0.087	0	0
Q9P241	ATP10D ATPVD KIAA1487	p.D24N	1	1	0	1	0	0	0	0.644	0.077	0	0
Q9P241	ATP10D ATPVD KIAA1487	p.D981N	1	1	0	1	0	0	0	0.401	0.083	0	0
Q9P241	ATP10D ATPVD KIAA1487	p.E215G	1	1	0	1	1	0	0	0.456	0.066	0	0
Q9P241	ATP10D ATPVD KIAA1487	p.E873Q	1	1	0	1	0	0	0	0.397	0.076	0	0
Q9P241	ATP10D ATPVD KIAA1487	p.L555H	1	1	0	1	1	0	0	0.484	0.089	0	0
Q9P241	ATP10D ATPVD KIAA1487	p.P59L	1	1	0	0	1	0	0	0.582	0.07	0	0
Q9P241	ATP10D ATPVD KIAA1487	p.R565L	1	1	0	1	1	0	0	0.496	0.141	0	0
Q9P241	ATP10D ATPVD KIAA1487	p.R989G	1	1	0	1	1	0	0	0.419	0.11	0	0
Q9P241	ATP10D ATPVD KIAA1487	p.S25L	1	1	0	0	1	0	0	0.671	0.079	0	0
P98196	ATP11A ATPIH ATPIS KIAA1021	p.A851D	1	1	0	1	1	0	0	0.38	0.063	0	0
P98196	ATP11A ATPIH ATPIS KIAA1021	p.D774H	1	1	0	1	0	0	0	0.524	0.083	0	0
P98196	ATP11A ATPIH ATPIS KIAA1021	p.E38Q	2	1	0	1	0	0	0	0.644	0.089	0	0
P98196	ATP11A ATPIH ATPIS KIAA1021	p.G748E	1	1	0	1	1	0	0	0.457	0.08	0	0
Q9Y2G3	ATP11B ATPIF ATPIR KIAA0956	p.D116G	1	1	0	1	1	0	0	0.346	0.087	0	0
Q9Y2G3	ATP11B ATPIF ATPIR KIAA0956	p.D851H	1	1	0	1	0	0	0	0.389	0.059	0	0
Q9Y2G3	ATP11B ATPIF ATPIR KIAA0956	p.E439K	1	1	0	1	0	0	0	0.463	0.09	0	0
Q9Y2G3	ATP11B ATPIF ATPIR KIAA0956	p.T442P	1	1	0	0	0	0	1	0.427	0.086	0	0
Q8NB49	ATP11C ATPIG ATPIQ	p.E386K	1	1	0	1	0	0	0	0.479	0.077	0	0
Q8NB49	ATP11C ATPIG ATPIQ	p.R19G	1	1	0	1	1	0	0	0.463	0.148	0	0
Q8NB49	ATP11C ATPIG ATPIQ	p.R524T	1	1	0	1	0	0	0	0.433	0.128	0	0
P54707	ATP12A ATP1AL1	p.C226G	1	1	0	0	1	0	0	0.427	0.151	0	0
P54707	ATP12A ATP1AL1	p.K30N	1	1	0	1	0	1	0	0.719	0.132	1	0
P54707	ATP12A ATP1AL1	p.R227P	1	1	0	1	0	0	0	0.425	0.318	0	1
P54707	ATP12A ATP1AL1	p.Y31H	1	1	0	1	0	0	0	0.724	0.163	1	0
Q9HD20	ATP13A1 ATP13A KIAA1825 CGI-152	p.R893L	1	1	0	1	1	0	0	0.545	0.14	0	0
Q9NQ11	ATP13A2 PARK9	p.S894L	1	1	0	0	1	0	0	0.361	0.074	0	0
Q9NQ11	ATP13A2 PARK9	p.S926A	1	1	0	0	1	0	0	0.252	0.065	0	0
Q9H7F0	ATP13A3 AFURS1	p.A885T	1	1	0	0	1	0	0	0.302	0.042	0	0
Q9H7F0	ATP13A3 AFURS1	p.D1064N	1	1	0	1	0	0	0	0.34	0.1	0	0
Q9H7F0	ATP13A3 AFURS1	p.E5K	1	1	0	1	0	0	0	0.575	0.106	0	0
Q9H7F0	ATP13A3 AFURS1	p.G882C	1	1	0	0	1	0	0	0.308	0.046	0	0
Q4VNC1	ATP13A4 UNQ3052/PRO9871	p.G1181E	1	1	0	1	1	0	0	0.648	0.074	0	0
Q4VNC1	ATP13A4 UNQ3052/PRO9871	p.R1180S	1	1	0	1	0	0	0	0.64	0.105	0	0
Q4VNC0	ATP13A5 UNQ488/PRO1004	p.E774K	2	1	0	1	0	0	0	0.627	0.067	0	0
P05023	ATP1A1	p.D230A	1	1	0	1	1	0	0	0.431	0.107	0	0
P05023	ATP1A1	p.D897N	1	1	0	1	0	0	0	0.331	0.079	0	0
P05023	ATP1A1	p.G408D	1	1	0	1	1	0	0	0.324	0.099	0	0
P50993	ATP1A2 KIAA0778	p.R514Q	1	1	0	1	0	0	0	0.38	0.099	0	0
P50993	ATP1A2 KIAA0778	p.R890Q	1	1	0	1	0	0	0	0.466	0.096	0	0
Q13733	ATP1A4 ATP1AL2	p.D898H	1	1	0	1	0	0	0	0.397	0.078	0	0
Q13733	ATP1A4 ATP1AL2	p.E407Q	1	1	0	1	0	0	0	0.431	0.103	0	0
Q13733	ATP1A4 ATP1AL2	p.E905K	1	1	0	1	0	0	0	0.323	0.1	0	0
Q13733	ATP1A4 ATP1AL2	p.G387S	1	1	0	0	1	0	0	0.303	0.059	0	0
P14415	ATP1B2	p.E136K	3	1	0	1	0	0	0	0.642	0.124	0	0
P14415	ATP1B2	p.R130C	1	1	0	1	0	0	0	0.672	0.177	0	0
Q9UN42	ATP1B4	p.A27V	1	1	0	0	0	0	0	0.766	0.069	1	0
Q9UN42	ATP1B4	p.D22N	1	1	0	1	0	0	0	0.869	0.076	1	0
Q9UN42	ATP1B4	p.P11S	1	1	0	0	0	0	0	0.856	0.517	1	1
Q9UN42	ATP1B4	p.P14S	1	1	0	0	0	0	0	0.879	0.404	1	1
Q9UN42	ATP1B4	p.R18H	1	1	0	0	0	0	0	0.897	0.181	1	0
Q9UN42	ATP1B4	p.R9S	1	1	0	1	0	0	0	0.842	0.449	1	1
P20020	ATP2B1 PMCA1	p.D475A	1	1	0	1	1	0	0	0.291	0.045	0	0
P20020	ATP2B1 PMCA1	p.E663K	1	1	0	1	0	0	0	0.47	0.069	0	0
P20020	ATP2B1 PMCA1	p.T479I	1	1	0	0	1	0	0	0.311	0.048	0	0
Q01814	ATP2B2 PMCA2	p.E523K	1	1	0	1	0	0	0	0.402	0.094	0	0
Q01814	ATP2B2 PMCA2	p.K500N	1	1	0	1	0	1	0	0.309	0.051	0	0
Q16720	ATP2B3	p.E1168K	1	1	0	1	0	0	0	0.645	0.103	0	0
Q16720	ATP2B3	p.N742D	1	1	0	1	0	0	0	0.43	0.163	0	0
Q16720	ATP2B3	p.R1170C	1	1	0	1	0	0	0	0.634	0.144	0	0
Q16720	ATP2B3	p.R739Q	1	1	0	1	0	0	0	0.452	0.16	0	0
Q16720	ATP2B3	p.R741C	1	1	0	1	0	0	0	0.452	0.204	0	0
Q16720	ATP2B3	p.Y489C	1	1	0	0	0	0	1	0.383	0.341	0	1
O75185	ATP2C2 KIAA0703 SPCA2	p.E403K	1	1	0	1	0	0	0	0.359	0.099	0	0
O75185	ATP2C2 KIAA0703 SPCA2	p.Q412L	1	1	0	0	1	0	0	0.273	0.153	0	0
Q8TBG4	ETNPPL AGXT2L1	p.E180K	1	1	0	1	0	0	0	0.634	0.12	0	0
Q8TBG4	ETNPPL AGXT2L1	p.G176E	1	1	0	1	1	0	0	0.681	0.117	0	0
Q8TBG4	ETNPPL AGXT2L1	p.R179T	1	1	0	1	0	0	0	0.687	0.141	0	0
Q8IUZ5	PHYKPL AGXT2L2 PP9286	p.P177S	1	1	0	0	0	0	0	0.711	0.121	1	0
Q8IUZ5	PHYKPL AGXT2L2 PP9286	p.R24T	1	1	0	1	0	0	0	0.603	0.17	0	0
Q5T6C5	ATXN7L2	p.E199K	1	1	0	1	0	0	0	0.713	0.1	1	0
Q5T6C5	ATXN7L2	p.R409W	1	1	0	1	1	0	0	0.547	0.13	0	0
Q5T6C5	ATXN7L2	p.R434Q	1	1	0	1	0	0	0	0.618	0.077	0	0
Q9Y2Q0	ATP8A1 ATPIA	p.A610P	1	1	0	0	1	0	0	0.281	0.058	0	0
Q9Y2Q0	ATP8A1 ATPIA	p.E35K	1	1	0	1	0	0	0	0.594	0.076	0	0
Q9Y2Q0	ATP8A1 ATPIA	p.E438Q	1	1	0	1	0	0	0	0.455	0.1	0	0
Q9Y2Q0	ATP8A1 ATPIA	p.S829F	1	1	0	0	1	0	0	0.307	0.084	0	0
Q9NTI2	ATP8A2 ATPIB	p.D398N	1	1	0	1	0	0	0	0.369	0.08	0	0
Q9NTI2	ATP8A2 ATPIB	p.G403E	1	1	0	1	1	0	0	0.404	0.079	0	0
Q9NTI2	ATP8A2 ATPIB	p.G827R	1	1	0	1	1	0	0	0.248	0.059	0	0
Q9NTI2	ATP8A2 ATPIB	p.R216P	1	1	0	1	0	0	0	0.381	0.097	0	0
O43520	ATP8B1 ATPIC FIC1 PFIC	p.Q16E	1	1	0	1	0	0	0	0.806	0.097	1	0
O43520	ATP8B1 ATPIC FIC1 PFIC	p.R775T	1	1	0	1	0	0	0	0.499	0.341	0	1
O43520	ATP8B1 ATPIC FIC1 PFIC	p.T1204M	1	1	0	0	1	0	0	0.612	0.13	0	0
O60423	ATP8B3 ATP1K FOS37502_2	p.D859N	1	1	0	1	0	0	0	0.483	0.103	0	0
O60423	ATP8B3 ATP1K FOS37502_2	p.G274E	1	1	0	1	1	0	0	0.23	0.066	0	0
O60423	ATP8B3 ATP1K FOS37502_2	p.R889C	1	1	0	1	0	0	0	0.416	0.101	0	0
Q8TF62	ATP8B4 KIAA1939	p.D422Y	1	1	0	1	0	0	0	0.383	0.124	0	0
Q8TF62	ATP8B4 KIAA1939	p.D928N	1	1	0	1	0	0	0	0.3	0.142	0	0
Q8TF62	ATP8B4 KIAA1939	p.Q932K	1	1	0	1	0	0	0	0.241	0.175	0	0
Q8TF62	ATP8B4 KIAA1939	p.R1121C	1	1	0	1	0	0	0	0.603	0.268	0	0
Q8TF62	ATP8B4 KIAA1939	p.S1123L	1	1	0	0	1	0	0	0.594	0.22	0	0
Q8TF62	ATP8B4 KIAA1939	p.S728F	1	1	0	0	1	0	1	0.338	0.222	0	0
Q6PL18	ATAD2 L16 PRO2000	p.E396K	1	1	0	1	0	0	0	0.543	0.071	0	0
Q6PL18	ATAD2 L16 PRO2000	p.N319S	1	1	0	0	0	0	0	0.729	0.067	1	0
Q6PL18	ATAD2 L16 PRO2000	p.N349K	1	1	0	1	0	0	0	0.606	0.031	0	0
Q6PL18	ATAD2 L16 PRO2000	p.R332T	1	1	0	1	0	0	0	0.774	0.076	1	0
Q6PL18	ATAD2 L16 PRO2000	p.R351Q	1	1	0	1	0	0	0	0.587	0.038	0	0
Q6PL18	ATAD2 L16 PRO2000	p.R722T	1	1	0	1	0	0	0	0.444	0.06	0	0
Q6PL18	ATAD2 L16 PRO2000	p.S357R	1	1	0	1	0	0	0	0.601	0.063	0	0
Q6PL18	ATAD2 L16 PRO2000	p.S360L	1	1	0	0	1	0	1	0.562	0.062	0	0
Q96QE3	ATAD5 C17orf41 FRAG1	p.A1238G	1	1	0	0	0	0	0	0.711	0.039	1	0
Q96QE3	ATAD5 C17orf41 FRAG1	p.D1698Y	1	1	0	1	0	0	0	0.424	0.037	0	0
Q96QE3	ATAD5 C17orf41 FRAG1	p.G1699R	1	1	0	1	1	0	0	0.417	0.033	0	0
Q96QE3	ATAD5 C17orf41 FRAG1	p.N1425I	1	1	0	0	1	0	0	0.398	0.041	0	0
Q9ULI0	ATAD2B KIAA1240	p.A356T	1	1	0	0	1	0	0	0.501	0.041	0	0
Q9NVI7	ATAD3A	p.Q268R	1	1	0	1	0	0	0	0.44	0.159	0	0
P18846	ATF1	p.D82V	1	1	0	1	1	0	0	0.594	0.381	0	1
P18846	ATF1	p.L71I	1	1	0	0	0	0	0	0.796	0.309	1	0
P18848	ATF4 CREB2 TXREB	p.G220C	1	1	0	0	1	0	0	0.567	0.18	0	0
P18848	ATF4 CREB2 TXREB	p.S215L	1	1	0	0	1	0	1	0.529	0.145	0	0
P18848	ATF4 CREB2 TXREB	p.T213I	1	1	0	0	1	0	0	0.599	0.131	0	0
P18850	ATF6	p.R158M	1	1	0	1	1	0	0	0.489	0.246	0	0
Q99941	ATF6B CREBL1 G13	p.R588L	1	1	0	1	1	0	0	0.626	0.088	0	0
O75143	ATG13 KIAA0652	p.T253A	1	1	0	0	1	0	1	0.465	0.198	0	0
Q9Y4P1	ATG4B APG4B AUTL1 KIAA0943	p.T233R	1	1	0	1	0	0	0	0.409	0.073	0	0
Q86TL0	ATG4D APG4D AUTL4	p.S468Y	1	1	0	0	0	0	1	0.56	0.107	0	0
O95352	ATG7 APG7L	p.K48N	1	1	0	1	0	1	0	0.764	0.074	1	0
O95352	ATG7 APG7L	p.P44S	1	1	0	0	0	0	0	0.704	0.073	1	0
O95352	ATG7 APG7L	p.S608I	1	1	0	0	1	0	0	0.421	0.07	0	0
O95352	ATG7 APG7L	p.Y88D	1	1	0	1	0	0	0	0.44	0.1	0	0
Q7Z3C6	ATG9A APG9L1	p.L652V	1	1	0	0	0	0	0	0.626	0.345	0	1
Q8N6G6	ADAMTSL1 ADAMTSR1 C9orf94 UNQ528/PRO1071	p.D114N	1	1	0	1	0	0	0	0.455	0.056	0	0
Q8N6G6	ADAMTSL1 ADAMTSR1 C9orf94 UNQ528/PRO1071	p.E589K	1	1	0	1	0	0	0	0.537	0.065	0	0
Q8N6G6	ADAMTSL1 ADAMTSR1 C9orf94 UNQ528/PRO1071	p.G34D	1	1	0	1	1	0	0	0.606	0.053	0	0
P82987	ADAMTSL3 KIAA1233	p.E53D	1	1	0	0	0	0	0	0.708	0.058	1	0
P82987	ADAMTSL3 KIAA1233	p.Q54K	1	1	0	1	0	0	0	0.724	0.059	1	0
P82987	ADAMTSL3 KIAA1233	p.R59C	1	1	0	1	0	0	0	0.73	0.058	1	0
P82987	ADAMTSL3 KIAA1233	p.R69G	1	1	0	1	1	0	0	0.533	0.066	0	0
P82987	ADAMTSL3 KIAA1233	p.T644M	1	1	0	0	1	0	0	0.525	0.053	0	0
Q6UY14	ADAMTSL4 TSRC1 PP1396 UNQ2803/PRO34012	p.R147W	1	1	0	1	1	0	0	0.635	0.036	0	0
Q8WXF7	ATL1 GBP3 SPG3A	p.D7G	1	1	0	1	1	0	0	0.69	0.146	0	0
Q8NHH9	ATL2 ARL6IP2	p.S34L	1	1	0	0	1	0	1	0.613	0.212	0	0
Q13315	ATM	p.D2913H	1	1	0	1	0	0	0	0.406	0.013	0	0
Q13315	ATM	p.D841Y	1	1	0	1	0	0	0	0.425	0.019	0	0
Q13315	ATM	p.D863N	1	1	0	1	0	0	0	0.52	0.02	0	0
Q13315	ATM	p.D868G	1	1	0	1	1	0	0	0.449	0.018	0	0
Q13315	ATM	p.G844R	1	1	0	1	1	0	0	0.488	0.019	0	0
P54259	ATN1 D12S755E DRPLA	p.G110R	1	1	0	1	1	0	0	0.562	0.062	0	0
P54259	ATN1 D12S755E DRPLA	p.S103C	2	1	0	0	0	0	1	0.557	0.114	0	0
P20648	ATP4A	p.A4V	1	1	0	0	0	0	0	0.741	0.09	1	0
P20648	ATP4A	p.D853Y	1	1	0	1	0	0	0	0.448	0.107	0	0
P20648	ATP4A	p.K42N	1	1	0	1	0	1	0	0.771	0.082	1	0
P20648	ATP4A	p.S227Y	1	1	0	0	0	0	1	0.426	0.091	0	0
P20648	ATP4A	p.S418L	1	1	0	0	1	0	0	0.413	0.104	0	0
P51164	ATP4B	p.G90R	1	1	0	1	1	0	0	0.548	0.104	0	0
Q04656	ATP7A MC1 MNK	p.A1145P	1	1	0	0	1	0	0	0.407	0.074	0	0
Q04656	ATP7A MC1 MNK	p.D1151H	1	1	0	1	0	0	0	0.434	0.08	0	0
Q04656	ATP7A MC1 MNK	p.N1144I	1	1	0	0	1	0	0	0.406	0.076	0	0
Q04656	ATP7A MC1 MNK	p.N468I	1	1	0	0	1	0	0	0.507	0.087	0	0
Q04656	ATP7A MC1 MNK	p.S466L	1	1	0	0	1	0	0	0.503	0.083	0	0
Q04656	ATP7A MC1 MNK	p.T465A	1	1	0	0	1	0	1	0.501	0.083	0	0
P35670	ATP7B PWD WC1 WND	p.D853H	1	1	0	1	0	0	0	0.337	0.063	0	0
P35670	ATP7B PWD WC1 WND	p.G1158S	1	1	0	0	1	0	0	0.453	0.07	0	0
P35670	ATP7B PWD WC1 WND	p.G1449E	1	1	0	1	1	0	0	0.713	0.06	1	0
P35670	ATP7B PWD WC1 WND	p.R1411Q	1	1	0	1	0	0	0	0.656	0.086	0	0
P35670	ATP7B PWD WC1 WND	p.R27C	1	1	0	1	0	0	0	0.622	0.111	0	0
O75110	ATP9A ATPIIA KIAA0611	p.D50H	1	1	0	1	0	0	0	0.553	0.085	0	0
O75110	ATP9A ATPIIA KIAA0611	p.D557N	1	1	0	1	0	0	0	0.363	0.067	0	0
O75110	ATP9A ATPIIA KIAA0611	p.D785G	1	1	0	1	1	0	0	0.294	0.051	0	0
O75110	ATP9A ATPIIA KIAA0611	p.N56I	2	1	0	0	1	0	0	0.617	0.081	0	0
O43861	ATP9B ATPIIB NEO1L HUSSY-20	p.E704Q	1	1	0	1	0	0	0	0.401	0.115	0	0
O43861	ATP9B ATPIIB NEO1L HUSSY-20	p.Q42E	1	1	0	1	0	0	0	0.696	0.132	0	0
P06576	ATP5F1B ATP5B ATPMB ATPSB	p.D365G	1	1	0	1	1	0	0	0.512	0.106	0	0
P06576	ATP5F1B ATP5B ATPMB ATPSB	p.R18Q	1	1	0	1	0	0	0	0.7	0.214	1	0
P06576	ATP5F1B ATP5B ATPMB ATPSB	p.S25L	1	1	0	0	1	0	1	0.575	0.127	0	0
P06576	ATP5F1B ATP5B ATPMB ATPSB	p.Y331C	1	1	0	0	0	0	1	0.401	0.148	0	0
P36542	ATP5F1C ATP5C ATP5C1 ATP5CL1	p.D224A	1	1	0	1	1	0	0	0.561	0.163	0	0
P48047	ATP5PO ATP5O ATPO	p.R11W	1	1	0	1	1	0	0	0.645	0.426	0	1
P48047	ATP5PO ATP5O ATPO	p.R14Q	1	1	0	1	0	0	0	0.644	0.345	0	1
P48047	ATP5PO ATP5O ATPO	p.S10F	1	1	0	0	1	0	1	0.645	0.209	0	0
Q6RW13	AGTRAP ATRAP	p.D137H	1	1	0	1	0	0	0	0.692	0.333	0	1
Q6RW13	AGTRAP ATRAP	p.E140A	1	1	0	1	1	0	0	0.667	0.432	0	1
Q6RW13	AGTRAP ATRAP	p.R111Q	1	1	0	1	0	0	0	0.556	0.461	0	1
Q6RW13	AGTRAP ATRAP	p.R113H	1	1	0	0	0	0	0	0.56	0.574	0	1
Q5VV63	ATRNL1 KIAA0534	p.D1187Y	1	1	0	1	0	0	0	0.481	0.061	0	0
Q5VV63	ATRNL1 KIAA0534	p.G1046S	1	1	0	0	1	0	0	0.399	0.051	0	0
Q5VV63	ATRNL1 KIAA0534	p.P1299A	1	1	0	0	1	0	0	0.553	0.065	0	0
Q5VV63	ATRNL1 KIAA0534	p.P838L	1	1	0	0	1	0	0	0.458	0.059	0	0
O75882	ATRN KIAA0548 MGCA	p.Y744H	1	1	0	1	0	0	0	0.537	0.056	0	0
P46100	ATRX RAD54L XH2	p.G1945E	1	1	0	1	1	0	0	0.566	0.021	0	0
P46100	ATRX RAD54L XH2	p.G614D	1	1	0	1	1	0	0	0.617	0.023	0	0
P46100	ATRX RAD54L XH2	p.R1742G	1	1	0	1	1	0	0	0.529	0.019	0	0
P46100	ATRX RAD54L XH2	p.R1779I	1	1	0	1	1	0	0	0.368	0.023	0	0
Q13535	ATR FRP1	p.S621R	1	1	0	1	0	0	0	0.319	0.014	0	0
Q9H324	ADAMTS10	p.E225Q	1	1	0	1	0	0	0	0.558	0.071	0	0
Q9H324	ADAMTS10	p.I345T	1	1	0	0	1	0	0	0.37	0.046	0	0
P58397	ADAMTS12 UNQ1918/PRO4389	p.N1006K	1	1	0	1	0	0	0	0.638	0.054	0	0
P58397	ADAMTS12 UNQ1918/PRO4389	p.R374C	1	1	0	1	0	0	0	0.268	0.055	0	0
P58397	ADAMTS12 UNQ1918/PRO4389	p.T1114I	1	1	0	0	1	0	0	0.4	0.05	0	0
Q76LX8	ADAMTS13 C9orf8 UNQ6102/PRO20085	p.R1094C	1	1	0	1	0	0	0	0.578	0.061	0	0
Q8TE57	ADAMTS16 KIAA2029	p.E288K	1	1	0	1	0	0	0	0.355	0.068	0	0
Q8TE57	ADAMTS16 KIAA2029	p.E826K	1	1	0	1	0	0	0	0.44	0.07	0	0
Q8TE57	ADAMTS16 KIAA2029	p.G58D	1	1	0	1	1	0	0	0.677	0.058	0	0
Q8TE57	ADAMTS16 KIAA2029	p.R276W	1	1	0	1	1	0	0	0.526	0.066	0	0
Q8TE57	ADAMTS16 KIAA2029	p.R820Q	1	1	0	1	0	0	0	0.47	0.068	0	0
Q8TE60	ADAMTS18 ADAMTS21	p.E175K	1	1	0	1	0	0	0	0.491	0.063	0	0
Q8TE60	ADAMTS18 ADAMTS21	p.E208V	1	1	0	1	1	0	0	0.6	0.054	0	0
Q8TE60	ADAMTS18 ADAMTS21	p.E645K	1	1	0	1	0	0	0	0.323	0.048	0	0
Q8TE60	ADAMTS18 ADAMTS21	p.F273L	1	1	0	0	0	0	0	0.731	0.066	1	0
Q8TE60	ADAMTS18 ADAMTS21	p.G216V	1	1	0	0	0	0	0	0.708	0.042	1	0
Q8TE60	ADAMTS18 ADAMTS21	p.G219D	2	1	0	1	1	0	0	0.656	0.053	0	0
Q8TE60	ADAMTS18 ADAMTS21	p.L271V	1	1	0	0	0	0	0	0.729	0.062	1	0
Q8TE60	ADAMTS18 ADAMTS21	p.P218H	1	1	0	1	0	0	0	0.714	0.052	1	0
Q8TE60	ADAMTS18 ADAMTS21	p.P262L	1	1	0	0	1	0	0	0.617	0.051	0	0
Q8TE60	ADAMTS18 ADAMTS21	p.R1094Q	2	1	0	1	0	0	0	0.484	0.054	0	0
Q8TE60	ADAMTS18 ADAMTS21	p.R1097C	1	1	0	1	0	0	0	0.451	0.054	0	0
Q8TE60	ADAMTS18 ADAMTS21	p.R172G	1	1	0	1	1	0	0	0.525	0.08	0	0
Q8TE60	ADAMTS18 ADAMTS21	p.R272K	1	1	0	0	0	0	0	0.728	0.066	1	0
Q8TE60	ADAMTS18 ADAMTS21	p.R830S	1	1	0	1	0	0	0	0.542	0.065	0	0
Q8TE60	ADAMTS18 ADAMTS21	p.S220F	1	1	0	0	1	0	0	0.624	0.062	0	0
Q8TE60	ADAMTS18 ADAMTS21	p.S824F	1	1	0	0	1	0	0	0.478	0.057	0	0
P59510	ADAMTS20	p.E176K	1	1	0	1	0	0	0	0.459	0.057	0	0
P59510	ADAMTS20	p.F215C	1	1	0	0	1	0	0	0.453	0.063	0	0
P59510	ADAMTS20	p.G591R	1	1	0	1	1	0	0	0.502	0.047	0	0
P59510	ADAMTS20	p.G984R	1	1	0	1	1	0	0	0.341	0.036	0	0
P59510	ADAMTS20	p.G985E	1	1	0	1	1	0	0	0.366	0.037	0	0
P59510	ADAMTS20	p.H179Q	1	1	0	1	0	0	0	0.483	0.057	0	0
P59510	ADAMTS20	p.Q1276L	2	1	0	0	1	0	0	0.582	0.067	0	0
P59510	ADAMTS20	p.R482Q	2	1	0	1	0	0	0	0.475	0.058	0	0
P59510	ADAMTS20	p.R585C	1	1	0	1	0	0	0	0.476	0.051	0	0
P59510	ADAMTS20	p.R81C	2	1	0	1	0	0	0	0.539	0.061	0	0
P59510	ADAMTS20	p.R987M	1	1	0	1	1	0	0	0.431	0.046	0	0
P59510	ADAMTS20	p.R989Q	2	1	0	1	0	0	0	0.433	0.035	0	0
P59510	ADAMTS20	p.S481L	1	1	0	0	1	0	0	0.458	0.053	0	0
P59510	ADAMTS20	p.S991F	1	1	0	0	1	0	0	0.441	0.04	0	0
O15072	ADAMTS3 KIAA0366	p.D228N	1	1	0	1	0	0	0	0.429	0.081	0	0
O15072	ADAMTS3 KIAA0366	p.E178V	1	1	0	1	1	0	0	0.504	0.066	0	0
O15072	ADAMTS3 KIAA0366	p.H1069Y	1	1	0	1	0	0	0	0.556	0.056	0	0
O15072	ADAMTS3 KIAA0366	p.Y201F	1	1	0	0	1	0	0	0.499	0.059	0	0
O75173	ADAMTS4 KIAA0688 UNQ769/PRO1563	p.C423W	1	1	0	0	1	0	0	0.357	0.048	0	0
O75173	ADAMTS4 KIAA0688 UNQ769/PRO1563	p.R212C	1	1	0	1	0	0	0	0.687	0.092	0	0
Q9UNA0	ADAMTS5 ADAMTS11 ADMP2	p.D466Y	1	1	0	1	0	0	0	0.374	0.069	0	0
Q9UKP5	ADAMTS6	p.D360N	1	1	0	1	0	0	0	0.331	0.045	0	0
Q9UKP5	ADAMTS6	p.G339E	1	1	0	1	1	0	0	0.28	0.057	0	0
Q9UKP4	ADAMTS7	p.D1062N	1	1	0	1	0	0	0	0.687	0.054	0	0
Q9UKP4	ADAMTS7	p.K1219T	1	1	0	1	0	1	0	0.691	0.056	0	0
Q9UKP4	ADAMTS7	p.R232C	1	1	0	1	0	0	0	0.657	0.065	0	0
Q9UP79	ADAMTS8 METH2	p.P698L	1	1	0	0	1	0	0	0.394	0.088	0	0
Q9P2N4	ADAMTS9 KIAA1312	p.A1363T	1	1	0	0	1	0	0	0.471	0.045	0	0
Q9P2N4	ADAMTS9 KIAA1312	p.D196N	1	1	0	1	0	0	0	0.627	0.06	0	0
Q9P2N4	ADAMTS9 KIAA1312	p.P1316L	1	1	0	0	1	0	0	0.498	0.058	0	0
Q9P2N4	ADAMTS9 KIAA1312	p.Q200E	1	1	0	1	0	0	0	0.666	0.049	0	0
P17735	TAT	p.A39D	1	1	0	1	1	0	0	0.772	0.096	1	0
P17735	TAT	p.R37I	1	1	0	1	1	0	0	0.769	0.122	1	0
P0C7T5	ATXN1L BOAT BOAT1	p.R277Q	1	1	0	1	0	0	0	0.642	0.129	0	0
Q8WWM7	ATXN2L A2D A2LG A2LP A2RP	p.G320R	1	1	0	1	1	0	0	0.576	0.076	0	0
Q8WWM7	ATXN2L A2D A2LG A2LP A2RP	p.R321L	1	1	0	1	1	0	0	0.571	0.095	0	0
Q8WWM7	ATXN2L A2D A2LG A2LP A2RP	p.T322I	1	1	0	0	1	0	0	0.573	0.074	0	0
Q8WWM7	ATXN2L A2D A2LG A2LP A2RP	p.Y349C	1	1	0	0	0	0	1	0.764	0.058	1	0
Q99700	ATXN2 ATX2 SCA2 TNRC13	p.T1206S	1	1	0	0	0	0	1	0.448	0.13	0	0
P54252	ATXN3 ATX3 MJD MJD1 SCA3	p.R59H	1	1	0	0	0	0	0	0.77	0.319	1	1
P54252	ATXN3 ATX3 MJD MJD1 SCA3	p.T60M	1	1	0	0	1	0	0	0.773	0.273	1	0
O15265	ATXN7 SCA7	p.D383H	1	1	0	1	0	0	0	0.696	0.058	0	0
O15265	ATXN7 SCA7	p.N328K	1	1	0	1	0	0	0	0.664	0.059	0	0
O15265	ATXN7 SCA7	p.S187F	1	1	0	0	1	0	0	0.598	0.181	0	0
Q9H1Z8	ECRG4 C2orf40 UNQ761/PRO1508	p.G116D	1	1	0	1	1	0	0	0.677	0.2	0	0
Q9H1Z8	ECRG4 C2orf40 UNQ761/PRO1508	p.R109Q	1	1	0	1	0	0	0	0.556	0.299	0	0
O14965	AURKA AIK AIRK1 ARK1 AURA AYK1 BTAK IAK1 STK15 STK6	p.L26V	1	1	0	0	0	0	0	0.718	0.068	1	0
O14965	AURKA AIK AIRK1 ARK1 AURA AYK1 BTAK IAK1 STK15 STK6	p.V27M	1	1	0	0	0	0	0	0.718	0.075	1	0
Q96GD4	AURKB AIK2 AIM1 AIRK2 ARK2 STK1 STK12 STK5	p.R27Q	1	1	0	1	0	0	0	0.685	0.292	0	0
Q8WXX7	AUTS2 KIAA0442	p.P257L	1	1	0	0	1	0	0	0.572	0.062	0	0
Q8WXX7	AUTS2 KIAA0442	p.S150A	1	1	0	0	1	0	1	0.584	0.057	0	0
Q9NQS1	AVEN	p.E131Q	1	1	0	1	0	0	0	0.646	0.151	0	0
O75366	AVIL	p.K234N	1	1	0	1	0	1	0	0.506	0.103	0	0
P27037	ACVR2A ACVR2	p.C85G	1	1	0	0	1	0	0	0.407	0.059	0	0
P27037	ACVR2A ACVR2	p.R88S	1	1	0	1	0	0	0	0.417	0.085	0	0
Q6E213	AWAT2 DC4 DGAT2L4 MFAT WS	p.P221L	1	1	0	0	1	0	0	0.415	0.097	0	0
Q5T1B0	AXDND1 C1orf125	p.E36V	1	1	0	1	1	0	0	0.581	0.085	0	0
Q5T1B0	AXDND1 C1orf125	p.E863K	1	1	0	1	0	0	0	0.512	0.086	0	0
O15169	AXIN1 AXIN	p.E73Q	1	1	0	1	0	0	0	0.678	0.115	0	0
O15169	AXIN1 AXIN	p.R63L	1	1	0	1	1	0	0	0.643	0.201	0	0
Q9Y2T1	AXIN2	p.D268Y	1	1	0	1	0	0	0	0.475	0.127	0	0
Q9Y2T1	AXIN2	p.D316H	1	1	0	1	0	0	0	0.491	0.093	0	0
Q9Y2T1	AXIN2	p.G321R	1	1	0	1	1	0	0	0.615	0.096	0	0
Q9Y2T1	AXIN2	p.T264M	1	1	0	0	1	0	0	0.415	0.098	0	0
Q9Y2T1	AXIN2	p.T315M	1	1	0	0	1	0	0	0.467	0.108	0	0
Q9Y2T1	AXIN2	p.T693M	1	1	0	0	1	0	1	0.603	0.094	0	0
Q07817	BCL2L1 BCL2L BCLX	p.S106R	1	1	0	1	0	0	0	0.548	0.19	0	0
O43521	BCL2L11 BIM	p.R84T	1	1	0	1	0	0	0	0.725	0.545	1	1
Q9BXK5	BCL2L13 MIL1 CD003	p.E219K	1	1	0	1	0	0	0	0.673	0.213	0	0
P04920	SLC4A2 AE2 EPB3L1 HKB3 MPB3L	p.E1233K	1	1	0	1	0	0	0	0.47	0.611	0	1
P04920	SLC4A2 AE2 EPB3L1 HKB3 MPB3L	p.E72K	1	1	0	1	0	0	0	0.729	0.173	1	0
P04920	SLC4A2 AE2 EPB3L1 HKB3 MPB3L	p.G866S	1	1	0	0	1	0	0	0.438	0.182	0	0
P04920	SLC4A2 AE2 EPB3L1 HKB3 MPB3L	p.P62L	1	1	0	0	1	0	0	0.699	0.114	0	0
Q96Q91	SLC4A9 AE4 SBC5	p.E204K	1	1	0	1	0	0	0	0.451	0.114	0	0
Q96Q91	SLC4A9 AE4 SBC5	p.N203K	1	1	0	1	0	0	0	0.427	0.123	0	0
P02730	SLC4A1 AE1 DI EPB3	p.R180C	1	1	0	1	0	0	0	0.46	0.235	0	0
P02730	SLC4A1 AE1 DI EPB3	p.R346C	1	1	0	1	0	0	0	0.635	0.197	0	0
P02730	SLC4A1 AE1 DI EPB3	p.R384C	1	1	0	1	0	0	0	0.661	0.297	0	0
P02730	SLC4A1 AE1 DI EPB3	p.R387Q	1	1	0	1	0	0	0	0.683	0.225	0	0
P02730	SLC4A1 AE1 DI EPB3	p.R432W	2	1	0	1	1	0	0	0.408	0.192	0	0
P02730	SLC4A1 AE1 DI EPB3	p.Y347F	1	1	0	0	1	0	1	0.638	0.206	0	0
Q9P2W7	B3GAT1 GLCATP	p.R175C	1	1	0	1	0	0	0	0.678	0.17	0	0
Q9P2W7	B3GAT1 GLCATP	p.T74K	1	1	0	1	0	0	0	0.527	0.14	0	0
O94766	B3GAT3	p.K163M	1	1	0	1	1	1	0	0.606	0.097	0	0
O94766	B3GAT3	p.N162K	1	1	0	1	0	0	0	0.546	0.095	0	0
O94766	B3GAT3	p.Q230E	1	1	0	1	0	0	0	0.482	0.161	0	0
Q8NCR0	B3GALNT2	p.Y317D	1	1	0	1	0	0	0	0.364	0.08	0	0
Q6Y288	B3GLCT B3GALTL B3GTL	p.G379C	1	1	0	0	1	0	0	0.473	0.124	0	0
Q7Z7M8	B3GNT8 B3GALT7 BGALT15	p.D114N	1	1	0	1	0	0	0	0.57	0.079	0	0
Q7Z7M8	B3GNT8 B3GALT7 BGALT15	p.R116S	1	1	0	1	0	0	0	0.6	0.093	0	0
Q6UX72	B3GNT9 UNQ1922/PRO4397	p.F84L	1	1	0	0	0	0	0	0.758	0.138	1	0
Q96L58	B3GALT6	p.P123R	1	1	0	1	0	0	0	0.367	0.087	0	0
Q00973	B4GALNT1 GALGT SIAT2	p.P507L	1	1	0	0	1	0	0	0.721	0.12	1	0
Q00973	B4GALNT1 GALGT SIAT2	p.Q231L	1	1	0	0	1	0	0	0.393	0.144	0	0
Q00973	B4GALNT1 GALGT SIAT2	p.R239Q	1	1	0	1	0	0	0	0.478	0.115	0	0
Q8NHY0	B4GALNT2 GALGT2	p.G148E	1	1	0	1	1	0	0	0.491	0.093	0	0
Q8NHY0	B4GALNT2 GALGT2	p.R123G	1	1	0	1	1	0	0	0.624	0.112	0	0
Q6L9W6	B4GALNT3	p.D94N	1	1	0	1	0	0	0	0.482	0.097	0	0
Q6L9W6	B4GALNT3	p.D96Y	1	1	0	1	0	0	0	0.473	0.101	0	0
Q6L9W6	B4GALNT3	p.H149N	1	1	0	1	0	0	0	0.386	0.114	0	0
Q6L9W6	B4GALNT3	p.R151C	1	1	0	1	0	0	0	0.391	0.122	0	0
Q6L9W6	B4GALNT3	p.R323Q	1	1	0	1	0	0	0	0.539	0.117	0	0
Q6L9W6	B4GALNT3	p.R403W	1	1	0	1	1	0	0	0.559	0.115	0	0
Q76KP1	B4GALNT4	p.M93T	1	1	0	0	1	0	0	0.596	0.05	0	0
Q76KP1	B4GALNT4	p.R240Q	1	1	0	1	0	0	0	0.642	0.058	0	0
Q76KP1	B4GALNT4	p.R815C	1	1	0	1	0	0	0	0.578	0.078	0	0
O60513	B4GALT4 UNQ552/PRO1109	p.R227C	1	1	0	1	0	0	0	0.583	0.125	0	0
O60513	B4GALT4 UNQ552/PRO1109	p.T69M	1	1	0	0	1	0	0	0.452	0.105	0	0
O43286	B4GALT5	p.D84G	1	1	0	1	1	0	0	0.613	0.142	0	0
O43286	B4GALT5	p.P103L	1	1	0	0	1	0	0	0.488	0.145	0	0
O43286	B4GALT5	p.R9L	1	1	0	1	1	0	0	0.622	0.212	0	0
O43286	B4GALT5	p.V80E	1	1	0	1	1	0	0	0.479	0.122	0	0
Q9UBX8	B4GALT6	p.G76R	1	1	0	1	1	0	0	0.463	0.107	0	0
Q9UPM9	B9D1 MKSR1	p.R140W	1	1	0	1	1	0	0	0.65	0.402	0	1
Q14032	BAAT	p.E37Q	1	1	0	1	0	0	0	0.484	0.135	0	0
P56817	BACE1 BACE KIAA1149	p.R122Q	2	1	0	1	0	0	0	0.556	0.131	0	0
Q9Y5Z0	BACE2 AEPLC ALP56 ASP21 CDA13 UNQ418/PRO852	p.I360T	1	1	0	0	1	0	0	0.571	0.067	0	0
Q9Y5Z0	BACE2 AEPLC ALP56 ASP21 CDA13 UNQ418/PRO852	p.R134S	1	1	0	1	0	0	0	0.476	0.136	0	0
O14867	BACH1	p.D482H	1	1	0	1	0	0	0	0.654	0.087	0	0
Q8TBE0	BAHD1 KIAA0945	p.A160D	1	1	0	1	1	0	0	0.513	0.126	0	0
Q8TBE0	BAHD1 KIAA0945	p.D158A	1	1	0	1	1	0	0	0.48	0.102	0	0
Q9UQB8	BAIAP2	p.D436V	1	1	0	1	1	0	0	0.61	0.197	0	0
Q9UQB8	BAIAP2	p.D438N	1	1	0	1	0	0	0	0.579	0.222	0	0
Q9UQB8	BAIAP2	p.D503H	1	1	0	1	0	0	0	0.632	0.127	0	0
Q9UQB8	BAIAP2	p.K147N	1	1	0	1	0	1	0	0.678	0.117	0	0
Q9UQB8	BAIAP2	p.S430F	1	1	0	0	1	0	0	0.664	0.259	0	0
Q13145	BAMBI NMA	p.H129Q	1	1	0	1	0	0	0	0.507	0.358	0	1
Q8NDB2	BANK1	p.D419Y	1	1	0	1	0	0	0	0.599	0.095	0	0
Q8NDB2	BANK1	p.D495N	1	1	0	1	0	0	0	0.698	0.073	0	0
Q8NDB2	BANK1	p.E413Q	1	1	0	1	0	0	0	0.529	0.084	0	0
Q9UHQ4	BCAP29 BAP29	p.D88N	1	1	0	1	0	0	0	0.479	0.254	0	0
Q99728	BARD1	p.P315L	1	1	0	0	1	0	0	0.607	0.1	0	0
Q99728	BARD1	p.T394A	1	1	0	0	1	0	1	0.487	0.13	0	0
Q9NY43	BARHL2	p.L143F	1	1	0	0	0	0	0	0.72	0.236	1	0
P35613	BSG UNQ6505/PRO21383	p.S111N	1	1	0	0	0	0	1	0.452	0.097	0	0
Q07812	BAX BCL2L4	p.R145P	1	1	0	1	0	0	0	0.495	0.332	0	1
Q9NRL2	BAZ1A ACF1 WCRF180 HSPC317	p.E1020K	1	1	0	1	0	0	0	0.421	0.061	0	0
Q9NRL2	BAZ1A ACF1 WCRF180 HSPC317	p.K1277N	1	1	0	1	0	1	0	0.71	0.048	1	0
Q9UIG0	BAZ1B WBSC10 WBSCR10 WBSCR9 WSTF	p.D192N	1	1	0	1	0	0	0	0.534	0.055	0	0
Q9UIG0	BAZ1B WBSC10 WBSCR10 WBSCR9 WSTF	p.M443V	1	1	0	0	0	0	0	0.755	0.072	1	0
Q9UIF9	BAZ2A KIAA0314 TIP5	p.R1101C	1	1	0	1	0	0	0	0.599	0.049	0	0
Q9UIF9	BAZ2A KIAA0314 TIP5	p.R1762W	1	1	0	1	1	0	0	0.594	0.092	0	0
Q9UIF8	BAZ2B KIAA1476	p.E1064Q	1	1	0	1	0	0	0	0.478	0.022	0	0
Q9UIF8	BAZ2B KIAA1476	p.E1452K	1	1	0	1	0	0	0	0.533	0.029	0	0
Q9UIF8	BAZ2B KIAA1476	p.E1774K	1	1	0	1	0	0	0	0.35	0.029	0	0
Q9UIF8	BAZ2B KIAA1476	p.H153Y	1	1	0	1	0	0	0	0.42	0.028	0	0
Q9UIF8	BAZ2B KIAA1476	p.R1565G	1	1	0	1	1	0	0	0.6	0.041	0	0
Q9UIF8	BAZ2B KIAA1476	p.R743C	1	1	0	1	0	0	0	0.545	0.042	0	0
Q9UIF8	BAZ2B KIAA1476	p.S532F	1	1	0	0	1	0	1	0.451	0.048	0	0
Q8NFJ9	BBS1 BBS2L2	p.R100Q	1	1	0	1	0	0	0	0.452	0.252	0	0
Q8NFJ9	BBS1 BBS2L2	p.R462C	1	1	0	1	0	0	0	0.435	0.193	0	0
Q9BXC9	BBS2	p.R374Q	1	1	0	1	0	0	0	0.473	0.102	0	0
Q96RK4	BBS4	p.T480M	2	1	0	0	1	0	0	0.761	0.125	1	0
Q8N3I7	BBS5	p.D12Y	1	1	0	1	0	0	0	0.68	0.182	0	0
Q8WY36	BBX HBP2	p.A249S	1	1	0	0	1	0	0	0.615	0.088	0	0
Q8WY36	BBX HBP2	p.A939T	1	1	0	0	1	0	0	0.634	0.065	0	0
Q8WY36	BBX HBP2	p.P782L	1	1	0	0	1	0	0	0.678	0.112	0	0
Q8WY36	BBX HBP2	p.R633Q	1	1	0	1	0	0	0	0.637	0.166	0	0
Q8WY36	BBX HBP2	p.S557I	1	1	0	0	1	0	1	0.712	0.104	1	0
Q8WY36	BBX HBP2	p.S96F	1	1	0	0	1	0	0	0.642	0.048	0	0
Q9H165	BCL11A CTIP1 EVI9 KIAA1809 ZNF856	p.D671N	1	1	0	1	0	0	0	0.596	0.099	0	0
Q9H165	BCL11A CTIP1 EVI9 KIAA1809 ZNF856	p.P359A	1	1	0	0	1	0	0	0.493	0.116	0	0
Q9C0K0	BCL11B CTIP2 RIT1	p.E123K	1	1	0	1	0	0	0	0.499	0.089	0	0
Q9C0K0	BCL11B CTIP2 RIT1	p.P408L	1	1	0	0	1	0	0	0.421	0.097	0	0
Q9C0K0	BCL11B CTIP2 RIT1	p.S563R	1	1	0	1	0	0	0	0.562	0.107	0	0
P50895	BCAM LU MSK19	p.E193K	1	1	0	1	0	0	0	0.635	0.102	0	0
P50895	BCAM LU MSK19	p.G189R	1	1	0	1	1	0	0	0.641	0.087	0	0
O75815	BCAR3 NSP2 SH2D3B UNQ271/PRO308	p.F174S	1	1	0	0	1	0	0	0.532	0.068	0	0
O75815	BCAR3 NSP2 SH2D3B UNQ271/PRO308	p.K414E	1	1	0	1	0	1	0	0.602	0.105	0	0
O75815	BCAR3 NSP2 SH2D3B UNQ271/PRO308	p.L476F	1	1	0	0	0	0	0	0.742	0.066	1	0
O75815	BCAR3 NSP2 SH2D3B UNQ271/PRO308	p.R177C	1	1	0	1	0	0	0	0.508	0.075	0	0
O75363	BCAS1 AIBC1 NABC1	p.E17K	1	1	0	1	0	0	0	0.676	0.132	0	0
O75363	BCAS1 AIBC1 NABC1	p.F193I	1	1	0	0	0	0	0	0.832	0.16	1	0
O75363	BCAS1 AIBC1 NABC1	p.L443M	1	1	0	0	0	0	0	0.772	0.181	1	0
O75363	BCAS1 AIBC1 NABC1	p.M450L	1	1	0	0	0	0	0	0.719	0.074	1	0
O75363	BCAS1 AIBC1 NABC1	p.N16K	1	1	0	1	0	0	0	0.677	0.132	0	0
O75363	BCAS1 AIBC1 NABC1	p.S442F	1	1	0	0	1	0	1	0.73	0.196	1	0
Q9H6U6	BCAS3	p.P481L	1	1	0	0	1	0	0	0.468	0.097	0	0
Q9HAY6	BCO1 BCDO BCDO1 BCMO1	p.E153K	1	1	0	1	0	0	0	0.369	0.087	0	0
O14874	BCKDK	p.A24T	1	1	0	0	1	0	0	0.652	0.123	0	0
P41182	BCL6 BCL5 LAZ3 ZBTB27 ZNF51	p.P417L	1	1	0	0	1	0	0	0.526	0.067	0	0
P41182	BCL6 BCL5 LAZ3 ZBTB27 ZNF51	p.R217Q	2	1	0	1	0	0	0	0.575	0.119	0	0
P41182	BCL6 BCL5 LAZ3 ZBTB27 ZNF51	p.R24S	1	1	0	1	0	0	0	0.495	0.144	0	0
Q86UU0	BCL9L DLNB11	p.D1115N	1	1	0	1	0	0	0	0.684	0.077	0	0
Q86UU0	BCL9L DLNB11	p.E1116K	1	1	0	1	0	0	0	0.686	0.086	0	0
O00512	BCL9	p.D106N	1	1	0	1	0	0	0	0.618	0.113	0	0
O00512	BCL9	p.S107P	1	1	0	0	0	0	1	0.614	0.09	0	0
Q9NYF8	BCLAF1 BTF KIAA0164	p.E201K	1	1	0	1	0	0	0	0.624	0.063	0	0
Q9NYF8	BCLAF1 BTF KIAA0164	p.G353D	1	1	0	1	1	0	0	0.641	0.035	0	0
Q9NYF8	BCLAF1 BTF KIAA0164	p.N221I	1	1	0	0	1	0	0	0.618	0.046	0	0
Q9NYF8	BCLAF1 BTF KIAA0164	p.R346S	1	1	0	1	0	0	0	0.743	0.048	1	0
Q9NYF8	BCLAF1 BTF KIAA0164	p.R448T	1	1	0	1	0	0	0	0.516	0.038	0	0
Q9NYF8	BCLAF1 BTF KIAA0164	p.R51C	1	1	0	1	0	0	0	0.623	0.05	0	0
Q9NYF8	BCLAF1 BTF KIAA0164	p.S225L	1	1	0	0	1	0	1	0.598	0.031	0	0
Q9NYF8	BCLAF1 BTF KIAA0164	p.S320P	1	1	0	0	0	0	1	0.737	0.027	1	0
Q9NYF8	BCLAF1 BTF KIAA0164	p.S345Y	1	1	0	0	0	0	1	0.742	0.042	1	0
Q5H9F3	BCORL1	p.A102T	1	1	0	0	1	0	0	0.642	0.058	0	0
Q5H9F3	BCORL1	p.P1218L	1	1	0	0	1	0	0	0.701	0.053	1	0
Q6W2J9	BCOR KIAA1575	p.D1593Y	1	1	0	1	0	0	0	0.505	0.082	0	0
Q6W2J9	BCOR KIAA1575	p.G632C	1	1	0	0	1	0	0	0.485	0.054	0	0
Q6W2J9	BCOR KIAA1575	p.K889N	1	1	0	1	0	1	0	0.462	0.05	0	0
Q6W2J9	BCOR KIAA1575	p.P1091L	1	1	0	0	1	0	0	0.56	0.06	0	0
Q6W2J9	BCOR KIAA1575	p.Y1350F	1	1	0	0	1	0	0	0.701	0.067	1	0
P11274	BCR BCR1 D22S11	p.E322Q	1	1	0	1	0	0	0	0.619	0.053	0	0
P11274	BCR BCR1 D22S11	p.R319W	1	1	0	1	1	0	0	0.642	0.093	0	0
P11274	BCR BCR1 D22S11	p.S156P	1	1	0	0	0	0	1	0.758	0.042	1	0
P11274	BCR BCR1 D22S11	p.S315C	1	1	0	0	0	0	1	0.651	0.067	0	0
P11274	BCR BCR1 D22S11	p.S459L	1	1	0	0	1	0	1	0.507	0.075	0	0
Q8NFC6	BOD1L1 BOD1L FAM44A KIAA1327	p.E2348G	1	1	0	1	1	0	0	0.549	0.015	0	0
Q8NFC6	BOD1L1 BOD1L FAM44A KIAA1327	p.G2684C	1	1	0	0	1	0	0	0.521	0.032	0	0
Q9BUT1	BDH2 DHRS6 SDR15C1 UNQ6308/PRO20933	p.S101L	1	1	0	0	1	0	1	0.464	0.162	0	0
Q02338	BDH1 BDH SDR9C1	p.R8I	1	1	0	1	1	0	0	0.65	0.388	0	1
A6H8Y1	BDP1 KIAA1241 KIAA1689 TFNR	p.R4S	1	1	0	1	0	0	0	0.804	0.038	1	0
Q9BUH8	BEGAIN KIAA1446	p.D425G	1	1	0	1	1	0	0	0.682	0.098	0	0
Q9BUH8	BEGAIN KIAA1446	p.R336L	1	1	0	1	1	0	0	0.609	0.128	0	0
Q8NDZ0	BEND2 CXorf20	p.S461I	1	1	0	0	1	0	0	0.423	0.102	0	0
Q6ZU67	BEND4 CCDC4	p.A277T	1	1	0	0	1	0	0	0.514	0.145	0	0
Q6ZU67	BEND4 CCDC4	p.L282R	1	1	0	1	1	0	0	0.46	0.309	0	0
Q7L4P6	BEND5 C1orf165	p.R269Q	1	1	0	1	0	0	0	0.524	0.222	0	0
Q7L4P6	BEND5 C1orf165	p.T271I	1	1	0	0	1	0	0	0.523	0.163	0	0
Q5SZJ8	BEND6 C6orf65	p.M36I	1	1	0	0	0	0	0	0.793	0.501	1	1
Q8NFU1	BEST2 VMD2L1	p.D303N	1	1	0	1	0	0	0	0.404	0.135	0	0
Q8NFU1	BEST2 VMD2L1	p.E172K	1	1	0	1	0	0	0	0.38	0.177	0	0
Q8NFU1	BEST2 VMD2L1	p.R168C	1	1	0	1	0	0	0	0.376	0.186	0	0
Q8NFU1	BEST2 VMD2L1	p.R356W	1	1	0	1	1	0	0	0.48	0.425	0	1
Q8N1M1	BEST3 VMD2L3	p.C355R	1	1	0	1	0	0	0	0.451	0.152	0	0
Q8N1M1	BEST3 VMD2L3	p.R414S	1	1	0	1	0	0	0	0.593	0.413	0	1
Q9HBH7	BEX1	p.E22K	1	1	0	1	0	0	0	0.676	0.413	0	1
Q9HBH7	BEX1	p.G31A	1	1	0	0	0	0	0	0.726	0.472	1	1
Q9NZS9	BFAR BAR RNF47	p.L20P	1	1	0	0	1	0	0	0.628	0.12	0	0
P16278	GLB1 ELNR1	p.D151N	1	1	0	1	0	0	0	0.303	0.061	0	0
P16278	GLB1 ELNR1	p.R148S	1	1	0	1	0	0	0	0.364	0.081	0	0
P16278	GLB1 ELNR1	p.S427R	1	1	0	1	0	0	0	0.38	0.082	0	0
P16278	GLB1 ELNR1	p.S543L	1	1	0	0	1	0	0	0.345	0.088	0	0
Q15582	TGFBI BIGH3	p.E126K	1	1	0	1	0	0	0	0.489	0.087	0	0
Q15582	TGFBI BIGH3	p.R124C	1	1	0	1	0	0	0	0.477	0.115	0	0
P08236	GUSB	p.A171T	1	1	0	0	1	0	0	0.482	0.068	0	0
P08236	GUSB	p.E60Q	1	1	0	1	0	0	0	0.66	0.105	0	0
Q8NFJ8	BHLHE22 BHLHB5 TNRC20	p.E157K	1	1	0	1	0	0	0	0.725	0.116	1	0
Q8NFJ8	BHLHE22 BHLHB5 TNRC20	p.R51Q	1	1	0	1	0	0	0	0.588	0.534	0	1
Q8NFJ8	BHLHE22 BHLHB5 TNRC20	p.S56F	1	1	0	0	1	0	0	0.555	0.667	0	1
O14503	BHLHE40 BHLHB2 DEC1 SHARP2 STRA13	p.D242H	1	1	0	1	0	0	0	0.414	0.129	0	0
O14503	BHLHE40 BHLHB2 DEC1 SHARP2 STRA13	p.D297N	1	1	0	1	0	0	0	0.559	0.128	0	0
O14503	BHLHE40 BHLHB2 DEC1 SHARP2 STRA13	p.R291Q	1	1	0	1	0	0	0	0.573	0.158	0	0
Q6PI77	BHLHB9 KIAA1701	p.A129D	1	1	0	1	1	0	0	0.58	0.117	0	0
Q6PI77	BHLHB9 KIAA1701	p.A250S	1	1	0	0	1	0	0	0.607	0.107	0	0
Q6PI77	BHLHB9 KIAA1701	p.A252S	1	1	0	0	1	0	0	0.572	0.102	0	0
Q6PI77	BHLHB9 KIAA1701	p.E171K	1	1	0	1	0	0	0	0.645	0.085	0	0
Q9H2M3	BHMT2	p.E344G	1	1	0	1	1	0	0	0.713	0.162	1	0
Q9H2M3	BHMT2	p.W343C	1	1	0	0	1	0	0	0.73	0.193	1	0
Q9H694	BICC1	p.R196Q	1	1	0	1	0	0	0	0.588	0.108	0	0
Q9H694	BICC1	p.S489R	1	1	0	1	0	0	0	0.3	0.099	0	0
Q96G01	BICD1	p.F893Y	1	1	0	0	1	0	0	0.622	0.141	0	0
Q96G01	BICD1	p.R653T	1	1	0	1	0	0	0	0.482	0.122	0	0
Q96G01	BICD1	p.S609T	1	1	0	0	0	0	1	0.478	0.189	0	0
Q8TD16	BICD2 KIAA0699	p.L132P	1	1	0	0	1	0	0	0.551	0.158	0	0
Q8TD16	BICD2 KIAA0699	p.L693P	1	1	0	0	1	0	0	0.491	0.117	0	0
Q8TD16	BICD2 KIAA0699	p.N550K	1	1	0	1	0	0	0	0.591	0.104	0	0
Q8TD16	BICD2 KIAA0699	p.R129C	1	1	0	1	0	0	0	0.563	0.179	0	0
Q8TD16	BICD2 KIAA0699	p.R551C	1	1	0	1	0	0	0	0.649	0.154	0	0
Q9Y6D6	ARFGEF1 ARFGEP1 BIG1	p.D391N	1	1	0	1	0	0	0	0.456	0.08	0	0
Q9Y6D6	ARFGEF1 ARFGEP1 BIG1	p.E281G	1	1	0	1	1	0	0	0.455	0.064	0	0
Q9Y6D6	ARFGEF1 ARFGEP1 BIG1	p.G1500S	1	1	0	0	1	0	0	0.307	0.054	0	0
Q9Y6D6	ARFGEF1 ARFGEP1 BIG1	p.G663R	1	1	0	1	1	0	0	0.522	0.069	0	0
Q9Y6D6	ARFGEF1 ARFGEP1 BIG1	p.P656R	1	1	0	1	0	0	0	0.57	0.068	0	0
Q9Y6D6	ARFGEF1 ARFGEP1 BIG1	p.S670L	1	1	0	0	1	0	1	0.451	0.062	0	0
Q9Y6D6	ARFGEF1 ARFGEP1 BIG1	p.S673L	1	1	0	0	1	0	1	0.421	0.067	0	0
Q9Y6D6	ARFGEF1 ARFGEP1 BIG1	p.T681I	1	1	0	0	1	0	1	0.486	0.066	0	0
Q9Y6D6	ARFGEF1 ARFGEP1 BIG1	p.Y679C	1	1	0	0	0	0	1	0.49	0.074	0	0
Q9Y6D5	ARFGEF2 ARFGEP2 BIG2	p.D332H	1	1	0	1	0	0	0	0.448	0.07	0	0
Q5TH69	ARFGEF3 BIG3 C6orf92 KIAA1244	p.D510N	1	1	0	1	0	0	0	0.422	0.047	0	0
Q5TH69	ARFGEF3 BIG3 C6orf92 KIAA1244	p.S1942F	1	1	0	0	1	0	1	0.65	0.101	0	0
Q5TH69	ARFGEF3 BIG3 C6orf92 KIAA1244	p.S284C	1	1	0	0	0	0	1	0.299	0.05	0	0
Q5TH69	ARFGEF3 BIG3 C6orf92 KIAA1244	p.S628L	1	1	0	0	1	0	1	0.453	0.066	0	0
Q9NQY0	BIN3	p.R185C	1	1	0	1	0	0	0	0.665	0.616	0	1
Q13490	BIRC2 API1 MIHB RNF48	p.H377Y	1	1	0	1	0	0	0	0.678	0.093	0	0
Q13490	BIRC2 API1 MIHB RNF48	p.R8I	1	1	0	1	1	0	0	0.621	0.157	0	0
Q13489	BIRC3 API2 MIHC RNF49	p.Q456K	1	1	0	1	0	0	0	0.353	0.08	0	0
Q9NR09	BIRC6 KIAA1289	p.L263S	1	1	0	0	1	0	0	0.559	0.021	0	0
Q9NR09	BIRC6 KIAA1289	p.P2535H	1	1	0	1	0	0	0	0.525	0.02	0	0
Q9NR09	BIRC6 KIAA1289	p.R1789I	1	1	0	1	1	0	0	0.441	0.023	0	0
Q9NR09	BIRC6 KIAA1289	p.R2943G	1	1	0	1	1	0	0	0.435	0.023	0	0
Q9NR09	BIRC6 KIAA1289	p.T1710S	1	1	0	0	0	0	1	0.387	0.02	0	0
Q9NR09	BIRC6 KIAA1289	p.T3988A	1	1	0	0	1	0	0	0.474	0.02	0	0
Q96P09	BIRC8 ILP2	p.T161I	1	1	0	0	1	0	0	0.488	0.099	0	0
P78537	BLOC1S1 BLOS1 GCN5L1 RT14	p.M29I	1	1	0	0	0	0	0	0.787	0.859	1	1
Q9NUP1	BLOC1S4 CNO	p.C211Y	1	1	0	0	0	0	0	0.665	0.607	0	1
P54132	BLM RECQ2 RECQL3	p.R429K	1	1	0	0	0	0	0	0.703	0.073	1	0
Q8WV28	BLNK BASH SLP65	p.D184H	1	1	0	1	0	0	0	0.716	0.107	1	0
Q8WV28	BLNK BASH SLP65	p.E183K	2	1	0	1	0	0	0	0.717	0.1	1	0
Q8WV28	BLNK BASH SLP65	p.P181T	1	1	0	0	0	0	0	0.715	0.081	1	0
Q96LC9	BMF	p.E91D	1	1	0	0	0	0	0	0.601	0.328	0	1
Q96LC9	BMF	p.F96Y	1	1	0	0	1	0	0	0.677	0.303	0	0
O95393	BMP10	p.D159N	1	1	0	1	0	0	0	0.49	0.164	0	0
O95393	BMP10	p.R181I	1	1	0	1	1	0	0	0.539	0.117	0	0
P12643	BMP2 BMP2A	p.R130L	1	1	0	1	1	0	0	0.626	0.129	0	0
P12645	BMP3 BMP3A	p.P236R	1	1	0	1	0	0	0	0.626	0.076	0	0
P12645	BMP3 BMP3A	p.P320L	1	1	0	0	1	0	0	0.59	0.083	0	0
P12644	BMP4 BMP2B DVR4	p.E105Q	1	1	0	1	0	0	0	0.595	0.12	0	0
P12644	BMP4 BMP2B DVR4	p.R139C	1	1	0	1	0	0	0	0.626	0.09	0	0
P12644	BMP4 BMP2B DVR4	p.Y87H	1	1	0	1	0	0	1	0.754	0.099	1	0
P22003	BMP5	p.E95V	1	1	0	1	1	0	0	0.58	0.094	0	0
P22003	BMP5	p.R337T	1	1	0	1	0	0	0	0.402	0.188	0	0
P22003	BMP5	p.S130F	1	1	0	0	1	0	0	0.566	0.103	0	0
P22003	BMP5	p.S335F	1	1	0	0	1	0	0	0.36	0.132	0	0
P22003	BMP5	p.T132M	1	1	0	0	1	0	0	0.557	0.114	0	0
P18075	BMP7 OP1	p.R184C	1	1	0	1	0	0	0	0.472	0.131	0	0
P34820	BMP8B BMP8	p.P262H	1	1	0	1	0	0	0	0.576	0.103	0	0
P34820	BMP8B BMP8	p.R263W	1	1	0	1	1	0	0	0.589	0.129	0	0
Q8N8U9	BMPER KIAA1965	p.D512N	1	1	0	1	0	0	0	0.461	0.083	0	0
Q8N8U9	BMPER KIAA1965	p.E51Q	1	1	0	1	0	0	0	0.345	0.058	0	0
Q8N8U9	BMPER KIAA1965	p.G513R	1	1	0	1	1	0	0	0.48	0.065	0	0
Q8N8U9	BMPER KIAA1965	p.S249F	1	1	0	0	1	0	0	0.33	0.084	0	0
Q13873	BMPR2 PPH1	p.R893Q	1	1	0	1	0	0	0	0.564	0.09	0	0
Q13873	BMPR2 PPH1	p.S547F	1	1	0	0	1	0	1	0.594	0.231	0	0
P51813	BMX	p.S212R	1	1	0	1	0	0	0	0.571	0.091	0	0
P51813	BMX	p.Y216H	1	1	0	1	0	0	1	0.605	0.107	0	0
Q01954	BNC1 BNC	p.D425N	1	1	0	1	0	0	0	0.513	0.079	0	0
Q01954	BNC1 BNC	p.G225E	1	1	0	1	1	0	0	0.385	0.101	0	0
Q01954	BNC1 BNC	p.G653R	1	1	0	1	1	0	0	0.516	0.089	0	0
Q01954	BNC1 BNC	p.S292F	1	1	0	0	1	0	0	0.425	0.091	0	0
Q6ZN30	BNC2	p.G995R	1	1	0	1	1	0	0	0.621	0.064	0	0
Q6ZN30	BNC2	p.I282K	1	1	0	1	1	0	0	0.547	0.077	0	0
Q6ZN30	BNC2	p.P324L	1	1	0	0	1	0	0	0.604	0.08	0	0
Q7Z465	BNIPL	p.R283G	1	1	0	1	1	0	0	0.547	0.216	0	0
Q7Z465	BNIPL	p.R286W	3	1	0	1	1	0	0	0.511	0.204	0	0
Q9BWV1	BOC UNQ604/PRO1190	p.T1002I	1	1	0	0	1	0	0	0.639	0.083	0	0
Q9BWV1	BOC UNQ604/PRO1190	p.T296I	1	1	0	0	1	0	0	0.471	0.076	0	0
O75936	BBOX1 BBH BBOX	p.D126N	1	1	0	1	0	0	0	0.383	0.084	0	0
O75936	BBOX1 BBH BBOX	p.D23N	1	1	0	1	0	0	0	0.51	0.068	0	0
O75936	BBOX1 BBH BBOX	p.E25G	1	1	0	1	1	0	0	0.517	0.077	0	0
O75936	BBOX1 BBH BBOX	p.R344C	2	1	0	1	0	0	0	0.565	0.062	0	0
Q14137	BOP1 KIAA0124	p.S48R	1	1	0	1	0	0	0	0.586	0.353	0	1
Q6NZY7	CDC42EP5 BORG3 CEP5	p.D144E	1	1	0	0	0	0	0	0.686	0.396	0	1
Q9H3Q1	CDC42EP4 BORG4 CEP4	p.S309F	1	1	0	0	1	0	1	0.616	0.468	0	1
P59827	BPIFB4 C20orf186 LPLUNC4	p.R119Q	1	1	0	1	0	0	0	0.528	0.187	0	0
P59827	BPIFB4 C20orf186 LPLUNC4	p.R124C	1	1	0	1	0	0	0	0.536	0.155	0	0
Q8NFQ5	BPIFB6 BPIL3	p.E125K	1	1	0	1	0	0	0	0.355	0.108	0	0
Q8NFQ6	BPIFC BPIL2	p.E413Q	1	1	0	1	0	0	0	0.403	0.132	0	0
Q8NFQ6	BPIFC BPIL2	p.R406I	1	1	0	1	1	0	0	0.523	0.131	0	0
P17213	BPI	p.L224R	1	1	0	1	1	0	0	0.366	0.098	0	0
P17213	BPI	p.L287P	1	1	0	0	1	0	0	0.415	0.074	0	0
P15056	BRAF BRAF1 RAFB1	p.E451G	1	1	0	1	1	0	0	0.561	0.075	0	0
Q7Z569	BRAP RNF52	p.E392K	1	1	0	1	0	0	0	0.411	0.134	0	0
Q7Z569	BRAP RNF52	p.S127L	1	1	0	0	1	0	1	0.59	0.179	0	0
P51587	BRCA2 FACD FANCD1	p.E1318K	1	1	0	1	0	0	0	0.361	0.021	0	0
P51587	BRCA2 FACD FANCD1	p.E1876K	1	1	0	1	0	0	0	0.383	0.019	0	0
P46736	BRCC3 BRCC36 C6.1A CXorf53	p.E205K	1	1	0	1	0	0	0	0.508	0.13	0	0
P46736	BRCC3 BRCC36 C6.1A CXorf53	p.E213K	1	1	0	1	0	0	0	0.63	0.129	0	0
O95696	BRD1 BRL BRPF2	p.L886P	1	1	0	0	1	0	0	0.552	0.091	0	0
Q15059	BRD3 KIAA0043 RING3L	p.E297K	1	1	0	1	0	0	0	0.568	0.057	0	0
O60885	BRD4 HUNK1	p.E1061K	1	1	0	1	0	0	0	0.646	0.044	0	0
O60885	BRD4 HUNK1	p.I233N	1	1	0	0	1	0	0	0.49	0.086	0	0
O60885	BRD4 HUNK1	p.L1096P	1	1	0	0	1	0	0	0.73	0.028	1	0
O60885	BRD4 HUNK1	p.P1065R	1	1	0	1	0	0	0	0.618	0.05	0	0
O60885	BRD4 HUNK1	p.Q1105R	1	1	0	1	0	0	0	0.627	0.029	0	0
O60885	BRD4 HUNK1	p.R1060C	1	1	0	1	0	0	0	0.668	0.051	0	0
O60885	BRD4 HUNK1	p.S1100F	1	1	0	0	1	0	1	0.652	0.026	0	0
O60885	BRD4 HUNK1	p.T296P	1	1	0	0	0	0	1	0.539	0.042	0	0
Q9NPI1	BRD7 BP75 CELTIX1	p.D151H	1	1	0	1	0	0	0	0.505	0.067	0	0
Q58F21	BRDT	p.K251N	1	1	0	1	0	1	0	0.507	0.101	0	0
Q58F21	BRDT	p.R6Q	1	1	0	1	0	0	0	0.659	0.172	0	0
Q5VTR2	RNF20 BRE1A	p.T31A	1	1	0	0	1	0	1	0.535	0.07	0	0
O75150	RNF40 BRE1B KIAA0661	p.R155Q	1	1	0	1	0	0	0	0.597	0.164	0	0
Q6PL45	BRICD5 C16orf79	p.R139W	1	1	0	1	1	0	0	0.457	0.24	0	0
O60477	BRINP1 DBC1 DBCCR1 FAM5A IB3089A	p.P626H	1	1	0	1	0	0	0	0.465	0.09	0	0
O60477	BRINP1 DBC1 DBCCR1 FAM5A IB3089A	p.R630Q	3	1	0	1	0	0	0	0.463	0.097	0	0
O60477	BRINP1 DBC1 DBCCR1 FAM5A IB3089A	p.T627I	1	1	0	0	1	0	1	0.467	0.095	0	0
Q9C0B6	BRINP2 DBCCR1L2 FAM5B KIAA1747	p.D654Y	1	1	0	1	0	0	0	0.429	0.122	0	0
Q9C0B6	BRINP2 DBCCR1L2 FAM5B KIAA1747	p.L125H	1	1	0	1	1	0	0	0.522	0.102	0	0
Q9C0B6	BRINP2 DBCCR1L2 FAM5B KIAA1747	p.L666M	1	1	0	0	0	0	0	0.71	0.134	1	0
Q9C0B6	BRINP2 DBCCR1L2 FAM5B KIAA1747	p.P409H	1	1	0	1	0	0	0	0.512	0.15	0	0
Q9C0B6	BRINP2 DBCCR1L2 FAM5B KIAA1747	p.R271G	1	1	0	1	1	0	0	0.34	0.111	0	0
Q9C0B6	BRINP2 DBCCR1L2 FAM5B KIAA1747	p.S413F	1	1	0	0	1	0	0	0.531	0.148	0	0
Q9C0B6	BRINP2 DBCCR1L2 FAM5B KIAA1747	p.S656G	1	1	0	0	1	0	0	0.485	0.108	0	0
Q76B58	BRINP3 DBCCR1L DBCCR1L1 FAM5C	p.G216D	1	1	0	1	1	0	0	0.418	0.088	0	0
Q76B58	BRINP3 DBCCR1L DBCCR1L1 FAM5C	p.L391P	1	1	0	0	1	0	0	0.449	0.092	0	0
Q76B58	BRINP3 DBCCR1L DBCCR1L1 FAM5C	p.R403C	2	1	0	1	0	0	0	0.468	0.082	0	0
Q76B58	BRINP3 DBCCR1L DBCCR1L1 FAM5C	p.S190T	1	1	0	0	0	0	1	0.399	0.102	0	0
Q76B58	BRINP3 DBCCR1L DBCCR1L1 FAM5C	p.S218R	1	1	0	1	0	0	0	0.411	0.088	0	0
Q96NH3	TBC1D32 BROMI C6orf170 C6orf171	p.E992Q	1	1	0	1	0	0	0	0.453	0.078	0	0
Q96NH3	TBC1D32 BROMI C6orf170 C6orf171	p.G89C	1	1	0	0	1	0	0	0.416	0.078	0	0
Q96NH3	TBC1D32 BROMI C6orf170 C6orf171	p.R889M	1	1	0	1	1	0	0	0.563	0.126	0	0
P55201	BRPF1 BR140	p.E1047K	1	1	0	1	0	0	0	0.47	0.074	0	0
P55201	BRPF1 BR140	p.E259G	1	1	0	1	1	0	0	0.568	0.085	0	0
P55201	BRPF1 BR140	p.S134R	1	1	0	1	0	0	1	0.484	0.056	0	0
Q9ULD4	BRPF3 KIAA1286	p.E952K	1	1	0	1	0	0	0	0.57	0.063	0	0
P32247	BRS3	p.D19Y	1	1	0	1	0	0	0	0.511	0.115	0	0
P32247	BRS3	p.D30N	2	1	0	1	0	0	0	0.512	0.132	0	0
P32247	BRS3	p.R192G	1	1	0	1	1	0	0	0.37	0.258	0	0
P32247	BRS3	p.S23L	1	1	0	0	1	0	0	0.503	0.116	0	0
P32247	BRS3	p.S28F	1	1	0	0	1	0	0	0.508	0.129	0	0
Q8TDC3	BRSK1 KIAA1811 SAD1 SADB	p.R750C	1	1	0	1	0	0	0	0.608	0.154	0	0
Q8IWQ3	BRSK2 C11orf7 PEN11B SADA STK29 HUSSY-12	p.P474H	1	1	0	1	0	0	0	0.585	0.057	0	0
Q9NSI6	BRWD1 C21orf107 WDR9	p.D570N	1	1	0	1	0	0	0	0.546	0.058	0	0
Q9NSI6	BRWD1 C21orf107 WDR9	p.R926G	1	1	0	1	1	0	0	0.599	0.043	0	0
Q9NSI6	BRWD1 C21orf107 WDR9	p.S1798C	1	1	0	0	0	0	1	0.653	0.026	0	0
Q6RI45	BRWD3	p.D1634V	1	1	0	1	1	0	0	0.594	0.061	0	0
Q6RI45	BRWD3	p.L1332R	1	1	0	1	1	0	0	0.649	0.072	0	0
Q6RI45	BRWD3	p.P130R	1	1	0	1	0	0	0	0.348	0.08	0	0
Q6RI45	BRWD3	p.Q1752H	1	1	0	1	0	0	0	0.67	0.032	0	0
Q6RI45	BRWD3	p.R1451H	1	1	0	0	0	0	0	0.709	0.055	1	0
Q6RI45	BRWD3	p.R1743K	1	1	0	0	0	0	0	0.743	0.035	1	0
Q6RI45	BRWD3	p.S1455I	1	1	0	0	1	0	1	0.691	0.054	0	0
Q6RI45	BRWD3	p.S1522L	1	1	0	0	1	0	0	0.639	0.032	0	0
Q8WZ55	BSND BART	p.E292K	1	1	0	1	0	0	0	0.856	0.339	1	1
Q8WZ55	BSND BART	p.R176C	1	1	0	1	0	0	0	0.657	0.657	0	1
Q9UPA5	BSN KIAA0434 ZNF231	p.E1101Q	1	1	0	1	0	0	0	0.608	0.02	0	0
Q9UPA5	BSN KIAA0434 ZNF231	p.G3627R	1	1	0	1	1	0	0	0.713	0.02	1	0
Q9UPA5	BSN KIAA0434 ZNF231	p.G689S	1	1	0	0	1	0	0	0.604	0.02	0	0
Q9UPA5	BSN KIAA0434 ZNF231	p.H899Q	1	1	0	1	0	0	0	0.721	0.02	1	0
Q9UPA5	BSN KIAA0434 ZNF231	p.K932N	1	1	0	1	0	1	0	0.752	0.021	1	0
Q10588	BST1	p.Q146R	1	1	0	1	0	0	0	0.438	0.112	0	0
Q10588	BST1	p.R145G	1	1	0	1	1	0	0	0.477	0.104	0	0
Q10588	BST1	p.V85E	1	1	0	1	1	0	0	0.444	0.098	0	0
O00481	BTN3A1 BTF5	p.R101W	1	1	0	1	1	0	0	0.552	0.183	0	0
O14981	BTAF1 TAF172	p.S180L	1	1	0	0	1	0	0	0.569	0.083	0	0
Q9H0C5	BTBD1 C15orf1 NS5ATP8	p.P44A	1	1	0	0	1	0	0	0.6	0.208	0	0
Q9Y2F9	BTBD3 KIAA0952	p.A111S	1	1	0	0	1	0	0	0.532	0.117	0	0
Q9Y2F9	BTBD3 KIAA0952	p.K5N	1	1	0	1	0	1	0	0.682	0.095	0	0
Q96KE9	BTBD6 BDPL	p.A345D	1	1	0	1	1	0	0	0.489	0.18	0	0
Q96KE9	BTBD6 BDPL	p.S344F	1	1	0	0	1	0	0	0.457	0.206	0	0
Q9P203	BTBD7 KIAA1525	p.D944Y	1	1	0	1	0	0	0	0.707	0.109	1	0
Q9P203	BTBD7 KIAA1525	p.P943A	1	1	0	0	1	0	0	0.703	0.099	1	0
Q9P203	BTBD7 KIAA1525	p.R308G	1	1	0	1	1	0	0	0.316	0.137	0	0
Q9P203	BTBD7 KIAA1525	p.Y1009H	1	1	0	1	0	0	1	0.644	0.101	0	0
Q96Q07	BTBD9 KIAA1880	p.S571L	1	1	0	0	1	0	0	0.733	0.12	1	0
A6QL63	BTBD11	p.A778T	1	1	0	0	1	0	0	0.411	0.073	0	0
A6QL63	BTBD11	p.E684K	1	1	0	1	0	0	0	0.352	0.087	0	0
A6QL63	BTBD11	p.E685K	1	1	0	1	0	0	0	0.372	0.08	0	0
A6QL63	BTBD11	p.E689K	1	1	0	1	0	0	0	0.41	0.081	0	0
A6QL63	BTBD11	p.N686K	1	1	0	1	0	0	0	0.387	0.081	0	0
A6QL63	BTBD11	p.P780H	1	1	0	1	0	0	0	0.408	0.077	0	0
Q32M84	BTBD16 C10orf87	p.R10Q	1	1	0	1	0	0	0	0.584	0.127	0	0
A6NE02	BTBD17	p.S338R	1	1	0	1	0	0	0	0.439	0.125	0	0
C9JJ37	BTBD19	p.R272H	1	1	0	0	0	0	0	0.671	0.374	0	1
P43251	BTD	p.A390S	1	1	0	0	1	0	0	0.33	0.077	0	0
P43251	BTD	p.K385E	1	1	0	1	0	1	0	0.393	0.084	0	0
Q06187	BTK AGMX1 ATK BPK	p.D195V	1	1	0	1	1	0	0	0.659	0.084	0	0
Q06187	BTK AGMX1 ATK BPK	p.D549N	1	1	0	1	0	0	0	0.488	0.089	0	0
Q06187	BTK AGMX1 ATK BPK	p.E193K	2	1	0	1	0	0	0	0.601	0.092	0	0
Q06187	BTK AGMX1 ATK BPK	p.G259R	1	1	0	1	1	0	0	0.455	0.079	0	0
Q06187	BTK AGMX1 ATK BPK	p.I197V	1	1	0	0	0	0	0	0.711	0.072	1	0
Q06187	BTK AGMX1 ATK BPK	p.P265L	1	1	0	0	1	0	0	0.513	0.08	0	0
Q6UX41	BTNL8 UNQ702/PRO1347	p.N453H	1	1	0	1	0	0	0	0.496	0.111	0	0
Q6UX41	BTNL8 UNQ702/PRO1347	p.R359Q	2	1	0	1	0	0	0	0.472	0.103	0	0
O60566	BUB1B BUBR1 MAD3L SSK1	p.S220C	1	1	0	0	0	0	1	0.461	0.084	0	0
O60566	BUB1B BUBR1 MAD3L SSK1	p.V29E	1	1	0	1	1	0	0	0.526	0.104	0	0
O43683	BUB1 BUB1L	p.C339F	1	1	0	0	1	0	0	0.607	0.083	0	0
O43683	BUB1 BUB1L	p.T580S	1	1	0	0	0	0	1	0.651	0.065	0	0
Q9BRD0	BUD13	p.D273Y	1	1	0	1	0	0	0	0.583	0.044	0	0
Q9BRD0	BUD13	p.S236L	2	1	0	0	1	0	1	0.467	0.108	0	0
Q9BRD0	BUD13	p.S239C	1	1	0	0	0	0	1	0.472	0.103	0	0
Q9BRD0	BUD13	p.S271F	1	1	0	0	1	0	1	0.58	0.036	0	0
P41223	BUD31 EDG2	p.D13N	1	1	0	1	0	0	0	0.701	0.168	1	0
P41223	BUD31 EDG2	p.T21R	1	1	0	1	0	0	0	0.698	0.129	0	0
Q8N1D0	SLC22A18AS BWR1B BWSCR1B ORCTL2S SLC22A1LS	p.E210K	1	1	0	1	0	0	0	0.536	0.171	0	0
Q8N1D0	SLC22A18AS BWR1B BWSCR1B ORCTL2S SLC22A1LS	p.R140C	1	1	0	1	0	0	0	0.61	0.185	0	0
Q8N1D0	SLC22A18AS BWR1B BWSCR1B ORCTL2S SLC22A1LS	p.R36S	1	1	0	1	0	0	0	0.725	0.129	1	0
Q68D86	CCDC102B C18orf14	p.K139E	1	1	0	1	0	1	0	0.592	0.098	0	0
P15538	CYP11B1 S11BH	p.A29T	1	1	0	0	1	0	0	0.658	0.104	0	0
P15538	CYP11B1 S11BH	p.G25D	1	1	0	1	1	0	0	0.64	0.094	0	0
P15538	CYP11B1 S11BH	p.R123C	1	1	0	1	0	0	0	0.391	0.187	0	0
P15538	CYP11B1 S11BH	p.R30Q	1	1	0	1	0	0	0	0.662	0.159	0	0
P15538	CYP11B1 S11BH	p.T26M	1	1	0	0	1	0	0	0.638	0.1	0	0
P15538	CYP11B1 S11BH	p.V31D	1	1	0	1	1	0	0	0.659	0.107	0	0
P19099	CYP11B2	p.A28D	1	1	0	1	1	0	0	0.626	0.097	0	0
P19099	CYP11B2	p.R22Q	1	1	0	1	0	0	0	0.624	0.17	0	0
A2RUR9	CCDC144A KIAA0565	p.E125K	1	1	0	1	0	0	0	0.687	0.071	0	0
A2RUR9	CCDC144A KIAA0565	p.E241K	1	1	0	1	0	0	0	0.56	0.08	0	0
A2RUR9	CCDC144A KIAA0565	p.P481L	1	1	0	0	1	0	0	0.547	0.105	0	0
A2RUR9	CCDC144A KIAA0565	p.R919T	1	1	0	1	0	0	0	0.515	0.086	0	0
A2RUR9	CCDC144A KIAA0565	p.T463K	1	1	0	1	0	0	1	0.563	0.076	0	0
Q86VB7	CD163 M130	p.T1149I	1	1	0	0	1	0	0	0.53	0.066	0	0
Q9Y4F5	CEP170B FAM68C KIAA0284	p.F404L	1	1	0	0	0	0	0	0.741	0.041	1	0
Q9Y4F5	CEP170B FAM68C KIAA0284	p.R1174Q	1	1	0	1	0	0	0	0.761	0.043	1	0
Q9Y4F5	CEP170B FAM68C KIAA0284	p.S1045R	1	1	0	1	0	0	0	0.651	0.07	0	0
Q2TBE0	CWF19L2	p.D632H	1	1	0	1	0	0	0	0.556	0.069	0	0
Q2TBE0	CWF19L2	p.L369F	1	1	0	0	0	0	0	0.756	0.044	1	0
Q2TBE0	CWF19L2	p.P371L	1	1	0	0	1	0	0	0.709	0.047	1	0
Q13901	C1D	p.F117Y	1	1	0	0	1	0	0	0.801	0.332	1	1
P02746	C1QB	p.D79H	1	1	0	1	0	0	0	0.59	0.085	0	0
P02746	C1QB	p.R136W	1	1	0	1	1	0	0	0.502	0.316	0	0
Q5VWW1	C1QL3 CTRP13	p.P158H	1	1	0	1	0	0	0	0.403	0.152	0	0
Q86Z23	C1QL4 CTRP11	p.D190H	1	1	0	1	0	0	0	0.458	0.164	0	0
Q86Z23	C1QL4 CTRP11	p.F112C	1	1	0	0	1	0	0	0.603	0.096	0	0
Q86Z23	C1QL4 CTRP11	p.Y193H	1	1	0	1	0	0	0	0.464	0.161	0	0
Q9NPY3	CD93 C1QR1 MXRA4	p.E227K	1	1	0	1	0	0	0	0.388	0.059	0	0
P60827	C1QTNF8 UNQ5829/PRO19648	p.P57L	1	1	0	0	1	0	0	0.586	0.167	0	0
P60827	C1QTNF8 UNQ5829/PRO19648	p.S120F	1	1	0	0	1	0	0	0.561	0.106	0	0
Q9NZP8	C1RL C1RL1 C1RLP CLSPA	p.D221N	1	1	0	1	0	0	0	0.481	0.053	0	0
Q9NZP8	C1RL C1RL1 C1RLP CLSPA	p.E224K	1	1	0	1	0	0	0	0.424	0.076	0	0
P09871	C1S	p.P431L	1	1	0	0	1	0	0	0.458	0.062	0	0
P11586	MTHFD1 MTHFC MTHFD	p.E106Q	1	1	0	1	0	0	0	0.403	0.094	0	0
P11586	MTHFD1 MTHFC MTHFD	p.S105L	1	1	0	0	1	0	0	0.416	0.083	0	0
P11586	MTHFD1 MTHFC MTHFD	p.S108F	1	1	0	0	1	0	1	0.393	0.08	0	0
Q4G0S4	CYP27C1	p.E44G	1	1	0	1	1	0	0	0.406	0.089	0	0
Q4G0S4	CYP27C1	p.R117Q	1	1	0	1	0	0	0	0.493	0.127	0	0
O14523	C2CD2L KIAA0285 TMEM24 DLNB23	p.Q292H	1	1	0	1	0	0	0	0.604	0.146	0	0
O14523	C2CD2L KIAA0285 TMEM24 DLNB23	p.R284T	1	1	0	1	0	0	0	0.587	0.196	0	0
Q8TF44	C2CD4C FAM148C KIAA1957 NLF3	p.D45E	1	1	0	0	0	0	0	0.731	0.153	1	0
Q4AC94	C2CD3	p.P1793L	1	1	0	0	1	0	0	0.586	0.056	0	0
Q4AC94	C2CD3	p.R371P	1	1	0	1	0	0	0	0.562	0.085	0	0
Q86YS7	C2CD5 CDP138 KIAA0528	p.D819G	1	1	0	1	1	0	0	0.499	0.067	0	0
Q86YS7	C2CD5 CDP138 KIAA0528	p.E267K	1	1	0	1	0	0	0	0.603	0.074	0	0
Q6P1N0	CC2D1A AKI1	p.D544H	1	1	0	1	0	0	0	0.51	0.058	0	0
Q6P1N0	CC2D1A AKI1	p.G169E	1	1	0	1	1	0	0	0.664	0.057	0	0
Q6P1N0	CC2D1A AKI1	p.Q261H	1	1	0	1	0	0	0	0.669	0.042	0	0
Q6P1N0	CC2D1A AKI1	p.R165C	1	1	0	1	0	0	0	0.689	0.067	0	0
Q6P1N0	CC2D1A AKI1	p.R168L	1	1	0	1	1	0	0	0.688	0.06	0	0
Q6P1N0	CC2D1A AKI1	p.R637C	1	1	0	1	0	0	0	0.511	0.092	0	0
Q6P1N0	CC2D1A AKI1	p.R870Q	1	1	0	1	0	0	0	0.556	0.077	0	0
Q6P1N0	CC2D1A AKI1	p.T172K	1	1	0	1	0	0	1	0.65	0.054	0	0
Q5T0F9	CC2D1B KIAA1836	p.E33Q	1	1	0	1	0	0	0	0.733	0.27	1	0
Q5T0F9	CC2D1B KIAA1836	p.L36V	1	1	0	0	0	0	0	0.746	0.196	1	0
Q9P2K1	CC2D2A KIAA1345	p.D200H	1	1	0	1	0	0	0	0.715	0.06	1	0
Q9P2K1	CC2D2A KIAA1345	p.E202K	1	1	0	1	0	0	0	0.705	0.056	1	0
Q9P2K1	CC2D2A KIAA1345	p.N863D	1	1	0	1	0	0	0	0.457	0.048	0	0
Q9P2K1	CC2D2A KIAA1345	p.P610L	1	1	0	0	1	0	0	0.671	0.064	0	0
Q9P2K1	CC2D2A KIAA1345	p.R132Q	1	1	0	1	0	0	0	0.73	0.049	1	0
Q9P2K1	CC2D2A KIAA1345	p.R78Q	1	1	0	1	0	0	0	0.685	0.035	0	0
Q16581	C3AR1 AZ3B C3R1 HNFAG09	p.G313D	1	1	0	1	1	0	0	0.649	0.16	0	0
Q16581	C3AR1 AZ3B C3R1 HNFAG09	p.N319H	1	1	0	1	0	0	0	0.652	0.174	0	0
Q16581	C3AR1 AZ3B C3R1 HNFAG09	p.S181L	1	1	0	0	1	0	0	0.558	0.197	0	0
Q16581	C3AR1 AZ3B C3R1 HNFAG09	p.S215C	1	1	0	0	0	0	1	0.489	0.247	0	0
Q16581	C3AR1 AZ3B C3R1 HNFAG09	p.S304F	1	1	0	0	1	0	0	0.563	0.192	0	0
P04003	C4BPA C4BP	p.E503K	1	1	0	1	0	0	0	0.438	0.069	0	0
P04003	C4BPA C4BP	p.G188D	1	1	0	1	1	0	0	0.454	0.09	0	0
P04003	C4BPA C4BP	p.R315W	1	1	0	1	1	0	0	0.469	0.098	0	0
P21730	C5AR1 C5AR C5R1	p.D10N	1	1	0	1	0	0	0	0.759	0.404	1	1
P21730	C5AR1 C5AR C5R1	p.D2E	1	1	0	0	0	0	0	0.713	0.311	1	0
Q8TCZ2	CD99L2 MIC2L1 UNQ1964/PRO4486	p.D127G	1	1	0	1	1	0	0	0.647	0.086	0	0
Q8TCZ2	CD99L2 MIC2L1 UNQ1964/PRO4486	p.R135S	1	1	0	1	0	0	0	0.722	0.139	1	0
Q6P1W5	C1orf94	p.K267N	1	1	0	1	0	1	0	0.629	0.082	0	0
Q6P1W5	C1orf94	p.P165L	1	1	0	0	1	0	0	0.548	0.111	0	0
Q5SVJ3	C1orf100	p.R13L	1	1	0	1	1	0	0	0.585	0.354	0	1
Q8NDD1	C1orf131 cPERP-A	p.R98L	1	1	0	1	1	0	0	0.69	0.172	0	0
Q8N1D5	C1orf158	p.R92C	2	1	0	1	0	0	0	0.568	0.143	0	0
Q8IYL3	C1orf174	p.E95K	1	1	0	1	0	0	0	0.597	0.472	0	1
Q9H425	C1orf198	p.D296N	1	1	0	1	0	0	0	0.682	0.147	0	0
Q9H425	C1orf198	p.R27Q	1	1	0	1	0	0	0	0.826	0.397	1	1
Q5SR53	PIK3CD-AS1 C1orf200	p.R51C	1	1	0	1	0	0	0	0.664	0.615	0	1
[truncated: 18,547 more rows]
