# Supplementary material for: Systematic prediction of degrons and E3 ubiquitin ligase binding via deep learning
Source: BMC Biol. 2022 Jul 14;20:162. doi: 10.1186/s12915-022-01364-6 (PMC9281121; doi:10.1186/s12915-022-01364-6)
Supplement: Supplementary file 7 — Additional file 7: Table S6. Enriched function groups of short-lived proteins. [file 12915_2022_1364_MOESM7_ESM.xlsx]

## Sheet: function group
ClueGO Results Functional Groups With Genes
Function	Groups	Group Genes
DNA replication	Group09	ANKRD17|ANTXR1|ATR|BAZ1A|BCAR3|BOD1L1|BRCA2|BRPF3|CCNA2|CDC7|CDK9|CDT1|DDX21|DDX56|DERPC|DNA2|DONSON|EGFR|EHMT2|ESCO2|EXD2|FAM111A|FBH1|FBXO5|GMNN|GRWD1|GTPBP4|ING4|INO80|KAT7|LRIG3|MCM2|MCM7|MCM8|MCMBP|METTL4|OBI1|ORC5|PCLAF|PCNA|PDS5A|POLD1|POLG|POLR1A|POLR1B|PRIM1|RAD17|RAD51|RBBP6|RFWD3|SIRT7|SLFN11|SMARCAL1|SRPK2|TERF1|TRAIP|UPF1|USP37|WAPL|WIZ|WRN|WRNIP1
DNA-templated transcription, initiation	Group03	ATF7IP|BAZ2A|CAVIN1|CCNH|CDK7|DHX36|FOSL1|GTF2B|JUN|MBD4|MED1|MED12|MED16|MED17|MED4|MITF|PIH1D1|RRN3|RSF1|SETX|SMARCA4|SMARCA5|SMARCB1|TAF1|TAF1B|TAF2|TAF4|TAF7|TFB2M|THRA|TP53|UBTF|ZNF451
G protein-coupled receptor activity	Group05	ADGRG6|C3AR1|C5AR1|CCR7|CX3CR1|CXCR4|GAL|GPR183|LGR4|PTAFR
G protein-coupled receptor signaling pathway	Group04	ABCA1|ADGRG6|AHCYL1|AKAP13|AKR1C3|APOA1|APOE|AREG|ATP2B4|BCAR3|C3|C3AR1|C5AR1|CCR7|CX3CR1|CXCR4|FCN1|GAL|GNA15|GNAS|GPR183|GRK2|INSR|LGR4|LRPAP1|MET|NPW|PIK3CG|PTAFR|PTK2B|RAPGEF2|RGS10|RPGRIP1L|SORL1|SORT1|STMN1|TGM2|TULP3|UBQLN2|USP20|USP33
RNA processing	Group13	AHCYL1|AKAP17A|AKAP8L|ALKBH5|AQR|ATM|AXIN2|BCAS2|BMP4|BUD13|BUD23|BUD31|C1D|C5AR1|CCNT1|CDC40|CDC5L|CDC73|CDK9|CELF1|CIRBP|CLK1|CLNS1A|CMTR1|CNOT1|CNOT7|CNOT8|CPSF2|CRNKL1|CSDE1|CTIF|CTR9|CWC15|CWC22|CWC25|DDX17|DDX20|DDX27|DDX41|DDX47|DDX5|DDX54|DGCR8|DHX16|DHX34|DHX36|DHX38|DHX8|DICER1|DIMT1|DIS3L2|DROSHA|DUS2|DYRK1A|EGFR|EIF4ENIF1|ELAC2|ELP3|EMG1|ERI1|ESRP2|EXOSC10|FAM50A|FASTKD1|FASTKD2|FASTK…
apoptotic signaling pathway	Group01	AEN|AREG|BAG6|BCAP31|BCL10|BCL2L1|BCL2L11|BID|BIRC6|BNIP3|CAAP1|CASP4|CASP9|CD44|CD70|CD74|CHCHD10|CIDEB|CLU|CRADD|DAPK1|DDX3X|DDX47|DDX5|DEPTOR|DNAJA1|DNAJC10|DYRK2|EP300|ERBB3|FADD|FASN|FEM1B|FGA|GABARAP|GHITM|GSDME|GSK3B|HERPUD1|HIP1R|HMOX1|HTT|HYOU1|ICAM1|IFNAR1|ITGA6|KDM1A|LCK|LGALS3|LGALS9|LRRK2|LTBR|MADD|MAGEA3|MAP3K5|MARCHF7|MCL1|MDM2|MED12|MEN1|MLLT11|MMP9|MUL1|NACC2|NCK1|NLRP3|NOC2L|PDC…
cation channel activity	Group20	ABCB1|AHNAK|AKAP9|APOL1|ATP1B1|ATP2B4|ATP2C1|ATP7A|ATP7B|CFH|CLCN3|CLIC2|CLIC3|CLU|COX17|CTSS|GAL|GJA1|GNB5|GOPC|HTT|KCNJ2|LRRC8A|LRRC8C|LRRC8D|LRRC8E|MIPEP|MMP9|ORAI1|PACC1|PCSK9|PRF1|PRNP|PSEN1|RASA3|SGK3|SLC12A6|SLC15A1|SLC1A1|SLC1A4|SLC23A1|SLC34A3|SLC38A2|SLC39A14|SLC4A4|SLC9B2|STIM2|STX8|SUMO1|TCAF1|TESC|TMCO1|TPCN1|TPCN2|TRPC4|TRPC6|TRPM2|TTYH3|UBQLN1|VAMP8|VMP1|VTI1B|WNK1|WNK2|WWP2|ZNF395
cell cycle process	Group24	ABCB1|ADAM17|AHCTF1|AKAP8|AKAP8L|ALKBH4|ANKLE2|ANKRD17|ANTXR1|APLP2|ARL2|ASNS|ASPM|ATM|ATP2B4|ATR|ATRX|AURKA|AURKB|AXIN2|BABAM1|BACH1|BCL2L1|BEX2|BIRC6|BMP4|BORA|BRCA2|BUB1|C6orf89|CASP2|CCDC61|CCDC69|CCNA2|CCNB1|CCND1|CCND2|CCND3|CCNF|CCPG1|CCSAP|CDC23|CDC25B|CDC42|CDC5L|CDC6|CDC7|CDC73|CDCA8|CDK14|CDK4|CDK5RAP2|CDK6|CDK9|CDKN1A|CDKN1B|CDKN1C|CDKN2A|CDT1|CENPC|CENPE|CENPF|CENPJ|CEP120|CEP192|CEP…
cellular component organization	Group22	ABCA1|ABCA2|ABCB1|ABCB4|ABCC1|ABCG5|ABCG8|ACACB|ACD|ACE2|ACIN1|ADAM10|ADAM15|ADAM17|ADAM9|ADD1|AFDN|AHCTF1|AHCYL1|AIP|AKAP8|AKAP8L|AKAP9|ALKBH4|ALKBH7|ANAPC2|ANKLE2|ANKRD13A|ANLN|ANTXR1|AP2M1|APLP2|APOA1|APOA4|APOC1|APOE|APP|ARAP1|AREG|ARFGEF1|ARFGEF2|ARFIP2|ARHGAP18|ARHGAP21|ARHGAP39|ARHGEF10L|ARHGEF18|ARHGEF2|ARHGEF7|ARID1A|ARID2|ARL2|ARRDC1|ASCC3|ASF1A|ASF1B|ASH1L|ASPM|ATF7IP|ATG101|ATG13|ATG2…
cellular macromolecule localization	Group15	ABCA1|ACD|ADAM9|AFM|AGRN|AIP|ANG|ANKRD13A|ANTXR1|AP2M1|AP3D1|APLP2|APOE|AREG|ARFGAP3|ARHGEF18|ARL2|ARL5B|ARRDC1|ATP1B1|ATP2B4|ATP2C1|ATP6V1D|ATR|ATXN3|AUP1|AURKB|AXIN2|B3GAT3|BAG3|BAG6|BAIAP3|BCAP31|BCL2L1|BICD2|BID|BLK|BMP4|BORA|BRCA2|BSG|C1D|C2CD5|CAMK1|CBY1|CCDC14|CCDC66|CD36|CD81|CDH1|CDT1|CEMIP|CENPF|CENPJ|CEP120|CEP192|CEP55|CEP72|CGNL1|CHAMP1|CHMP2A|CHMP4A|CHMP4B|CHMP7|CIB1|CLASP2|CLU|CNTL…
cellular macromolecule metabolic process	Group17	A2M|AARS1|AASDHPPT|AATF|ABCA2|ACD|ACE2|ADAM10|ADAM15|ADAM17|ADAM28|ADAM8|ADAM9|ADAR|AGA|AGTPBP1|AHR|AIP|AJUBA|AKAP8|AKAP8L|AKAP9|AKNA|AKT2|ALG2|ALKBH3|ALKBH4|ALKBH5|AMFR|ANAPC11|ANAPC2|ANAPC4|ANAPC5|ANG|ANKLE2|ANKRD13A|ANKRD17|ANTKMT|ANTXR1|ANXA3|AOAH|AP2M1|AP5S1|AP5Z1|APBB1|APH1A|APOA1|APOBEC3G|APOE|APOH|APP|APPBP2|APTX|AREG|ARFGEF1|ARFGEF2|ARHGEF11|ARHGEF2|ARHGEF7|ARID1A|ARID2|ARID4A|ARID5B|ARN…
cellular response to stress	Group18	A2M|AATF|ABCB1|ABI3|ACD|ADAM8|AEN|AHSG|AJUBA|AKR1C3|ALB|ALKBH3|ALKBH7|AMFR|ANKZF1|ANTXR1|AP5S1|AP5Z1|APBB1|APOA1|APOA4|APOBEC3G|APOE|APOH|APP|APTX|ARFGEF1|ARHGEF10L|ARID2|ARNT|ASCC3|ASNS|ATF6|ATF6B|ATF7IP|ATM|ATP2B4|ATR|ATXN3|AUP1|AURKB|AXIN2|B2M|BABAM1|BACH1|BAG3|BAG6|BAZ1B|BCAP31|BCL2L1|BCL2L11|BCL3|BFAR|BMPR2|BNIP3|BOD1L1|BRAT1|BRCA2|BRD4|CADM1|CASP2|CASP4|CASP9|CBX3|CBX5|CCDC88C|CCM2|CCND1|CD…
chromatin remodeling	Group02	ARID1A|ATF7IP|ATRX|BAHD1|BPTF|CDKN2A|CHD3|CHD8|DAXX|DNMT1|DPEP2|ERCC6|HDAC1|HDAC4|HJURP|MORC2|MPHOSPH8|MYC|PHF2|PHF8|PIH1D1|PKN1|PPHLN1|RRP8|RSF1|SETDB1|SIRT1|SIRT6|SMARCA1|SMARCA2|SMARCA4|SMARCA5|SMARCAD1|SMARCB1|SMARCC1|SMARCD2|SOX9|SPTY2D1|SUV39H1|TASOR|TOP1
chromosome organization	Group14	ACD|ACIN1|ADD1|AKAP8|AKAP8L|AKAP9|APOA1|ARAP1|ARFGEF1|ARHGAP18|ARHGEF10L|ARHGEF18|ARHGEF2|ARHGEF7|ARID1A|ARID2|ARL2|ASCC3|ASF1A|ASF1B|ASH1L|ATF7IP|ATM|ATRX|ATXN2L|AURKA|AURKB|AXIN2|BAHD1|BAIAP2|BAIAP2L1|BAZ1B|BCL2L11|BCOR|BICD2|BID|BMP4|BNIP3|BORA|BPTF|BRCA2|BRD1|BRD2|BRD4|BRD8|BRPF3|BUB1|C2CD5|C6orf89|CALCOCO2|CAMK1|CAMSAP1|CAMSAP3|CARM1|CCNA2|CCNB1|CCNF|CCSAP|CDC23|CDC42|CDC6|CDC73|CDCA8|CDK5RA…
covalent chromatin modification	Group19	ABCA1|ACD|ACIN1|ADD1|AHCTF1|AIP|AKAP8|AKAP8L|AKAP9|ALKBH4|ALKBH7|ANAPC2|ANKLE2|ANTXR1|AP2M1|APOA1|ARAP1|ARFGEF1|ARFGEF2|ARFIP2|ARHGAP18|ARHGAP21|ARHGEF10L|ARHGEF18|ARHGEF2|ARHGEF7|ARID1A|ARID2|ARL2|ASCC3|ASF1A|ASF1B|ASH1L|ASPM|ATF7IP|ATG101|ATG13|ATG2A|ATL2|ATM|ATP2C1|ATP6AP2|ATP6V1D|ATRX|ATXN2|ATXN2L|AUP1|AURKA|AURKB|AXIN2|BAG6|BAHD1|BAIAP2|BAIAP2L1|BAIAP3|BAZ1B|BCAP31|BCL11B|BCL2L1|BCL2L11|BCOR…
gated channel activity	Group16	AHNAK|AKAP9|ATP1B1|CFH|CLIC2|CLU|GAL|GNB5|HTT|KCNJ2|PACC1|PRNP|PTK2B|RASA3|SGK3|SLC12A6|SUMO1|TPCN1|TPCN2|TRPM2|TTYH3|WWP2
histone modification	Group23	ACD|ACIN1|AKAP8|AKAP8L|ANTKMT|ARID1A|ARID2|ARNTL|ASCC3|ASF1A|ASF1B|ASH1L|ATF7IP|ATM|ATRX|AURKB|AXIN2|BAG6|BAHD1|BAZ1B|BCOR|BPTF|BRCA2|BRD1|BRD2|BRD4|BRD8|BRPF3|BUB1|C6orf89|CAMK1|CARM1|CCNA2|CCNB1|CDC23|CDC6|CDC73|CDCA8|CDK5RAP2|CDK9|CDKN2A|CDT1|CENPC|CENPE|CEP55|CHAMP1|CHD1|CHD3|CHD8|CHEK1|CHMP1A|CHMP2A|CHMP2B|CHMP3|CHMP4A|CHMP4B|CHMP4C|CHMP7|CREBBP|CTC1|CTCF|CTNNB1|CTR9|CUL3|CUL4B|DAXX|DCAF1|DC…
inorganic cation transmembrane transporter activity	Group26	ABCB1|ABCB4|ABCC1|ABCC2|ABCC3|ABCG2|ABCG5|ABCG8|ACE2|AHCYL1|AHNAK|AKAP9|AKT2|APLP2|APOL1|ATP13A3|ATP1B1|ATP2B4|ATP2C1|ATP7A|ATP7B|B2M|C2CD5|C3|CD36|CD4|CD84|CEMIP|CES1|CFH|CLCN3|CLIC2|CLIC3|CLU|COX17|CTNNB1|CTSS|GAL|GAS6|GJA1|GNB5|GOPC|HTT|INPP5K|INSR|IRS2|ISCU|KCNJ2|LGALS3|LILRA2|LRRC8A|LRRC8C|LRRC8D|LRRC8E|MAGED2|MELTF|MFSD12|MICU1|MICU2|MIPEP|MMP9|MYLK|NOS1AP|NR4A3|OCLN|ORAI1|PACC1|PCSK9|PDPK1…
intracellular receptor signaling pathway	Group07	AHR|AKR1C3|ANKRD17|AREG|ARID1A|ASXL2|BUD31|CNOT1|CNOT2|DAB2|DAXX|DDRGK1|DDX17|DDX5|DDX60|DHX58|DNAAF4|EP300|ERBIN|FOXP1|GPATCH3|HDAC1|IFIH1|KANK2|KDM3A|KMT2D|LACC1|MBD4|MED1|MN1|NCOR1|NCOR2|NOP53|NR3C1|OASL|PADI2|PAGR1|PKN1|PRAME|PTPN22|PUM1|PUM2|RARA|RIPK2|RNF14|RNF6|RXRB|SEC14L1|SIRT1|SMARCA4|SNAI2|SNW1|SREBF1|STAT3|TAF1|THRA|THRB|TIFA|TMF1|TRIP4|TSPAN6|UBE3A|UBR5|UFD1|UFSP2|VDR|VPS18|WBP2|ZCCH…
nervous system process	Group12	ACE2|AKAP9|APOE|APP|ATF6|ATP2B4|B2M|BIRC5|C12orf57|CAMK4|CDC14A|CEMIP|CHMP2B|CYFIP1|DGCR2|DOP1B|FMR1|GBA|GNAS|GPR155|HTT|KCNJ2|LDLR|MED12|MME|NF1|NIPBL|NPTX1|NPTXR|PSEN1|RETREG1|RIPOR2|SLC1A4|SNAI2|SYNJ1|TPRN
nucleic acid metabolic process	Group27	A2M|AARS1|AASDHPPT|AATF|ABCA1|ABCA2|ABCB1|ABCB4|ABCG5|ABCG8|ABHD5|ABI3|ACACB|ACD|ACE2|ACIN1|ACOT7|ACOX1|ACSL1|ADA2|ADAM10|ADAM12|ADAM15|ADAM17|ADAM28|ADAM8|ADAM9|ADAR|ADCY7|ADD1|ADGRE2|ADGRG1|ADGRG6|ADI1|ADSS2|AEN|AFDN|AGA|AGTPBP1|AHCTF1|AHCYL1|AHNAK|AHR|AHSG|AIP|AJUBA|AKAP13|AKAP17A|AKAP8|AKAP8L|AKAP9|AKNA|AKR1C3|AKT2|ALB|ALDH18A1|ALG2|ALKBH3|ALKBH4|ALKBH5|AMFR|ANAPC11|ANAPC2|ANAPC4|ANAPC5|ANG|A…
organelle localization	Group11	ADGRE2|AHCYL1|AKAP9|ALB|ARHGAP21|ASPM|AURKB|BORCS6|BRAT1|CCNB1|CD300A|CD84|CDC23|CDCA8|CDT1|CENPE|CENPF|CEP55|CHAMP1|CHMP1A|CHMP2A|CHMP2B|CHMP3|CHMP4A|CHMP4B|CHMP4C|CHMP7|CLASP1|CLASP2|CLUH|CUL3|FAM83D|FAM91A1|FLCN|FYCO1|GBF1|GJA1|GPSM2|HOOK3|HPS6|HTT|IKBKG|ITGB1|KIF18A|KLHL12|LAMP1|LGALS9|LMNA|LRRK2|MAD1L1|MFN1|MFN2|MSTO1|MUL1|MYO5A|NDC80|NDE1|NMD3|NUDC|NUMA1|PDCD10|PEX1|PHIP|PIBF1|PLEKHM1|PLEKH…
organic acid metabolic process	Group00	AARS1|ABCG2|ACOT7|ACOX1|ACSL1|ACSL4|ADI1|AKR1C3|AKT2|ALDH18A1|ALDH5A1|ANGPTL3|AOAH|APOA4|APOC1|APP|ATP2B4|BCKDHA|CARNS1|CD74|CES1|CFH|CYP1B1|CYP27A1|CYP2C18|CYP2S1|CYP39A1|CYP3A7|DAGLB|DARS2|DDO|DHFR|DHRS9|DIDO1|ELOVL1|ELOVL5|ELOVL6|EP300|EPHX1|FADS1|FBP1|FGFR4|FOXK1|GCLC|GCLM|GGT1|GLS|GPT2|GSTM4|HECA|HSD17B8|IARS1|IL4I1|INSR|IRS2|LDLR|LONP2|LPGAT1|LPL|ME1|MTHFD1L|MTHFR|MTR|NCOR1|OGT|PAPSS1|PFKM|…
protein modification by small protein conjugation	Group25	A2M|ABCA2|ABHD12|ABHD5|ACBD5|ACD|ACE2|ACOT7|ACOX1|ADA2|ADAM10|ADAM15|ADAM17|ADAM28|ADAM8|ADAM9|AKR1C3|AKT2|ALDH5A1|AMFR|ANAPC11|ANAPC2|ANAPC4|ANAPC5|ANGPTL3|AOAH|APH1A|APOA4|APOBEC3G|APOC1|APOE|APOH|APP|APPBP2|ARRDC1|ASAH1|ATG101|ATG13|ATG2A|ATG3|ATG4B|ATM|ATP2B4|ATP6AP2|ATP6V0A1|ATXN3|AUP1|AXIN2|BABAM1|BACE1|BACE2|BAG3|BAG6|BCAP31|BCKDHA|BCL10|BCOR|BFAR|BIRC6|BMP1|BNIP3|BRAP|BST2|BTRC|C1D|C1S|C4…
protein ubiquitination	Group21	AASDHPPT|ABCA2|ADAM17|ADAM9|ADAR|AGA|AGTPBP1|AKAP8|AKAP8L|AKAP9|AKT2|ALG2|ALKBH4|AMFR|ANAPC11|ANAPC2|ANAPC4|ANAPC5|ANG|ANKLE2|ANTKMT|ANTXR1|APOA1|APOE|APP|APPBP2|ARFGEF1|ARHGEF2|ARHGEF7|ARNTL|ARRDC1|ASH1L|ATG3|ATM|ATP2B4|ATR|ATRX|ATXN3|AUP1|AURKA|AURKB|AXIN2|AXL|B3GAT3|B4GALT1|BABAM1|BAG6|BANK1|BAZ1B|BCAP31|BCL10|BCOR|BFAR|BIRC5|BIRC6|BLK|BMP4|BMPR1A|BMPR2|BRAP|BRAT1|BRCA2|BRD1|BRD2|BRD4|BRD8|BRP…
receptor ligand activity	Group08	ANGPTL3|APOA1|BMP4|CCM2|CD70|CLEC11A|CXCL16|ENC1|GAL|GPNMB|HBEGF|IFNAR1|KLF5|LGALS3|LRPAP1|MEN1|NLRP3|SOS1
regulation of binding	Group10	ACD|ADAM15|ADD1|AMFR|APOE|APP|ARHGEF7|AURKA|AURKB|B2M|BCL3|C1D|CAMK1|CDK9|CDKN1A|CDT1|CLIC2|CLN5|CSNK1A1|CSNK1E|CTSZ|DAB2|DACT1|DDRGK1|DERL1|DNAJB2|DTX3L|EDF1|EIF4G1|EP300|EPB41|EPHA4|FMR1|GMNN|GNL3L|GOLGA2|GSK3B|GTF2B|GTPBP4|HDAC4|HDAC5|HEY1|HIP1R|HJURP|IDE|IFIT2|ITGA4|ITGB1BP1|JUN|KDM1A|LAMTOR5|LEF1|LRP1|LRPAP1|LRRK2|MED25|MEN1|MET|MITD1|MMP9|NES|NIBAN2|NMD3|NVL|PARP9|PCSK9|PEX19|PLAUR|PLK1|PSE…
vesicle-mediated transport	Group06	ABCA1|ABCA2|ADGRE2|AHSG|ANKRD13A|ANXA3|AP2A2|AP2M1|AP5S1|AP5Z1|APOA1|APOC1|APOE|APP|ARFGEF2|ARFIP1|ATL2|ATP2C1|ATP6V1H|ATP9A|ATXN2|AXL|B2M|BAIAP3|BET1L|BICD2|C1D|C1orf43|C2CD5|C3|C4A|C4B|C4BPA|C4BPB|CAMK1D|CBL|CCDC91|CD300A|CD36|CD63|CD84|CDC42|CHMP1A|CHMP2A|CHMP3|CHMP4A|CHMP4B|CHMP7|CLASP1|CLASP2|CLN5|CLU|COG3|COG4|CTSL|CUL3|CXorf56|CYBA|DAB2|DENND1A|DTX3L|EGFR|EHD2|EHD4|EPG5|EPS15|EVI5|EXPH5|FA…

## Sheet: log file
Running log file of clueGO
Selection Citeria:
Statistical Test Used = Enrichment/Depletion (Two-sided hypergeometric test)
Use pvalue cutoff = true
pvalue cutoff = 0.01
Correction Method Used = Bonferroni step down
Min GO Level = 3
Max GO Level = 8
Cluster #1
Sample File Name = File selection: ManuallyAddedOrModifiedIDs
Number of Genes = 3
Min Percentage = 4.0
GO Fusion = true
GO Group = true
Kappa Score Threshold = 0.4
Over View Term = SmallestPValue
Group By Kappa Statistics = true
Initial Group Size = 1
Sharing Group Percentage = 50.0
ClueGO Log:
### All results were created with ClueGO v2.5.8 ###
Organism analyzed: Homo Sapiens [9606]
Identifier types used: [SymbolID]
Evidence codes used: [All_Experimental_(EXP,IDA,IPI,IMP,IGI,IEP)]
#Genes in GO_BiologicalProcess-EBI-UniProt-GOA-ACAP-ARAP_13.05.2021_00h00 : 9765
#All unique genes in selected ontologies: 9765 (reference set for hypergeometric test)
#Genes from Cluster#1: unique uploaded ids 4063 -> corresponding genes 4055, with 2 (0.05%) missing -> 4055 recognized by ClueGO.
-> To improve the % of found genes, verify gene identifiers, download new available ClueGO conversion files or add/request additional files.
#Genes with functional annotations in all selected Ontologies from Cluster#1: 2648 (65.3%) -> 1407 (34.7%) are not functionally annotated in any selected Ontology!
-> To improve the % of annotated genes, chose additional ontologies.
#Genes from all Clusters associated to 4624 representative Terms and Pathways (after applying general selection criteria): 2641 (65.13%)
#Genes from all Clusters associated to 3538 representative Terms and Pathways (after fusion selection criteria): 2641 (65.13%)
#Genes from all Clusters associated to 172 representative Terms and Pathways (after p-value significance selection criteria): 2512 (61.95%)
KappaScore Grouping:
Iteration: 0 with 51 groups
Iteration: 1 with 42 groups
Iteration: 2 with 28 groups
Final KappaScore groups = 28
# Terms not grouped = 0
# Merge redundant groups with >50.0% overlap
Final group size after merging: 28
#GO All Terms Specific for Cluster #1: 172
#GO Terms: 172
#GO Term Connections: 1005
List of missing Genes -> make sure the ids exists or are written propperly -> if yes make sure you have their annotation in ClueGO!
Cluster #1
Gene IDs not found (no annotation or wrong ids) in Cluster#1:
2021-09-10
2021-09-09
